# Supplementary material for: Heteromeric RNP Assembly at LINEs Controls Lineage-Specific RNA Processing
Source: Cell. 2018 Aug 23;174(5):1067–1081.e17. doi: 10.1016/j.cell.2018.07.001 (PMC6108849; doi:10.1016/j.cell.2018.07.001)
Supplement: Table S1. Sources and References for CLIP and RNA-Seq Datasets, as Well as RBP Binding Motifs, Related to STAR Methods — This file contains 6 spreadsheets (tabs) in total, all dedicated to provide the source of data used to generate the main figures; including accession number of published iCLIP, eCLIP and RNaseq data. Tab 4 contains the motifs we considered high-affinity binding motifs of PTBP1 (Figure 2), and Tab 5 contains references to trace which RBP we presumed as potential binding partner of the pentamer motifs analyzed in Figure 6. [file mmc1.xlsx]

## Sheet: Header
Table S1. Related to Key Resources table.
This file contains 5 spreadsheets (or tabs), all dedicated to provide the source of data used to generate the main figures.
Tab 1, 2 and 3 contain the source and acccession number of published iCLIP, eCLIP and RNAseq data.
Tab 4 contains the motifs we considered high-affinity binding motifs of PTBP1 (Fig. 2)
Tab 5 contains references to trace which RBP we presumed as potential binding partner of the tetramer motif analysed in Figure 6A.

## Sheet: Tab1.origin of iCLIP data sets
Table S1. Related to Key Resources table.
This file contains 6 spreadsheets (tabs) in total, all dedicated to provide the source of data used to generate the main figures.
Tab 1, 2 and 3 contain the source and acccession number of published iCLIP, eCLIP and RNAseq data.
Tab 4 contains the motifs we considered high-affinity binding motifs of PTBP1 (Fig. 2)
Tab 5 contains references to trace which RBP we presumed as potential binding partner of the tetramer motif analysed in Figure 6A.
iCLIP data for	produced in	Principal Investigator	generated by	Reference	accession number
CELF2	HEK293 FlpIN	J. Ule	L. Easton	unpublished	Accessible via http://imaps.genialis.com/
CELF4	HEK293 FlpIN	J. Ule	L. Easton	unpublished	Accessible via http://imaps.genialis.com/
CPSF160	HeLa	J. Ule	I. Huppertz	[1]	Accessible via http://imaps.genialis.com/
eIF4E	HEK293 FlpIN	J. Ule	J. Attig	unpublished	Accessible via http://imaps.genialis.com/
FUS	HeLa	J. Ule	J. Tollervey	unpublished	Accessible via http://imaps.genialis.com/
hnRNPC	HeLa	J. Ule	J. Konig	[2]	E-MTAB-1371
hnRNPL	HeLa	J. Ule	O. Rossbach	[3]	GSE 37562
ELAVL1	HEK293 FlpIN	J. Ule	I. Huppertz	unpublished	Accessible via http://imaps.genialis.com/
MATR3	HeLa	J. Ule	J. Attig	[4]	E-MTAB-3107
MATR3	HEK293T	J. Ule	J. Attig	part of this study	E-MTAB-6267
NSUN2	HEK293	M. Frye	S. Hussain	[5]	GSE44386
PTBP1	HeLa	J. Ule	J. Konig	[6]	E-MTAB-3108
PTBP1	HEK293T	J. Ule	J. Attig	[6]	E-MTAB-5027
PTBP1	HEK293T	J. Ule	J. Attig	part of this study	E-MTAB-6286
SmB	HEK293 FlpIN	J. Ule	M. Briese	unpublished	Accessible via http://imaps.genialis.com/
STAU1	HEK293 FlpIN	J. Ule	Y. Sugimoto	[7]	E-MTAB-2937
TDP43	HeLa	J. Ule	J. Tollervey	[8]	E-MTAB-527
TIA1	HeLa	J. Ule	Z. Wang	[9]	E-MTAB-432
TIAL1	HeLa	J. Ule	Z. Wang	[9]	E-MTAB-432
U2AF65	HeLa	J. Ule	J. Konig	[2]	E-MTAB-1371
mouse
CLIP data for	produced in	Principal Investigator	generated by	Reference	accession number
CELF4	mouse brain, P0	J. Ule	M. Briese	[10]	E-MTAB-1162
MATR3	mouse brain, P0	J. Ule	J. Attig	part of this study	E-MTAB-6283
FUS	mouse brain, E18	J. Ule	L. Easton	[11]	E-MTAB-1223
PTBP2	mouse brain, E18.5	R. B. Darnell	Licatalosi et al., 2012	[12]	SRP023497
TARDBP	mouse brain, at an age of 8 weeks	G. Yeo	Polymenidou et al., 2011	[13]	GSE27201
U2AF65	mouse brain, E18	J. Ule	J. Ule	[11]	E-MTAB-1223
References
1	Chan, S.L., et al., CPSF30 and Wdr33 directly bind to AAUAAA in mammalian mRNA 3' processing. Genes Dev, 2014. 28(21): p. 2370-80.
2	Zarnack, K., et al., Direct Competition between hnRNP C and U2AF65 Protects the Transcriptome from the Exonization of Alu Elements. Cell, 2013. 152(3): p. 453-66.
3	Rossbach, O., et al., Crosslinking-immunoprecipitation (iCLIP) analysis reveals global regulatory roles of hnRNP L. RNA Biol, 2014. 11(2): p. 146-55.
4	Coelho, M.B., et al., Nuclear matrix protein Matrin3 regulates alternative splicing and forms overlapping regulatory networks with PTB. EMBO J, 2015. 34: p. 653-668.
5	Hussain, S., et al., NSun2-mediated cytosine-5 methylation of vault noncoding RNA determines its processing into regulatory small RNAs. Cell Rep, 2013. 4(2): p. 255-61.
6	Haberman, N., et al., Insights into the design and interpretation of iCLIP experiments. Genome Biol, 2017. 18(1): p. 7.
7	Sugimoto, Y., et al., hiCLIP reveals the in vivo atlas of mRNA secondary structures recognized by Staufen 1. Nature, 2015. 519(7544): p. 491-4.
8	Tollervey, J.R., et al., Characterizing the RNA targets and position-dependent splicing regulation by TDP-43. Nat Neurosci, 2011. 14(4): p. 452-8.
9	Wang, Z., et al., iCLIP predicts the dual splicing effects of TIA-RNA interactions. PLoS Biol, 2010. 8(10): p. e1000530.
10	Wagnon, J.L., et al., CELF4 regulates translation and local abundance of a vast set of mRNAs, including genes associated with regulation of synaptic function. PLoS Genet, 2012. 8(11): p. e1003067.
11	Rogelj, B., et al., Widespread binding of FUS along nascent RNA regulates alternative splicing in the brain. Sci Rep, 2012. 2: p. 603.
12	Licatalosi, D.D., et al., Ptbp2 represses adult-specific splicing to regulate the generation of neuronal precursors in the embryonic brain. Genes Dev, 2012. 26(14): p. 1626-42.
13	Polymenidou, M., et al., Long pre-mRNA depletion and RNA missplicing contribute to neuronal vulnerability from loss of TDP-43. Nat Neurosci, 2011. 14(4): p. 459-68.

## Sheet: Tab2.origin of eCLIP data sets
eCLIP data for	produced in	Principal Investigator	Experiment date release	accession number
AARS	K562	Gene Yeo, UCSD	2016-04-26	ENCFF236UYB
AARS	K562	Gene Yeo, UCSD	2016-04-26	ENCFF694QCY
AGGF1	HepG2	Gene Yeo, UCSD	2016-04-26	ENCFF036HIA
AGGF1	HepG2	Gene Yeo, UCSD	2016-04-26	ENCFF948TWD
AGGF1	K562	Gene Yeo, UCSD	2016-04-26	ENCFF259KQL
AGGF1	K562	Gene Yeo, UCSD	2016-04-26	ENCFF606WSU
AKAP8L	K562	Gene Yeo, UCSD	2016-04-26	ENCFF127ULN
AKAP8L	K562	Gene Yeo, UCSD	2016-04-26	ENCFF977DLI
AUH	HepG2	Gene Yeo, UCSD	2015-07-15	ENCFF616GRZ
AUH	HepG2	Gene Yeo, UCSD	2015-07-15	ENCFF856RPN
AUH	K562	Gene Yeo, UCSD	2015-07-15	ENCFF014APZ
AUH	K562	Gene Yeo, UCSD	2015-07-15	ENCFF504XFY
BCCIP	HepG2	Gene Yeo, UCSD	2015-07-15	ENCFF005HRW
BCCIP	HepG2	Gene Yeo, UCSD	2015-07-15	ENCFF731PYG
BUD13	HepG2	Gene Yeo, UCSD	2015-12-15	ENCFF094VWE
BUD13	HepG2	Gene Yeo, UCSD	2015-12-15	ENCFF592BEM
BUD13	K562	Gene Yeo, UCSD	2016-04-26	ENCFF104FKE
BUD13	K562	Gene Yeo, UCSD	2016-04-26	ENCFF130YZF
CDC40	HepG2	Gene Yeo, UCSD	2016-10-31	ENCFF171MEK
CDC40	HepG2	Gene Yeo, UCSD	2016-10-31	ENCFF282MQX
CPSF6	K562	Gene Yeo, UCSD	2015-07-15	ENCFF185XTD
CPSF6	K562	Gene Yeo, UCSD	2015-07-15	ENCFF550ABZ
CSTF2	HepG2	Gene Yeo, UCSD	2016-08-19	ENCFF103BFG
CSTF2	HepG2	Gene Yeo, UCSD	2016-08-19	ENCFF175HHG
CSTF2T	HepG2	Gene Yeo, UCSD	2015-11-09	ENCFF268ECW
CSTF2T	HepG2	Gene Yeo, UCSD	2015-11-09	ENCFF346HHC
CSTF2T	K562	Gene Yeo, UCSD	2015-11-09	ENCFF106RNO
CSTF2T	K562	Gene Yeo, UCSD	2015-11-09	ENCFF926RLW
DDX24	K562	Gene Yeo, UCSD	2016-04-26	ENCFF240HDP
DDX24	K562	Gene Yeo, UCSD	2016-04-26	ENCFF280ZCF
DDX3X	HepG2	Gene Yeo, UCSD	2016-04-26	ENCFF889OOU
DDX3X	HepG2	Gene Yeo, UCSD	2016-04-26	ENCFF984UNN
DDX3X	K562	Gene Yeo, UCSD	2015-11-09	ENCFF188BJH
DDX3X	K562	Gene Yeo, UCSD	2015-11-09	ENCFF260CNL
DDX42	K562	Gene Yeo, UCSD	2015-07-15	ENCFF337FDR
DDX42	K562	Gene Yeo, UCSD	2015-07-15	ENCFF920GHG
DDX55	HepG2	Gene Yeo, UCSD	2016-04-26	ENCFF744ELJ
DDX55	HepG2	Gene Yeo, UCSD	2016-04-26	ENCFF825UNM
DDX55	K562	Gene Yeo, UCSD	2016-04-26	ENCFF492LNE
DDX55	K562	Gene Yeo, UCSD	2016-04-26	ENCFF826HOQ
DDX59	HepG2	Gene Yeo, UCSD	2016-10-31	ENCFF112UBR
DDX59	HepG2	Gene Yeo, UCSD	2016-10-31	ENCFF480MRD
DDX6	HepG2	Gene Yeo, UCSD	2016-04-26	ENCFF293PUM
DDX6	HepG2	Gene Yeo, UCSD	2016-04-26	ENCFF978UYI
DDX6	K562	Gene Yeo, UCSD	2016-04-26	ENCFF457JWB
DDX6	K562	Gene Yeo, UCSD	2016-04-26	ENCFF766EMG
DGCR8	K562	Gene Yeo, UCSD	2015-11-09	ENCFF491LUG
DGCR8	K562	Gene Yeo, UCSD	2015-11-09	ENCFF614EMY
DHX30	HepG2	Gene Yeo, UCSD	2016-08-19	ENCFF259ZLG
DHX30	HepG2	Gene Yeo, UCSD	2016-08-19	ENCFF678OCJ
DHX30	K562	Gene Yeo, UCSD	2016-09-21	ENCFF301IKV
DHX30	K562	Gene Yeo, UCSD	2016-09-21	ENCFF846CJI
DKC1	HepG2	Gene Yeo, UCSD	2016-04-26	ENCFF111YEH
DKC1	HepG2	Gene Yeo, UCSD	2016-04-26	ENCFF568RRM
DROSHA	K562	Gene Yeo, UCSD	2016-04-26	ENCFF434GPP
DROSHA	K562	Gene Yeo, UCSD	2016-04-26	ENCFF637FTL
EFTUD2	HepG2	Gene Yeo, UCSD	2016-04-26	ENCFF201YNC
EFTUD2	HepG2	Gene Yeo, UCSD	2016-04-26	ENCFF381UFF
EFTUD2	K562	Gene Yeo, UCSD	2016-04-26	ENCFF652IOV
EFTUD2	K562	Gene Yeo, UCSD	2016-04-26	ENCFF737JZP
EIF3D	HepG2	Gene Yeo, UCSD	2016-04-26	ENCFF005VCE
EIF3D	HepG2	Gene Yeo, UCSD	2016-04-26	ENCFF187PCO
EIF4G2	K562	Gene Yeo, UCSD	2015-07-15	ENCFF118NIZ
EIF4G2	K562	Gene Yeo, UCSD	2015-07-15	ENCFF873WNB
EWSR1	K562	Gene Yeo, UCSD	2016-04-26	ENCFF455LTY
EWSR1	K562	Gene Yeo, UCSD	2016-04-26	ENCFF922VUQ
FAM120A	HepG2	Gene Yeo, UCSD	2015-11-09	ENCFF105IAX
FAM120A	HepG2	Gene Yeo, UCSD	2015-11-09	ENCFF599VUS
FAM120A	K562	Gene Yeo, UCSD	2015-11-09	ENCFF225RJI
FAM120A	K562	Gene Yeo, UCSD	2015-11-09	ENCFF668AFD
FASTKD2	HepG2	Gene Yeo, UCSD	2016-08-19	ENCFF121OYK
FASTKD2	HepG2	Gene Yeo, UCSD	2016-08-19	ENCFF903QKL
FASTKD2	K562	Gene Yeo, UCSD	2016-04-26	ENCFF158VSM
FASTKD2	K562	Gene Yeo, UCSD	2016-04-26	ENCFF223JNG
FKBP4	HepG2	Gene Yeo, UCSD	2015-07-15	ENCFF035UHD
FKBP4	HepG2	Gene Yeo, UCSD	2015-07-15	ENCFF249FBZ
FMR1	K562	Gene Yeo, UCSD	2015-07-15	ENCFF436TNC
FMR1	K562	Gene Yeo, UCSD	2015-07-15	ENCFF736XNI
FTO	K562	Gene Yeo, UCSD	2016-10-31	ENCFF552FOU
FTO	K562	Gene Yeo, UCSD	2016-10-31	ENCFF589ZWA
FUBP3	HepG2	Gene Yeo, UCSD	2016-09-21	ENCFF565TFN
FUBP3	HepG2	Gene Yeo, UCSD	2016-09-21	ENCFF709YPU
FXR1	K562	Gene Yeo, UCSD	2015-11-09	ENCFF070XXP
FXR1	K562	Gene Yeo, UCSD	2015-11-09	ENCFF716VUM
FXR2	K562	Gene Yeo, UCSD	2015-11-09	ENCFF880NPI
FXR2	K562	Gene Yeo, UCSD	2015-11-09	ENCFF950NHZ
GEMIN5	K562	Gene Yeo, UCSD	2016-09-21	ENCFF410UTY
GEMIN5	K562	Gene Yeo, UCSD	2016-09-21	ENCFF620MFE
GNL3	K562	Gene Yeo, UCSD	2015-11-09	ENCFF282DMO
GNL3	K562	Gene Yeo, UCSD	2015-11-09	ENCFF379DSY
GPKOW	K562	Gene Yeo, UCSD	2016-10-31	ENCFF400PVK
GPKOW	K562	Gene Yeo, UCSD	2016-10-31	ENCFF636IYL
GRSF1	HepG2	Gene Yeo, UCSD	2016-04-26	ENCFF163SXQ
GRSF1	HepG2	Gene Yeo, UCSD	2016-04-26	ENCFF374FFC
GRWD1	HepG2	Gene Yeo, UCSD	2016-04-26	ENCFF449TUS
GRWD1	HepG2	Gene Yeo, UCSD	2016-04-26	ENCFF459XDE
GTF2F1	HepG2	Gene Yeo, UCSD	2015-11-09	ENCFF498YIO
GTF2F1	HepG2	Gene Yeo, UCSD	2015-11-09	ENCFF587LRZ
GTF2F1	K562	Gene Yeo, UCSD	2015-11-09	ENCFF189QBX
GTF2F1	K562	Gene Yeo, UCSD	2015-11-09	ENCFF215OMD
HLTF	K562	Gene Yeo, UCSD	2016-04-26	ENCFF043RMT
HLTF	K562	Gene Yeo, UCSD	2016-04-26	ENCFF370ROE
HNRNPA1	HepG2	Gene Yeo, UCSD	2015-07-15	ENCFF804BLC
HNRNPA1	HepG2	Gene Yeo, UCSD	2015-07-15	ENCFF963VIU
HNRNPA1	K562	Gene Yeo, UCSD	2015-07-15	ENCFF012EDL
HNRNPA1	K562	Gene Yeo, UCSD	2015-07-15	ENCFF292CIT
HNRNPC	HepG2	Gene Yeo, UCSD	2015-11-09	ENCFF736ZQQ
HNRNPC	HepG2	Gene Yeo, UCSD	2015-11-09	ENCFF869PNM
HNRNPK	HepG2	Gene Yeo, UCSD	2015-11-09	ENCFF329QRR
HNRNPK	HepG2	Gene Yeo, UCSD	2015-11-09	ENCFF457EXY
HNRNPK	K562	Gene Yeo, UCSD	2015-11-09	ENCFF049KXT
HNRNPK	K562	Gene Yeo, UCSD	2015-11-09	ENCFF525XIM
HNRNPM	HepG2	Gene Yeo, UCSD	2015-07-15	ENCFF160MZO
HNRNPM	HepG2	Gene Yeo, UCSD	2015-07-15	ENCFF450IJF
HNRNPM	K562	Gene Yeo, UCSD	2015-07-15	ENCFF259AUE
HNRNPM	K562	Gene Yeo, UCSD	2015-07-15	ENCFF854QQW
HNRNPU	HepG2	Gene Yeo, UCSD	2015-07-15	ENCFF323IDR
HNRNPU	HepG2	Gene Yeo, UCSD	2015-07-15	ENCFF979DWE
HNRNPU	K562	Gene Yeo, UCSD	2015-07-15	ENCFF439LWC
HNRNPU	K562	Gene Yeo, UCSD	2015-07-15	ENCFF881JZG
HNRNPUL1	HepG2	Gene Yeo, UCSD	2015-11-09	ENCFF076JEG
HNRNPUL1	HepG2	Gene Yeo, UCSD	2015-11-09	ENCFF398LMC
HNRNPUL1	K562	Gene Yeo, UCSD	2015-11-09	ENCFF270LHK
HNRNPUL1	K562	Gene Yeo, UCSD	2015-11-09	ENCFF472FBT
IGF2BP1	HepG2	Gene Yeo, UCSD	2015-07-15	ENCFF059OSQ
IGF2BP1	HepG2	Gene Yeo, UCSD	2015-07-15	ENCFF438FSK
IGF2BP1	K562	Gene Yeo, UCSD	2015-07-15	ENCFF002KWR
IGF2BP1	K562	Gene Yeo, UCSD	2015-07-15	ENCFF956NTH
IGF2BP2	K562	Gene Yeo, UCSD	2015-07-15	ENCFF446VVE
IGF2BP2	K562	Gene Yeo, UCSD	2015-07-15	ENCFF719CCI
IGF2BP3	HepG2	Gene Yeo, UCSD	2015-07-15	ENCFF163VGP
IGF2BP3	HepG2	Gene Yeo, UCSD	2015-07-15	ENCFF957CDL
ILF3	HepG2	Gene Yeo, UCSD	2016-08-19	ENCFF286FBL
ILF3	HepG2	Gene Yeo, UCSD	2016-08-19	ENCFF409NUO
ILF3	K562	Gene Yeo, UCSD	2015-11-09	ENCFF415JAG
ILF3	K562	Gene Yeo, UCSD	2015-11-09	ENCFF958RKH
KHDRBS1	K562	Gene Yeo, UCSD	2015-11-09	ENCFF352QTY
KHDRBS1	K562	Gene Yeo, UCSD	2015-11-09	ENCFF608WLW
KHSRP	K562	Gene Yeo, UCSD	2015-12-16	ENCFF133EJA
KHSRP	K562	Gene Yeo, UCSD	2015-12-16	ENCFF665BIZ
LARP4	HepG2	Gene Yeo, UCSD	2016-04-26	ENCFF080EMQ
LARP4	HepG2	Gene Yeo, UCSD	2016-04-26	ENCFF284OHP
LARP4	K562	Gene Yeo, UCSD	2016-04-26	ENCFF528CMP
LARP4	K562	Gene Yeo, UCSD	2016-04-26	ENCFF644NKM
LARP7	HepG2	Gene Yeo, UCSD	2015-11-09	ENCFF406RMO
LARP7	HepG2	Gene Yeo, UCSD	2015-11-09	ENCFF805KJP
LARP7	K562	Gene Yeo, UCSD	2015-07-15	ENCFF473ESV
LARP7	K562	Gene Yeo, UCSD	2015-07-15	ENCFF918NSS
LIN28B	HepG2	Gene Yeo, UCSD	2015-11-09	ENCFF763NGW
LIN28B	HepG2	Gene Yeo, UCSD	2015-11-09	ENCFF925HAH
LIN28B	K562	Gene Yeo, UCSD	2015-11-09	ENCFF103UQK
LIN28B	K562	Gene Yeo, UCSD	2015-11-09	ENCFF134BOJ
LSM11	HepG2	Gene Yeo, UCSD	2016-04-26	ENCFF229GCX
LSM11	HepG2	Gene Yeo, UCSD	2016-04-26	ENCFF443NQT
LSM11	K562	Gene Yeo, UCSD	2015-12-16	ENCFF608XEX
LSM11	K562	Gene Yeo, UCSD	2015-12-16	ENCFF636BMJ
METAP2	K562	Gene Yeo, UCSD	2016-04-26	ENCFF468ZMC
METAP2	K562	Gene Yeo, UCSD	2016-04-26	ENCFF662GNC
MTPAP	K562	Gene Yeo, UCSD	2016-04-26	ENCFF169EUQ
MTPAP	K562	Gene Yeo, UCSD	2016-04-26	ENCFF998TQA
NCBP2	HepG2	Gene Yeo, UCSD	2016-04-26	ENCFF071ZJE
NCBP2	HepG2	Gene Yeo, UCSD	2016-04-26	ENCFF457IKB
NCBP2	K562	Gene Yeo, UCSD	2016-04-26	ENCFF771UZR
NCBP2	K562	Gene Yeo, UCSD	2016-04-26	ENCFF891QNV
NKRF	HepG2	Gene Yeo, UCSD	2016-04-26	ENCFF470VYY
NKRF	HepG2	Gene Yeo, UCSD	2016-04-26	ENCFF825FWR
NOL12	HepG2	Gene Yeo, UCSD	2016-04-26	ENCFF160ZHG
NOL12	HepG2	Gene Yeo, UCSD	2016-04-26	ENCFF821NNN
NONO	K562	Gene Yeo, UCSD	2015-11-09	ENCFF171ATE
NONO	K562	Gene Yeo, UCSD	2015-11-09	ENCFF224NTR
NPM1	K562	Gene Yeo, UCSD	2015-11-09	ENCFF415BMS
NPM1	K562	Gene Yeo, UCSD	2015-11-09	ENCFF531FNJ
NSUN2	K562	Gene Yeo, UCSD	2016-09-21	ENCFF384EMH
NSUN2	K562	Gene Yeo, UCSD	2016-09-21	ENCFF479GVM
PCBP2	HepG2	Gene Yeo, UCSD	2015-11-09	ENCFF032HWP
PCBP2	HepG2	Gene Yeo, UCSD	2015-11-09	ENCFF812IPR
PPIG	HepG2	Gene Yeo, UCSD	2016-04-26	ENCFF144GBK
PPIG	HepG2	Gene Yeo, UCSD	2016-04-26	ENCFF733DRI
PPIL4	K562	Gene Yeo, UCSD	2016-04-26	ENCFF194KZE
PPIL4	K562	Gene Yeo, UCSD	2016-04-26	ENCFF601IBB
PRPF8	HepG2	Gene Yeo, UCSD	2015-11-09	ENCFF134AZF
PRPF8	HepG2	Gene Yeo, UCSD	2015-11-09	ENCFF244MEN
PRPF8	K562	Gene Yeo, UCSD	2015-07-15	ENCFF319LAK
PRPF8	K562	Gene Yeo, UCSD	2015-07-15	ENCFF689MJF
PTBP1	HepG2	Gene Yeo, UCSD	2016-09-21	ENCFF395VNE
PTBP1	HepG2	Gene Yeo, UCSD	2016-09-21	ENCFF938PTT
PTBP1	K562	Gene Yeo, UCSD	2015-11-09	ENCFF247DQN
PTBP1	K562	Gene Yeo, UCSD	2015-11-09	ENCFF517FVN
PUM2	K562	Gene Yeo, UCSD	2016-04-26	ENCFF177VQI
PUM2	K562	Gene Yeo, UCSD	2016-04-26	ENCFF280ONP
PUS1	K562	Gene Yeo, UCSD	2016-09-21	ENCFF334MWZ
PUS1	K562	Gene Yeo, UCSD	2016-09-21	ENCFF489AEX
QKI	HepG2	Gene Yeo, UCSD	2016-04-26	ENCFF081ZJS
QKI	HepG2	Gene Yeo, UCSD	2016-04-26	ENCFF179YDO
QKI	K562	Gene Yeo, UCSD	2016-04-26	ENCFF372LCI
QKI	K562	Gene Yeo, UCSD	2016-04-26	ENCFF494AKD
RBFOX2	HepG2	Gene Yeo, UCSD	2015-07-15	ENCFF154BQS
RBFOX2	HepG2	Gene Yeo, UCSD	2015-07-15	ENCFF994WPX
RBFOX2	K562	Gene Yeo, UCSD	2016-09-21	ENCFF249RTF
RBFOX2	K562	Gene Yeo, UCSD	2016-09-21	ENCFF654XPT
RBM15	HepG2	Gene Yeo, UCSD	2016-04-26	ENCFF415HAC
RBM15	HepG2	Gene Yeo, UCSD	2016-04-26	ENCFF499LMU
RBM15	K562	Gene Yeo, UCSD	2016-04-26	ENCFF141MFP
RBM15	K562	Gene Yeo, UCSD	2016-04-26	ENCFF532QNF
RBM22	HepG2	Gene Yeo, UCSD	2016-04-26	ENCFF743SKO
RBM22	HepG2	Gene Yeo, UCSD	2016-04-26	ENCFF755XIB
RBM22	K562	Gene Yeo, UCSD	2015-11-09	ENCFF367YKB
RBM22	K562	Gene Yeo, UCSD	2015-11-09	ENCFF828HVQ
RBM27	K562	Gene Yeo, UCSD	2015-11-09	ENCFF814PRA
RBM27	K562	Gene Yeo, UCSD	2015-11-09	ENCFF971UIV
RPS11	K562	Gene Yeo, UCSD	2016-04-26	ENCFF430NNZ
RPS11	K562	Gene Yeo, UCSD	2016-04-26	ENCFF681CLC
RPS5	HepG2	Gene Yeo, UCSD	2016-09-21	ENCFF028LZG
RPS5	HepG2	Gene Yeo, UCSD	2016-09-21	ENCFF916HDB
RPS5	K562	Gene Yeo, UCSD	2016-04-26	ENCFF592WBX
RPS5	K562	Gene Yeo, UCSD	2016-04-26	ENCFF667RGK
SAFB2	K562	Gene Yeo, UCSD	2015-07-15	ENCFF488ZWQ
SAFB2	K562	Gene Yeo, UCSD	2015-07-15	ENCFF663LQH
SBDS	K562	Gene Yeo, UCSD	2015-11-09	ENCFF840JWJ
SBDS	K562	Gene Yeo, UCSD	2015-11-09	ENCFF974XMI
SERBP1	K562	Gene Yeo, UCSD	2016-09-21	ENCFF287EUA
SERBP1	K562	Gene Yeo, UCSD	2016-09-21	ENCFF918RID
SF3A3	HepG2	Gene Yeo, UCSD	2015-11-09	ENCFF231UPL
SF3A3	HepG2	Gene Yeo, UCSD	2015-11-09	ENCFF955MLC
SF3B1	K562	Gene Yeo, UCSD	2016-10-31	ENCFF177PRH
SF3B1	K562	Gene Yeo, UCSD	2016-10-31	ENCFF766KGY
SF3B4	HepG2	Gene Yeo, UCSD	2015-11-09	ENCFF352PAK
SF3B4	HepG2	Gene Yeo, UCSD	2015-11-09	ENCFF855AZI
SF3B4	K562	Gene Yeo, UCSD	2016-04-26	ENCFF379LAL
SF3B4	K562	Gene Yeo, UCSD	2016-04-26	ENCFF477PBU
SFPQ	HepG2	Gene Yeo, UCSD	2016-04-26	ENCFF849HII
SFPQ	HepG2	Gene Yeo, UCSD	2016-04-26	ENCFF862AWU
SLBP	K562	Gene Yeo, UCSD	2015-07-15	ENCFF013SZJ
SLBP	K562	Gene Yeo, UCSD	2015-07-15	ENCFF036FAN
SLTM	HepG2	Gene Yeo, UCSD	2015-11-09	ENCFF125BHF
SLTM	HepG2	Gene Yeo, UCSD	2015-11-09	ENCFF736YMC
SLTM	K562	Gene Yeo, UCSD	2015-07-15	ENCFF405BRH
SLTM	K562	Gene Yeo, UCSD	2015-07-15	ENCFF827FAW
SMNDC1	HepG2	Gene Yeo, UCSD	2015-11-09	ENCFF468CQU
SMNDC1	HepG2	Gene Yeo, UCSD	2015-11-09	ENCFF966TSJ
SMNDC1	K562	Gene Yeo, UCSD	2015-12-16	ENCFF817JQS
SMNDC1	K562	Gene Yeo, UCSD	2015-12-16	ENCFF851QPV
SND1	HepG2	Gene Yeo, UCSD	2015-11-09	ENCFF174TXM
SND1	HepG2	Gene Yeo, UCSD	2015-11-09	ENCFF827JFL
SND1	K562	Gene Yeo, UCSD	2015-11-09	ENCFF367EEH
SND1	K562	Gene Yeo, UCSD	2015-11-09	ENCFF612RZN
SRSF1	HepG2	Gene Yeo, UCSD	2015-11-09	ENCFF832WNY
SRSF1	HepG2	Gene Yeo, UCSD	2015-11-09	ENCFF953OZR
SRSF1	K562	Gene Yeo, UCSD	2015-11-09	ENCFF374XWQ
SRSF1	K562	Gene Yeo, UCSD	2015-11-09	ENCFF833PXB
SRSF7	HepG2	Gene Yeo, UCSD	2015-11-09	ENCFF106PSH
SRSF7	HepG2	Gene Yeo, UCSD	2015-11-09	ENCFF632LPF
SRSF7	K562	Gene Yeo, UCSD	2016-04-26	ENCFF302CUU
SRSF7	K562	Gene Yeo, UCSD	2016-04-26	ENCFF542LDV
SRSF9	HepG2	Gene Yeo, UCSD	2015-07-15	ENCFF593PCX
SRSF9	HepG2	Gene Yeo, UCSD	2015-07-15	ENCFF709HAD
SUB1	HepG2	Gene Yeo, UCSD	2016-08-19	ENCFF908VRY
SUB1	HepG2	Gene Yeo, UCSD	2016-08-19	ENCFF994CFH
SUGP2	HepG2	Gene Yeo, UCSD	2016-08-19	ENCFF265BFS
SUGP2	HepG2	Gene Yeo, UCSD	2016-08-19	ENCFF556QBW
SUPV3L1	HepG2	Gene Yeo, UCSD	2016-08-19	ENCFF429MXX
SUPV3L1	HepG2	Gene Yeo, UCSD	2016-08-19	ENCFF816LYN
TAF15	HepG2	Gene Yeo, UCSD	2015-11-09	ENCFF730OHC
TAF15	HepG2	Gene Yeo, UCSD	2015-11-09	ENCFF981SIK
TAF15	K562	Gene Yeo, UCSD	2015-11-09	ENCFF797IKQ
TAF15	K562	Gene Yeo, UCSD	2015-11-09	ENCFF959XVH
TARDBP	K562	Gene Yeo, UCSD	2015-11-09	ENCFF453YOD
TARDBP	K562	Gene Yeo, UCSD	2015-11-09	ENCFF565CEU
TBRG4	HepG2	Gene Yeo, UCSD	2016-04-26	ENCFF116ASC
TBRG4	HepG2	Gene Yeo, UCSD	2016-04-26	ENCFF925OBE
TBRG4	K562	Gene Yeo, UCSD	2016-04-26	ENCFF307XYP
TBRG4	K562	Gene Yeo, UCSD	2016-04-26	ENCFF910QNU
TIA1	HepG2	Gene Yeo, UCSD	2015-07-15	ENCFF485LRS
TIA1	HepG2	Gene Yeo, UCSD	2015-07-15	ENCFF878IQT
TIA1	K562	Gene Yeo, UCSD	2016-08-19	ENCFF314LSF
TIA1	K562	Gene Yeo, UCSD	2016-08-19	ENCFF900OHV
TNRC6A	K562	Gene Yeo, UCSD	2015-11-09	ENCFF432YJK
TNRC6A	K562	Gene Yeo, UCSD	2015-11-09	ENCFF664OEF
TRA2A	HepG2	Gene Yeo, UCSD	2015-07-15	ENCFF693CSS
TRA2A	HepG2	Gene Yeo, UCSD	2015-07-15	ENCFF832CEI
TRA2A	K562	Gene Yeo, UCSD	2015-07-15	ENCFF059QDI
TRA2A	K562	Gene Yeo, UCSD	2015-07-15	ENCFF222FBC
TROVE2	HepG2	Gene Yeo, UCSD	2016-04-26	ENCFF305FNR
TROVE2	HepG2	Gene Yeo, UCSD	2016-04-26	ENCFF876ONV
TROVE2	K562	Gene Yeo, UCSD	2015-12-16	ENCFF568HWB
TROVE2	K562	Gene Yeo, UCSD	2015-12-16	ENCFF581RBS
U2AF1	HepG2	Gene Yeo, UCSD	2015-11-09	ENCFF062APM
U2AF1	HepG2	Gene Yeo, UCSD	2015-11-09	ENCFF318ITR
U2AF1	K562	Gene Yeo, UCSD	2015-07-15	ENCFF367JCV
U2AF1	K562	Gene Yeo, UCSD	2015-07-15	ENCFF425GCF
U2AF2	HepG2	Gene Yeo, UCSD	2015-11-09	ENCFF555WXD
U2AF2	HepG2	Gene Yeo, UCSD	2015-11-09	ENCFF706QJH
U2AF2	K562	Gene Yeo, UCSD	2015-07-15	ENCFF092WRE
U2AF2	K562	Gene Yeo, UCSD	2015-07-15	ENCFF783DTX
UCHL5	HepG2	Gene Yeo, UCSD	2016-04-26	ENCFF642XMP
UCHL5	HepG2	Gene Yeo, UCSD	2016-04-26	ENCFF671VFZ
UCHL5	K562	Gene Yeo, UCSD	2016-08-19	ENCFF488QYF
UCHL5	K562	Gene Yeo, UCSD	2016-08-19	ENCFF922LSS
UPF1	K562	Gene Yeo, UCSD	2016-04-26	ENCFF119DJS
UPF1	K562	Gene Yeo, UCSD	2016-04-26	ENCFF174FBV
XPO5	HepG2	Gene Yeo, UCSD	2016-08-19	ENCFF581UJN
XPO5	HepG2	Gene Yeo, UCSD	2016-08-19	ENCFF679AXS
XRCC6	HepG2	Gene Yeo, UCSD	2016-09-21	ENCFF021CNP
XRCC6	HepG2	Gene Yeo, UCSD	2016-09-21	ENCFF128IDP
XRCC6	K562	Gene Yeo, UCSD	2016-04-26	ENCFF636DUC
XRCC6	K562	Gene Yeo, UCSD	2016-04-26	ENCFF727MET
XRN2	HepG2	Gene Yeo, UCSD	2016-04-26	ENCFF260PAC
XRN2	HepG2	Gene Yeo, UCSD	2016-04-26	ENCFF307RJJ
XRN2	K562	Gene Yeo, UCSD	2015-07-15	ENCFF630LQE
XRN2	K562	Gene Yeo, UCSD	2015-07-15	ENCFF752ZYN
YBX3	K562	Gene Yeo, UCSD	2016-04-26	ENCFF176ZDX
YBX3	K562	Gene Yeo, UCSD	2016-04-26	ENCFF916BBS
YWHAG	K562	Gene Yeo, UCSD	2015-11-09	ENCFF352NIP
YWHAG	K562	Gene Yeo, UCSD	2015-11-09	ENCFF463WLQ
ZNF622	K562	Gene Yeo, UCSD	2016-04-26	ENCFF216ACB
ZNF622	K562	Gene Yeo, UCSD	2016-04-26	ENCFF388PIX
ZRANB2	K562	Gene Yeo, UCSD	2016-04-26	ENCFF157TJP
ZRANB2	K562	Gene Yeo, UCSD	2016-04-26	ENCFF350ANF

## Sheet: Tab3.origin of RNA-seq data
RNA-seq data for	produced in	Principal Investigator	Experiment date release	accession number
Chromatin TotalRNA	K562	Thomas Gingeras, CSHL	2011-11-17	GSE90238
Chromatin TotalRNA	K562	Thomas Gingeras, CSHL	2011-11-17	GSE90238
Cytosolic polyA-	HepG2	Thomas Gingeras, CSHL	2011-11-17	GSE90256
Cytosolic polyA-	HepG2	Thomas Gingeras, CSHL	2011-11-17	GSE90256
Cytosolic polyA-	K562	Thomas Gingeras, CSHL	2011-11-17	GSE90249
Cytosolic polyA-	K562	Thomas Gingeras, CSHL	2011-11-17	GSE90249
Cytosolic polyA+	HepG2	Thomas Gingeras, CSHL	2011-11-17	GSE90230
Cytosolic polyA+	HepG2	Thomas Gingeras, CSHL	2011-11-17	GSE90230
Cytosolic polyA+	K562	Thomas Gingeras, CSHL	2011-11-17	GSE90220
Cytosolic polyA+	K562	Thomas Gingeras, CSHL	2011-11-17	GSE90220
Nuclear polyA-	HepG2	Thomas Gingeras, CSHL	2011-11-17	GSE90248
Nuclear polyA-	HepG2	Thomas Gingeras, CSHL	2011-11-17	GSE90248
Nuclear polyA-	K562	Thomas Gingeras, CSHL	2011-11-17	GSE90250
Nuclear polyA-	K562	Thomas Gingeras, CSHL	2011-11-17	GSE90250
Nuclear polyA+	HepG2	Thomas Gingeras, CSHL	2011-11-17	GSE90228
Nuclear polyA+	HepG2	Thomas Gingeras, CSHL	2011-11-17	GSE90228
Nuclear polyA+	K562	Thomas Gingeras, CSHL	2011-11-17	GSE90236
Nuclear polyA+	K562	Thomas Gingeras, CSHL	2011-11-17	GSE90236

## Sheet: Tab4.PTBP1motifs_pentamers
Tetramer binding sites considered as high affinity binding sites for PTBP1
Enrichment of these motifs was confirmed in a [-20,-5] / [5,20] nucleotide window around PTBP1 crosslink sites compared to shuffled sequence control.
pentamer
TTTCT
CTTTC
CTTCT
TCTCT
TCTTC
TCTTT
TTCTT
CTCTT
CTCTC
TTCCT
TTTTC
TCCTT
TTCTC
CCTTT
TTTCC

## Sheet: Tab5.asL1 motif search
References for the motifs associated with individual RBPs in Figure 6A.
Motifs were counted in antisense L1 sequences relative to their length. Supplementary table 7 contains the summary statistics of all pentamers. Related to Figure 6.
RBP	motif(s) considered	likelihood to find once within 100nt	Reference
KHDRBS1	TAAAA	0.09375	Ref 1
QKI	ACTAA,CTAAC	0.1875	Ref 1
HNRNPK	CCAAACC,CCATACC,CCAACCC,CCATCCC,CCAAGCC,CCATGCC,CCAATCC,CCATTCC	0.0401611	Ref 1
SRSF1	GAAGGA,GGAGGA	0.0463867	Ref1
SRSF9	GGAAGCA,TGAAGCA,GGGAGCA,TGGAGCA,GGATGCA,TGATGCA,GGGTGCA,TGGTGCA,GGAAGGA,TGAAGGA,GGGAGGA,TGGAGGA,GGATGGA,TGATGGA,GGGTGGA,TGGTGGA,GGAAGCC,TGAAGCC,GGGAGCC,TGGAGCC,GGATGCC,TGATGCC,GGGTGCC,TGGTGCC,GGAAGGC,TGAAGGC,GGGAGGC,TGGAGGC,GGATGGC,TGATGGC,GGGTGGC,TGGTGGC	0.0458984	Ref1
MATR3	ATCTT	0.09375	Ref1
ELAVL1	TTAGTTT,TTTGTTT,TTTAGTT,TTTGGTT,TTTATTT,TTTGTTT	0.0344238	Ref1 and Ref2
HNRNPM	TGGTG,TGTGG	0.1875	Ref3
PTBP1	CTTTCC,TTTTCC,CTTTTC,TTTTTC,CTTTCT,TTTTCT,CTTTTT	0.162354	Ref 4
RBFOX1	GCATG	0.09375	Ref 1 and Ref5
TARDBP	GTGTG,TGTGT	0.1875	Ref 6 and 7
TIA1	ATATTC,TTATTC,ATTTTC,ATATTT,TTATTT,ATTTTT	0.13916	Ref 8
U2AF2	TTTCCA,TTTTCA,TTTCTA,TTTTTA,TTTCCC,TTTTCC,TTTCTC,TTTTTC,TTTCCT,TTTTCT,TTTCTT	0.255127	Ref 9
HNRNPC	TTTTT	0.09375	Ref 9
Reference
1	Ray, D., et al., A compendium of RNA-binding motifs for decoding gene regulation. Nature, 2013. 499(7457): p. 172-7.
2	Lebedeva, S., et al., Transcriptome-wide analysis of regulatory interactions of the RNA-binding protein HuR. Mol Cell, 2011. 43(3): p. 340-52.
3	Xu, Y., et al., Cell type-restricted activity of hnRNPM promotes breast cancer metastasis via regulating alternative splicing. Genes Dev, 2014. 28(11): p. 1191-203.
4	Perez, I., et al., Mutation of PTB binding sites causes misregulation of alternative 3' splice site selection in vivo. RNA, 1997. 3(7): p. 764-78.
5	Yeo, G.W., et al., An RNA code for the FOX2 splicing regulator revealed by mapping RNA-protein interactions in stem cells. Nat Struct Mol Biol, 2009. 16(2): p. 130-7.
6	Colombrita, C., et al., TDP-43 and FUS RNA-binding proteins bind distinct sets of cytoplasmic messenger RNAs and differently regulate their post-transcriptional fate in motoneuron-like cells. J Biol Chem, 2012. 287(19): p. 15635-47.
7	Tollervey, J.R., et al., Characterizing the RNA targets and position-dependent splicing regulation by TDP-43. Nat Neurosci, 2011. 14(4): p. 452-8.
8	Wang, Z., et al., iCLIP predicts the dual splicing effects of TIA-RNA interactions. PLoS Biol, 2010. 8(10): p. e1000530.
9	Zarnack, K., et al., Direct Competition between hnRNP C and U2AF65 Protects the Transcriptome from the Exonization of Alu Elements. Cell, 152, 453-66.
