# Supplementary material for: Heteromeric RNP Assembly at LINEs Controls Lineage-Specific RNA Processing
Source: Cell. 2018 Aug 23;174(5):1067–1081.e17. doi: 10.1016/j.cell.2018.07.001 (PMC6108849; doi:10.1016/j.cell.2018.07.001)
Supplement: Table S2. Quantification of L1 and L2 Sequences in iCLIP and eCLIP, Related to Figure 1 — This table contains the percentage of reads we found to map to L1 and L2 sequences in sense or in antisense in each data set. [file mmc2.zip]

Archive with 1 entries (1 files):
- cell_10304_mmc2.txt
