# Supplementary material for: Heteromeric RNP Assembly at LINEs Controls Lineage-Specific RNA Processing
Source: Cell. 2018 Aug 23;174(5):1067–1081.e17. doi: 10.1016/j.cell.2018.07.001 (PMC6108849; doi:10.1016/j.cell.2018.07.001)
Supplement: Table S2. Quantification of L1 and L2 Sequences in iCLIP and eCLIP, Related to Figure 1 — This table contains the percentage of reads we found to map to L1 and L2 sequences in sense or in antisense in each data set. [file mmc2.zip › cell_10304_mmc2.txt]

CLIP	RBP	Biosample	Family	Orientation	Percentage	Accession	Experiment	Replicate
iCLIP	Celf2	HEK293T	L1	antisense	21.68167391			1
iCLIP	PTB	HEK293T	L1	antisense	19.42721327			1
iCLIP	Matr3	HeLa	L1	antisense	19.02808472			1
iCLIP	HuR	HEK293T	L1	antisense	15.58855693			1
iCLIP	TDP43	HeLa	L1	antisense	10.00352389			1
iCLIP	Celf4	HEK293T	L1	antisense	9.255515533			1
iCLIP	U2AF65	HeLa	L1	antisense	8.72405411			1
iCLIP	TIA1	HeLa	L1	antisense	8.655705664			1
iCLIP	TIAL1	HeLa	L1	antisense	7.126659547			1
iCLIP	hnRNPC	HeLa	L1	antisense	6.45794435			1
iCLIP	CPSF160	HeLa	L1	antisense	5.635391234			1
iCLIP	STAU1	HEK293T	L1	antisense	5.481603093			1
iCLIP	FUS	HeLa	L1	antisense	5.228755573			1
iCLIP	SmB	HEK293T	L1	antisense	4.359378699			1
iCLIP	CPSF160	HeLa	L1	sense	4.315484954			1
iCLIP	SmB	HEK293T	L1	sense	4.141184684			1
iCLIP	eIF4E	HEK293T	L1	antisense	3.199267049			1
iCLIP	FUS	HeLa	L1	sense	2.075226523			1
iCLIP	STAU1	HEK293T	L1	sense	1.856402404			1
iCLIP	hnRNPL	HeLa	L1	antisense	1.807761282			1
iCLIP	Matr3	HeLa	L1	sense	1.761558158			1
iCLIP	hnRNPL	HeLa	L1	sense	1.580984826			1
iCLIP	TDP43	HeLa	L1	sense	1.546105287			1
iCLIP	hnRNPC	HeLa	L1	sense	1.330880432			1
iCLIP	U2AF65	HeLa	L1	sense	1.294252538			1
iCLIP	HuR	HEK293T	L1	sense	1.142324579			1
iCLIP	TIA1	HeLa	L1	sense	1.051807326			1
iCLIP	TIAL1	HeLa	L1	sense	0.959417374			1
iCLIP	Celf2	HEK293T	L1	sense	0.927751283			1
iCLIP	Celf4	HEK293T	L1	sense	0.737989574			1
iCLIP	PTB	HEK293T	L1	sense	0.698760238			1
iCLIP	eIF4E	HEK293T	L1	sense	0.572277582			1
iCLIP	NSUN2	HEK293T	L1	sense	0.092108785			1
iCLIP	NSUN2	HEK293T	L1	antisense	0.052897464			1
iCLIP	PTB	HEK293T	L2	sense	7.592334998			1
iCLIP	Matr3	HeLa	L2	sense	4.703486007			1
iCLIP	Celf2	HEK293T	L2	sense	3.596903602			1
iCLIP	SmB	HEK293T	L2	antisense	2.030646793			1
iCLIP	CPSF160	HeLa	L2	antisense	1.798645217			1
iCLIP	FUS	HeLa	L2	antisense	1.680809332			1
iCLIP	Matr3	HeLa	L2	antisense	1.587470178			1
iCLIP	TDP43	HeLa	L2	sense	1.546669964			1
iCLIP	Celf4	HEK293T	L2	sense	1.329674515			1
iCLIP	CPSF160	HeLa	L2	sense	1.324358187			1
iCLIP	TIA1	HeLa	L2	sense	1.316446572			1
iCLIP	TDP43	HeLa	L2	antisense	1.250093921			1
iCLIP	U2AF65	HeLa	L2	sense	1.215497355			1
iCLIP	HuR	HEK293T	L2	sense	1.137094123			1
iCLIP	STAU1	HEK293T	L2	antisense	1.134472724			1
iCLIP	TIAL1	HeLa	L2	sense	1.116441075			1
iCLIP	hnRNPC	HeLa	L2	sense	1.075999853			1
iCLIP	hnRNPC	HeLa	L2	antisense	1.036992988			1
iCLIP	STAU1	HEK293T	L2	sense	0.934848035			1
iCLIP	SmB	HEK293T	L2	sense	0.908073571			1
iCLIP	hnRNPL	HeLa	L2	sense	0.699069451			1
iCLIP	PTB	HEK293T	L2	antisense	0.674120618			1
iCLIP	TIAL1	HeLa	L2	antisense	0.629844412			1
iCLIP	FUS	HeLa	L2	sense	0.582941311			1
iCLIP	HuR	HEK293T	L2	antisense	0.582214893			1
iCLIP	U2AF65	HeLa	L2	antisense	0.575983056			1
iCLIP	eIF4E	HEK293T	L2	sense	0.550228926			1
iCLIP	TIA1	HeLa	L2	antisense	0.51348543			1
iCLIP	Celf2	HEK293T	L2	antisense	0.492866183			1
iCLIP	hnRNPL	HeLa	L2	antisense	0.442230402			1
iCLIP	eIF4E	HEK293T	L2	antisense	0.369656693			1
iCLIP	Celf4	HEK293T	L2	antisense	0.188175811			1
iCLIP	NSUN2	HEK293T	L2	sense	0.066488212			1
iCLIP	NSUN2	HEK293T	L2	antisense	0.016542125			1
eCLIP	SUGP2	HepG2	L1	Antisense	19.861	ENCFF265BFS	ENCSR506UPY	1
eCLIP	HNRNPM	K562	L1	Antisense	19.245	ENCFF854QQW	ENCSR412NOW	1
eCLIP	SUGP2	HepG2	L1	Antisense	18.411	ENCFF556QBW	ENCSR506UPY	2
eCLIP	HNRNPM	HepG2	L1	Antisense	18.165	ENCFF160MZO	ENCSR267UCX	1
eCLIP	HNRNPM	HepG2	L1	Antisense	18.007	ENCFF450IJF	ENCSR267UCX	2
eCLIP	HNRNPM	K562	L1	Antisense	17.216	ENCFF259AUE	ENCSR412NOW	2
eCLIP	LARP4	K562	L1	Sense	15.693	ENCFF528CMP	ENCSR888YTT	2
eCLIP	KHSRP	K562	L1	Antisense	15.322	ENCFF133EJA	ENCSR438GZQ	1
eCLIP	KHSRP	K562	L1	Antisense	15.032	ENCFF665BIZ	ENCSR438GZQ	2
eCLIP	SAFB2	K562	L1	Sense	13.717	ENCFF488ZWQ	ENCSR943MHU	2
eCLIP	HLTF	K562	L1	Sense	13.33	ENCFF043RMT	ENCSR589YHM	1
eCLIP	SAFB2	K562	L1	Sense	13.112	ENCFF663LQH	ENCSR943MHU	1
eCLIP	HNRNPC	HepG2	L1	Antisense	11.771	ENCFF736ZQQ	ENCSR550DVK	1
eCLIP	KHDRBS1	K562	L1	Sense	10.683	ENCFF608WLW	ENCSR628IDK	1
eCLIP	HLTF	K562	L1	Sense	10.394	ENCFF370ROE	ENCSR589YHM	2
eCLIP	FUBP3	HepG2	L1	Antisense	10.113	ENCFF709YPU	ENCSR486YGP	1
eCLIP	GEMIN5 eCLIP mock input	K562	L1	Antisense	9.673	ENCFF605CQT	ENCSR347MVO	1
eCLIP	FUBP3	HepG2	L1	Antisense	9.628	ENCFF565TFN	ENCSR486YGP	2
eCLIP	SFPQ	HepG2	L1	Antisense	9.338	ENCFF862AWU	ENCSR965DLL	1
eCLIP	SFPQ	HepG2	L1	Antisense	9.143	ENCFF849HII	ENCSR965DLL	2
eCLIP	PTBP1	K562	L1	Antisense	9.136	ENCFF247DQN	ENCSR981WKN	1
eCLIP	DHX30 eCLIP mock input	K562	L1	Antisense	8.994	ENCFF325PKM	ENCSR224SND	1
eCLIP	SF3B1 eCLIP mock input	K562	L1	Antisense	8.954	ENCFF865PNX	ENCSR496UBM	1
eCLIP	HNRNPC	HepG2	L1	Antisense	8.906	ENCFF869PNM	ENCSR550DVK	2
eCLIP	KHDRBS1	K562	L1	Sense	8.719	ENCFF352QTY	ENCSR628IDK	2
eCLIP	DROSHA eCLIP mock input	K562	L1	Antisense	8.712	ENCFF059NAB	ENCSR828NSY	1
eCLIP	PUM2 eCLIP mock input	K562	L1	Antisense	8.676	ENCFF043ERY	ENCSR439GXW	1
eCLIP	HNRNPK eCLIP mock input	K562	L1	Antisense	8.615	ENCFF742LSN	ENCSR669DKA	1
eCLIP	RBFOX2	K562	L1	Antisense	8.342	ENCFF249RTF	ENCSR756CKJ	2
eCLIP	PTBP1	K562	L1	Antisense	8.329	ENCFF517FVN	ENCSR981WKN	2
eCLIP	U2AF2	HepG2	L1	Antisense	8.312	ENCFF555WXD	ENCSR202BFN	1
eCLIP	AGGF1 eCLIP mock input	K562	L1	Antisense	8.309	ENCFF764ZUP	ENCSR910LAN	1
eCLIP	TROVE2 eCLIP mock input	K562	L1	Antisense	8.285	ENCFF536YVM	ENCSR687GJH	1
eCLIP	PTBP1	HepG2	L1	Antisense	8.253	ENCFF938PTT	ENCSR384KAN	1
eCLIP	FXR1 eCLIP mock input	K562	L1	Antisense	8.241	ENCFF589FSV	ENCSR562BJW	1
eCLIP	UCHL5 eCLIP mock input	K562	L1	Antisense	8.166	ENCFF886HUH	ENCSR751CSY	1
eCLIP	DDX6 eCLIP mock input	K562	L1	Antisense	8.163	ENCFF982ORK	ENCSR207DWI	1
eCLIP	LSM11 eCLIP mock input	K562	L1	Antisense	8.127	ENCFF816DYE	ENCSR952UOL	1
eCLIP	FASTKD2 eCLIP mock input	K562	L1	Antisense	8.048	ENCFF928RKY	ENCSR119AFY	1
eCLIP	TAF15 eCLIP mock input	K562	L1	Antisense	8.033	ENCFF252UPV	ENCSR653CNZ	1
eCLIP	TNRC6A eCLIP mock input	K562	L1	Antisense	8.027	ENCFF454RJH	ENCSR800LOQ	1
eCLIP	TIA1	HepG2	L1	Antisense	7.944	ENCFF485LRS	ENCSR623VEQ	2
eCLIP	XRCC6 eCLIP mock input	K562	L1	Antisense	7.897	ENCFF424DIC	ENCSR687HHB	1
eCLIP	KHSRP eCLIP mock input	K562	L1	Antisense	7.889	ENCFF644CKP	ENCSR305IPT	1
eCLIP	AKAP8L eCLIP mock input	K562	L1	Antisense	7.868	ENCFF057WTV	ENCSR550SGC	1
eCLIP	DDX24 eCLIP mock input	K562	L1	Antisense	7.836	ENCFF327VQR	ENCSR195IWB	1
eCLIP	LARP4 eCLIP mock input	K562	L1	Antisense	7.781	ENCFF776GPK	ENCSR679NKE	1
eCLIP	TARDBP eCLIP mock input	K562	L1	Antisense	7.733	ENCFF887NON	ENCSR924OLO	1
eCLIP	PPIL4	K562	L1	Sense	7.728	ENCFF194KZE	ENCSR197INS	1
eCLIP	EFTUD2 eCLIP mock input	K562	L1	Antisense	7.719	ENCFF786JER	ENCSR266UVO	1
eCLIP	TARDBP	K562	L1	Antisense	7.702	ENCFF565CEU	ENCSR584TCR	2
eCLIP	UPF1 eCLIP mock input	K562	L1	Antisense	7.683	ENCFF806EIK	ENCSR461LGW	1
eCLIP	SMNDC1 eCLIP mock input	K562	L1	Antisense	7.596	ENCFF918AAS	ENCSR631CJA	1
eCLIP	KHDRBS1 eCLIP mock input	K562	L1	Antisense	7.592	ENCFF721FKR	ENCSR197NFH	1
eCLIP	NONO eCLIP mock input	K562	L1	Antisense	7.572	ENCFF347ECS	ENCSR487EUV	1
eCLIP	DDX3X eCLIP mock input	K562	L1	Antisense	7.566	ENCFF697EJY	ENCSR028CRL	1
eCLIP	SND1 eCLIP mock input	K562	L1	Antisense	7.533	ENCFF502YXG	ENCSR435EVK	1
eCLIP	RBFOX2 eCLIP mock input	K562	L1	Antisense	7.532	ENCFF045FUV	ENCSR051IXX	1
eCLIP	GPKOW eCLIP mock input	K562	L1	Antisense	7.532	ENCFF914HZF	ENCSR393STP	1
eCLIP	ZRANB2	K562	L1	Antisense	7.487	ENCFF157TJP	ENCSR663NRA	1
eCLIP	NONO	K562	L1	Antisense	7.464	ENCFF171ATE	ENCSR861PAR	1
eCLIP	ILF3 eCLIP mock input	K562	L1	Antisense	7.449	ENCFF715OWV	ENCSR760SFB	1
eCLIP	CDC40 eCLIP mock input	HepG2	L1	Antisense	7.442	ENCFF656NLF	ENCSR828ALT	1
eCLIP	TROVE2	K562	L1	Antisense	7.404	ENCFF581RBS	ENCSR539ZTS	1
eCLIP	QKI	HepG2	L1	Antisense	7.391	ENCFF179YDO	ENCSR570WLM	1
eCLIP	BUD13 eCLIP mock input	K562	L1	Antisense	7.383	ENCFF068QGD	ENCSR736LKF	1
eCLIP	RBM15 eCLIP mock input	K562	L1	Antisense	7.313	ENCFF413OBS	ENCSR454EER	1
eCLIP	QKI eCLIP mock input	K562	L1	Antisense	7.278	ENCFF849FKQ	ENCSR615AAW	1
eCLIP	AARS eCLIP mock input	K562	L1	Antisense	7.242	ENCFF713BCH	ENCSR696PRX	1
eCLIP	MTPAP eCLIP mock input	K562	L1	Antisense	7.227	ENCFF358UNB	ENCSR927XDB	1
eCLIP	U2AF2	HepG2	L1	Antisense	7.221	ENCFF706QJH	ENCSR202BFN	2
eCLIP	ZNF622 eCLIP mock input	K562	L1	Antisense	7.206	ENCFF790DUN	ENCSR594RFP	1
eCLIP	DGCR8 eCLIP mock input	K562	L1	Antisense	7.188	ENCFF291ITN	ENCSR616BTD	1
eCLIP	PUS1	K562	L1	Antisense	7.183	ENCFF334MWZ	ENCSR291XPT	1
eCLIP	LIN28B eCLIP mock input	K562	L1	Antisense	7.08	ENCFF981KYA	ENCSR399CBP	1
eCLIP	RBM22 eCLIP mock input	K562	L1	Antisense	7.052	ENCFF556BXK	ENCSR344EGD	1
eCLIP	ZRANB2 eCLIP mock input	K562	L1	Antisense	7.032	ENCFF562FIX	ENCSR528HOM	1
eCLIP	GTF2F1 eCLIP mock input	K562	L1	Antisense	7.01	ENCFF135DTM	ENCSR157BRV	1
eCLIP	DDX55 eCLIP mock input	K562	L1	Antisense	7.004	ENCFF034NUD	ENCSR180EJY	1
eCLIP	PUS1	K562	L1	Antisense	6.978	ENCFF489AEX	ENCSR291XPT	2
eCLIP	METAP2 eCLIP mock input	K562	L1	Antisense	6.977	ENCFF942TNV	ENCSR750NTM	1
eCLIP	GNL3 eCLIP mock input	K562	L1	Antisense	6.938	ENCFF419JON	ENCSR977GTT	1
eCLIP	TBRG4 eCLIP mock input	K562	L1	Antisense	6.933	ENCFF365ZFZ	ENCSR512EZA	1
eCLIP	SF3B4 eCLIP mock input	K562	L1	Antisense	6.931	ENCFF503WPM	ENCSR305KNE	1
eCLIP	TARDBP	K562	L1	Antisense	6.928	ENCFF453YOD	ENCSR584TCR	1
eCLIP	PTBP1 eCLIP mock input	K562	L1	Antisense	6.903	ENCFF982TFI	ENCSR445FZX	1
eCLIP	PUM2	K562	L1	Antisense	6.876	ENCFF177VQI	ENCSR661ICQ	1
eCLIP	QKI	HepG2	L1	Antisense	6.864	ENCFF081ZJS	ENCSR570WLM	2
eCLIP	PPIL4	K562	L1	Sense	6.855	ENCFF601IBB	ENCSR197INS	2
eCLIP	NSUN2 eCLIP mock input	K562	L1	Antisense	6.849	ENCFF112GWP	ENCSR595PFU	1
eCLIP	CSTF2T eCLIP mock input	K562	L1	Antisense	6.842	ENCFF729BOP	ENCSR722LZB	1
eCLIP	PTBP1	HepG2	L1	Antisense	6.836	ENCFF395VNE	ENCSR384KAN	2
eCLIP	DHX30 eCLIP mock input	HepG2	L1	Antisense	6.828	ENCFF552GHW	ENCSR151MPZ	1
eCLIP	QKI	K562	L1	Antisense	6.807	ENCFF494AKD	ENCSR366YOG	2
eCLIP	DDX59 eCLIP mock input	HepG2	L1	Antisense	6.803	ENCFF995MPE	ENCSR334OMC	1
eCLIP	SRSF1 eCLIP mock input	K562	L1	Antisense	6.8	ENCFF913MGS	ENCSR925TYQ	1
eCLIP	NPM1 eCLIP mock input	K562	L1	Antisense	6.789	ENCFF494JUE	ENCSR468ZQA	1
eCLIP	RBM27 eCLIP mock input	K562	L1	Antisense	6.789	ENCFF987MIH	ENCSR194AVW	1
eCLIP	TIA1	HepG2	L1	Antisense	6.784	ENCFF878IQT	ENCSR623VEQ	1
eCLIP	U2AF2 eCLIP mock input	HepG2	L1	Antisense	6.778	ENCFF045UZN	ENCSR049GND	1
eCLIP	TIA1	K562	L1	Antisense	6.776	ENCFF314LSF	ENCSR057DWB	1
eCLIP	FTO eCLIP mock input	K562	L1	Antisense	6.772	ENCFF755GLY	ENCSR575DKE	1
eCLIP	RPS11 eCLIP mock input	K562	L1	Antisense	6.771	ENCFF067EPR	ENCSR881RJL	1
eCLIP	PPIL4 eCLIP mock input	K562	L1	Antisense	6.741	ENCFF296UEW	ENCSR346IHS	1
eCLIP	LARP4 eCLIP mock input	HepG2	L1	Antisense	6.673	ENCFF234DAV	ENCSR192PUP	1
eCLIP	LARP7 eCLIP mock input	K562	L1	Antisense	6.667	ENCFF699GNU	ENCSR863ZGZ	1
eCLIP	HNRNPK	K562	L1	Antisense	6.638	ENCFF525XIM	ENCSR268ETU	1
eCLIP	QKI	K562	L1	Antisense	6.631	ENCFF372LCI	ENCSR366YOG	1
eCLIP	TROVE2 eCLIP mock input	HepG2	L1	Antisense	6.613	ENCFF194SFB	ENCSR619LRH	1
eCLIP	XRN2 eCLIP mock input	K562	L1	Antisense	6.573	ENCFF651CUS	ENCSR170XQH	1
eCLIP	RPS5 eCLIP mock input	K562	L1	Antisense	6.561	ENCFF324BWK	ENCSR486QAE	1
eCLIP	SFPQ eCLIP mock input	HepG2	L1	Antisense	6.552	ENCFF839ZIO	ENCSR506EIW	1
eCLIP	FUBP3 eCLIP mock input	HepG2	L1	Antisense	6.536	ENCFF370QJE	ENCSR056RZV	1
eCLIP	GTF2F1 eCLIP mock input	HepG2	L1	Antisense	6.534	ENCFF435UZZ	ENCSR451HMR	1
eCLIP	YBX3 eCLIP mock input	K562	L1	Antisense	6.5	ENCFF405CXK	ENCSR660VTT	1
eCLIP	U2AF2	K562	L1	Antisense	6.495	ENCFF783DTX	ENCSR893RAV	2
eCLIP	FTO	K562	L1	Antisense	6.495	ENCFF552FOU	ENCSR989SMC	2
eCLIP	NPM1	K562	L1	Antisense	6.429	ENCFF531FNJ	ENCSR867DSZ	2
eCLIP	SF3B1	K562	L1	Antisense	6.426	ENCFF177PRH	ENCSR133QEA	1
eCLIP	TBRG4	HepG2	L1	Antisense	6.417	ENCFF116ASC	ENCSR916SRV	1
eCLIP	FASTKD2 eCLIP mock input	HepG2	L1	Antisense	6.392	ENCFF217NZS	ENCSR671FKF	1
eCLIP	DDX42 eCLIP mock input	K562	L1	Antisense	6.379	ENCFF623MFK	ENCSR200SAU	1
eCLIP	PCBP2 eCLIP mock input	HepG2	L1	Antisense	6.375	ENCFF124RDW	ENCSR115GAA	1
eCLIP	TIA1	K562	L1	Antisense	6.33	ENCFF900OHV	ENCSR057DWB	2
eCLIP	EWSR1 eCLIP mock input	K562	L1	Antisense	6.294	ENCFF485UCP	ENCSR067UKU	1
eCLIP	GRWD1 eCLIP mock input	HepG2	L1	Antisense	6.286	ENCFF403RNH	ENCSR835ZOK	1
eCLIP	SND1	K562	L1	Antisense	6.271	ENCFF612RZN	ENCSR128VXC	2
eCLIP	GPKOW	K562	L1	Antisense	6.249	ENCFF636IYL	ENCSR647CLF	2
eCLIP	GNL3	K562	L1	Antisense	6.21	ENCFF379DSY	ENCSR301UQM	2
eCLIP	TNRC6A	K562	L1	Antisense	6.184	ENCFF432YJK	ENCSR218NAB	2
eCLIP	ILF3	K562	L1	Antisense	6.165	ENCFF415JAG	ENCSR438KWZ	2
eCLIP	TRA2A	K562	L1	Sense	6.154	ENCFF059QDI	ENCSR365NVO	2
eCLIP	CSTF2 eCLIP mock input	HepG2	L1	Antisense	6.152	ENCFF836AYV	ENCSR309GHK	1
eCLIP	SUPV3L1 eCLIP mock input	HepG2	L1	Antisense	6.144	ENCFF737MAB	ENCSR376KLZ	1
eCLIP	TROVE2	K562	L1	Antisense	6.132	ENCFF568HWB	ENCSR539ZTS	2
eCLIP	HNRNPC eCLIP mock input	HepG2	L1	Antisense	6.131	ENCFF823ZZZ	ENCSR497ANA	1
eCLIP	FASTKD2	K562	L1	Sense	6.114	ENCFF158VSM	ENCSR887FHF	2
eCLIP	DROSHA	K562	L1	Antisense	6.093	ENCFF434GPP	ENCSR653HQC	2
eCLIP	TBRG4	K562	L1	Antisense	6.082	ENCFF307XYP	ENCSR506OTC	2
eCLIP	RBM22	K562	L1	Antisense	6.079	ENCFF828HVQ	ENCSR295OKT	1
eCLIP	AARS	K562	L1	Antisense	6.061	ENCFF236UYB	ENCSR825SVO	1
eCLIP	FXR1	K562	L1	Antisense	6.047	ENCFF070XXP	ENCSR774RFN	1
eCLIP	SND1	K562	L1	Antisense	6.045	ENCFF367EEH	ENCSR128VXC	1
eCLIP	SMNDC1 eCLIP mock input	HepG2	L1	Antisense	6.041	ENCFF410TUD	ENCSR388VKV	1
eCLIP	XPO5 eCLIP mock input	HepG2	L1	Antisense	6.04	ENCFF039AMW	ENCSR583KVR	1
eCLIP	SRSF7 eCLIP mock input	K562	L1	Antisense	6.002	ENCFF182OOU	ENCSR145PHJ	1
eCLIP	SBDS eCLIP mock input	K562	L1	Antisense	5.997	ENCFF310FMZ	ENCSR038TMA	1
eCLIP	ILF3	K562	L1	Antisense	5.979	ENCFF958RKH	ENCSR438KWZ	1
eCLIP	UCHL5 eCLIP mock input	HepG2	L1	Antisense	5.977	ENCFF352SQG	ENCSR161TFX	1
eCLIP	PUM2	K562	L1	Antisense	5.972	ENCFF280ONP	ENCSR661ICQ	2
eCLIP	FAM120A eCLIP mock input	K562	L1	Antisense	5.966	ENCFF847OPT	ENCSR811FFO	1
eCLIP	SAFB2 eCLIP mock input	K562	L1	Antisense	5.961	ENCFF140UJJ	ENCSR978JXM	1
eCLIP	SBDS	K562	L1	Antisense	5.955	ENCFF840JWJ	ENCSR059CWF	1
eCLIP	YWHAG eCLIP mock input	K562	L1	Antisense	5.938	ENCFF481AIY	ENCSR812PBU	1
eCLIP	TROVE2	HepG2	L1	Antisense	5.936	ENCFF876ONV	ENCSR993FMY	1
eCLIP	TBRG4	K562	L1	Antisense	5.932	ENCFF910QNU	ENCSR506OTC	1
eCLIP	HNRNPUL1 eCLIP mock input	HepG2	L1	Antisense	5.912	ENCFF647EHU	ENCSR643JMB	1
eCLIP	SUGP2 eCLIP mock input	HepG2	L1	Antisense	5.874	ENCFF021LLL	ENCSR895TTM	1
eCLIP	TBRG4	HepG2	L1	Antisense	5.87	ENCFF925OBE	ENCSR916SRV	2
eCLIP	HNRNPK	K562	L1	Antisense	5.864	ENCFF049KXT	ENCSR268ETU	2
eCLIP	LARP4	K562	L1	Sense	5.826	ENCFF644NKM	ENCSR888YTT	1
eCLIP	RPS5	K562	L1	Antisense	5.823	ENCFF667RGK	ENCSR316SZJ	1
eCLIP	NONO	K562	L1	Antisense	5.817	ENCFF224NTR	ENCSR861PAR	2
eCLIP	SBDS	K562	L1	Antisense	5.805	ENCFF974XMI	ENCSR059CWF	2
eCLIP	HNRNPM eCLIP mock input	K562	L1	Antisense	5.799	ENCFF030ZRP	ENCSR212ILN	1
eCLIP	RBM22	K562	L1	Antisense	5.781	ENCFF367YKB	ENCSR295OKT	2
eCLIP	U2AF2	K562	L1	Antisense	5.774	ENCFF092WRE	ENCSR893RAV	1
eCLIP	TAF15 eCLIP mock input	HepG2	L1	Antisense	5.761	ENCFF743PLU	ENCSR708TCY	1
eCLIP	SF3A3 eCLIP mock input	HepG2	L1	Antisense	5.747	ENCFF514RHC	ENCSR859PUB	1
eCLIP	EIF3D eCLIP mock input	HepG2	L1	Antisense	5.741	ENCFF400HLC	ENCSR755PSW	1
eCLIP	EFTUD2 eCLIP mock input	HepG2	L1	Antisense	5.737	ENCFF056AWB	ENCSR878HWU	1
eCLIP	NPM1	K562	L1	Antisense	5.731	ENCFF415BMS	ENCSR867DSZ	1
eCLIP	DDX55 eCLIP mock input	HepG2	L1	Antisense	5.724	ENCFF419WYK	ENCSR454OFD	1
eCLIP	IGF2BP1 eCLIP mock input	K562	L1	Antisense	5.682	ENCFF425DPU	ENCSR125CLF	1
eCLIP	RBFOX2	K562	L1	Antisense	5.679	ENCFF654XPT	ENCSR756CKJ	1
eCLIP	LARP4	K562	L1	Antisense	5.676	ENCFF644NKM	ENCSR888YTT	1
eCLIP	SERBP1 eCLIP mock input	K562	L1	Antisense	5.675	ENCFF257CGL	ENCSR752YLF	1
eCLIP	DGCR8	K562	L1	Antisense	5.672	ENCFF491LUG	ENCSR947JVR	1
eCLIP	RPS5 eCLIP mock input	HepG2	L1	Antisense	5.63	ENCFF761PIB	ENCSR828MEJ	1
eCLIP	PTBP1 eCLIP mock input	HepG2	L1	Antisense	5.611	ENCFF603FCS	ENCSR438NCK	1
eCLIP	GEMIN5	K562	L1	Antisense	5.602	ENCFF410UTY	ENCSR238CLX	2
eCLIP	RBM27	K562	L1	Antisense	5.601	ENCFF814PRA	ENCSR489RJI	1
eCLIP	SLTM eCLIP mock input	K562	L1	Antisense	5.569	ENCFF869ACG	ENCSR820GBM	1
eCLIP	FKBP4 eCLIP mock input	HepG2	L1	Antisense	5.548	ENCFF194AMH	ENCSR704LTK	1
eCLIP	RBFOX2	K562	L1	Sense	5.538	ENCFF654XPT	ENCSR756CKJ	1
eCLIP	TRA2A eCLIP mock input	K562	L1	Antisense	5.525	ENCFF175TON	ENCSR619RLC	1
eCLIP	PRPF8 eCLIP mock input	K562	L1	Antisense	5.523	ENCFF365IYY	ENCSR096SZE	1
eCLIP	FTO	K562	L1	Antisense	5.518	ENCFF589ZWA	ENCSR989SMC	1
eCLIP	U2AF1	K562	L1	Antisense	5.501	ENCFF425GCF	ENCSR862QCH	1
eCLIP	SF3B1	K562	L1	Antisense	5.485	ENCFF766KGY	ENCSR133QEA	2
eCLIP	CSTF2T eCLIP mock input	HepG2	L1	Antisense	5.478	ENCFF073SGO	ENCSR391GLS	1
eCLIP	XRCC6	K562	L1	Antisense	5.472	ENCFF727MET	ENCSR258QKO	1
eCLIP	HNRNPUL1	K562	L1	Antisense	5.467	ENCFF472FBT	ENCSR571VHI	2
eCLIP	U2AF2 eCLIP mock input	K562	L1	Antisense	5.466	ENCFF097VMD	ENCSR871RTL	1
eCLIP	U2AF1	K562	L1	Antisense	5.44	ENCFF367JCV	ENCSR862QCH	2
eCLIP	U2AF1	HepG2	L1	Antisense	5.438	ENCFF318ITR	ENCSR328LLU	1
eCLIP	QKI eCLIP mock input	HepG2	L1	Antisense	5.429	ENCFF365AGK	ENCSR130TOJ	1
eCLIP	BUD13 eCLIP mock input	HepG2	L1	Antisense	5.401	ENCFF624JXG	ENCSR777PDA	1
eCLIP	TBRG4 eCLIP mock input	HepG2	L1	Antisense	5.379	ENCFF082JCZ	ENCSR081WUU	1
eCLIP	PUS1 eCLIP mock input	K562	L1	Antisense	5.379	ENCFF283DWL	ENCSR869TOB	1
eCLIP	PRPF8 eCLIP mock input	HepG2	L1	Antisense	5.374	ENCFF849APG	ENCSR565KBR	1
eCLIP	UCHL5	K562	L1	Sense	5.357	ENCFF922LSS	ENCSR349KMG	1
eCLIP	CSTF2	HepG2	L1	Antisense	5.351	ENCFF103BFG	ENCSR384MWO	2
eCLIP	CSTF2	HepG2	L1	Sense	5.319	ENCFF175HHG	ENCSR384MWO	1
eCLIP	TRA2A	HepG2	L1	Sense	5.317	ENCFF832CEI	ENCSR314UMJ	1
eCLIP	NCBP2	K562	L1	Antisense	5.317	ENCFF771UZR	ENCSR484LTQ	2
eCLIP	IGF2BP2 eCLIP mock input	K562	L1	Antisense	5.283	ENCFF011HZT	ENCSR387RGT	1
eCLIP	GPKOW	K562	L1	Antisense	5.278	ENCFF400PVK	ENCSR647CLF	1
eCLIP	SLTM	K562	L1	Sense	5.277	ENCFF827FAW	ENCSR000SSH	1
eCLIP	AKAP8L	K562	L1	Sense	5.261	ENCFF127ULN	ENCSR206RXT	2
eCLIP	HNRNPUL1	K562	L1	Antisense	5.256	ENCFF270LHK	ENCSR571VHI	1
eCLIP	DGCR8	K562	L1	Antisense	5.255	ENCFF614EMY	ENCSR947JVR	2
eCLIP	GRSF1 eCLIP mock input	HepG2	L1	Antisense	5.243	ENCFF073MFR	ENCSR638YHN	1
eCLIP	TNRC6A	K562	L1	Antisense	5.208	ENCFF664OEF	ENCSR218NAB	1
eCLIP	NCBP2 eCLIP mock input	K562	L1	Antisense	5.194	ENCFF074LHS	ENCSR921SHJ	1
eCLIP	SLTM eCLIP mock input	HepG2	L1	Antisense	5.18	ENCFF262DRT	ENCSR670UPZ	1
eCLIP	XRN2 eCLIP mock input	HepG2	L1	Antisense	5.175	ENCFF723GEY	ENCSR247PDK	1
eCLIP	RPS5	HepG2	L1	Antisense	5.161	ENCFF028LZG	ENCSR307WAE	1
eCLIP	HNRNPK	HepG2	L1	Antisense	5.159	ENCFF457EXY	ENCSR828ZID	1
eCLIP	LSM11 eCLIP mock input	HepG2	L1	Antisense	5.148	ENCFF016TIF	ENCSR114XBO	1
eCLIP	GNL3	K562	L1	Antisense	5.115	ENCFF282DMO	ENCSR301UQM	1
eCLIP	GEMIN5	K562	L1	Antisense	5.108	ENCFF620MFE	ENCSR238CLX	1
eCLIP	RPS5	K562	L1	Antisense	5.104	ENCFF592WBX	ENCSR316SZJ	2
eCLIP	HNRNPK	HepG2	L1	Antisense	5.102	ENCFF329QRR	ENCSR828ZID	2
eCLIP	HNRNPUL1	HepG2	L1	Antisense	5.09	ENCFF076JEG	ENCSR755TJC	1
eCLIP	HNRNPU eCLIP mock input	K562	L1	Antisense	5.086	ENCFF710NVK	ENCSR829SLO	1
eCLIP	AKAP8L	K562	L1	Antisense	5.071	ENCFF977DLI	ENCSR206RXT	1
eCLIP	TRA2A	K562	L1	Sense	5.047	ENCFF222FBC	ENCSR365NVO	1
eCLIP	DDX55	K562	L1	Antisense	5.03	ENCFF492LNE	ENCSR923NKN	2
eCLIP	NOL12 eCLIP mock input	HepG2	L1	Antisense	5.015	ENCFF818JLM	ENCSR709ABG	1
eCLIP	TRA2A eCLIP mock input	HepG2	L1	Antisense	5.014	ENCFF413FAM	ENCSR544CTM	1
eCLIP	AGGF1	K562	L1	Sense	4.983	ENCFF606WSU	ENCSR725ARB	2
eCLIP	PCBP2	HepG2	L1	Antisense	4.974	ENCFF812IPR	ENCSR339FUY	1
eCLIP	SLTM	HepG2	L1	Sense	4.969	ENCFF125BHF	ENCSR351PVI	1
eCLIP	PCBP2	HepG2	L1	Antisense	4.962	ENCFF032HWP	ENCSR339FUY	2
eCLIP	BCCIP	HepG2	L1	Antisense	4.954	ENCFF731PYG	ENCSR485QCG	1
eCLIP	CPSF6 eCLIP mock input	K562	L1	Antisense	4.948	ENCFF747XJC	ENCSR249WNK	1
eCLIP	TAF15	K562	L1	Sense	4.931	ENCFF959XVH	ENCSR568DZW	1
eCLIP	HNRNPUL1 eCLIP mock input	K562	L1	Antisense	4.917	ENCFF868UQK	ENCSR482AWB	1
eCLIP	FMR1 eCLIP mock input	K562	L1	Antisense	4.898	ENCFF328KAL	ENCSR735MBZ	1
eCLIP	CSTF2	HepG2	L1	Antisense	4.884	ENCFF175HHG	ENCSR384MWO	1
eCLIP	XRCC6	K562	L1	Antisense	4.876	ENCFF636DUC	ENCSR258QKO	2
eCLIP	CPSF6	K562	L1	Sense	4.87	ENCFF550ABZ	ENCSR532VUB	2
eCLIP	NCBP2	K562	L1	Antisense	4.857	ENCFF891QNV	ENCSR484LTQ	1
eCLIP	ZRANB2	K562	L1	Antisense	4.846	ENCFF350ANF	ENCSR663NRA	2
eCLIP	SLBP	K562	L1	Antisense	4.845	ENCFF036FAN	ENCSR483NOP	1
eCLIP	TAF15	K562	L1	Sense	4.835	ENCFF797IKQ	ENCSR568DZW	2
eCLIP	U2AF1 eCLIP mock input	K562	L1	Antisense	4.825	ENCFF097FJQ	ENCSR482ZSE	1
eCLIP	HNRNPM eCLIP mock input	HepG2	L1	Antisense	4.774	ENCFF381PFB	ENCSR459ONR	1
eCLIP	DROSHA	K562	L1	Antisense	4.757	ENCFF637FTL	ENCSR653HQC	1
eCLIP	GTF2F1	K562	L1	Antisense	4.749	ENCFF215OMD	ENCSR736AAG	1
eCLIP	SUB1 eCLIP mock input	HepG2	L1	Antisense	4.743	ENCFF402KQE	ENCSR641PRC	1
eCLIP	CDC40	HepG2	L1	Antisense	4.739	ENCFF171MEK	ENCSR815VVI	1
eCLIP	XRCC6	HepG2	L1	Sense	4.735	ENCFF021CNP	ENCSR571ROL	1
eCLIP	HNRNPUL1	HepG2	L1	Antisense	4.732	ENCFF398LMC	ENCSR755TJC	2
eCLIP	FXR2 eCLIP mock input	K562	L1	Antisense	4.727	ENCFF161OXR	ENCSR411IMJ	1
eCLIP	YWHAG	K562	L1	Antisense	4.724	ENCFF352NIP	ENCSR867ZVK	2
eCLIP	HNRNPK eCLIP mock input	HepG2	L1	Antisense	4.724	ENCFF538YHY	ENCSR354KAS	1
eCLIP	RPS5	HepG2	L1	Antisense	4.712	ENCFF916HDB	ENCSR307WAE	2
eCLIP	RBM27	K562	L1	Antisense	4.698	ENCFF971UIV	ENCSR489RJI	2
eCLIP	ILF3	HepG2	L1	Antisense	4.654	ENCFF286FBL	ENCSR786TSC	1
eCLIP	DDX3X eCLIP mock input	HepG2	L1	Antisense	4.637	ENCFF440HUP	ENCSR090VXV	1
eCLIP	U2AF1 eCLIP mock input	HepG2	L1	Antisense	4.623	ENCFF753HXO	ENCSR941GJG	1
eCLIP	RBM15	K562	L1	Sense	4.622	ENCFF532QNF	ENCSR196INN	2
eCLIP	SLBP	K562	L1	Antisense	4.602	ENCFF013SZJ	ENCSR483NOP	2
eCLIP	KHDRBS1	K562	L1	Antisense	4.585	ENCFF608WLW	ENCSR628IDK	1
eCLIP	KHDRBS1	K562	L1	Antisense	4.565	ENCFF352QTY	ENCSR628IDK	2
eCLIP	LIN28B eCLIP mock input	HepG2	L1	Antisense	4.563	ENCFF362UUB	ENCSR746ZSV	1
eCLIP	EIF4G2 eCLIP mock input	K562	L1	Antisense	4.537	ENCFF551LIR	ENCSR651NUF	1
eCLIP	HLTF eCLIP mock input	K562	L1	Sense	4.535	ENCFF615TJD	ENCSR502NKG	1
eCLIP	LSM11	K562	L1	Antisense	4.499	ENCFF636BMJ	ENCSR022BVV	1
eCLIP	HNRNPU	adrenal gland	L1	Antisense	4.484	ENCFF324XHT	ENCSR368GER	1
eCLIP	CPSF6	K562	L1	Antisense	4.469	ENCFF550ABZ	ENCSR532VUB	2
eCLIP	PPIL4	K562	L1	Antisense	4.458	ENCFF601IBB	ENCSR197INS	2
eCLIP	HNRNPA1 eCLIP mock input	K562	L1	Antisense	4.452	ENCFF335HAD	ENCSR898ZCL	1
eCLIP	BCCIP	HepG2	L1	Antisense	4.449	ENCFF005HRW	ENCSR485QCG	2
eCLIP	EIF3D	HepG2	L1	Antisense	4.448	ENCFF005VCE	ENCSR041NUV	1
eCLIP	TAF15	K562	L1	Antisense	4.422	ENCFF959XVH	ENCSR568DZW	1
eCLIP	FXR1	K562	L1	Antisense	4.416	ENCFF716VUM	ENCSR774RFN	2
eCLIP	RBM22 eCLIP mock input	HepG2	L1	Antisense	4.408	ENCFF091VIF	ENCSR775UPS	1
eCLIP	NKRF	HepG2	L1	Antisense	4.401	ENCFF470VYY	ENCSR277DEO	2
eCLIP	CPSF6	K562	L1	Antisense	4.389	ENCFF185XTD	ENCSR532VUB	1
eCLIP	AUH eCLIP mock input	HepG2	L1	Antisense	4.389	ENCFF487CAF	ENCSR821VMD	1
eCLIP	AGGF1	K562	L1	Antisense	4.376	ENCFF259KQL	ENCSR725ARB	1
eCLIP	NCBP2 eCLIP mock input	HepG2	L1	Antisense	4.374	ENCFF232YSX	ENCSR257OYO	1
eCLIP	HNRNPU	K562	L1	Antisense	4.34	ENCFF439LWC	ENCSR520BZQ	2
eCLIP	TAF15	K562	L1	Antisense	4.338	ENCFF797IKQ	ENCSR568DZW	2
eCLIP	DDX59	HepG2	L1	Antisense	4.334	ENCFF480MRD	ENCSR214BZA	1
eCLIP	DDX6	K562	L1	Antisense	4.324	ENCFF766EMG	ENCSR893EFU	2
eCLIP	RBFOX2	HepG2	L1	Antisense	4.318	ENCFF154BQS	ENCSR987FTF	2
eCLIP	YWHAG	K562	L1	Sense	4.298	ENCFF352NIP	ENCSR867ZVK	2
eCLIP	DDX6	K562	L1	Antisense	4.288	ENCFF457JWB	ENCSR893EFU	1
eCLIP	DHX30	K562	L1	Antisense	4.281	ENCFF301IKV	ENCSR529GSJ	1
eCLIP	AGGF1 eCLIP mock input	HepG2	L1	Antisense	4.276	ENCFF506IYH	ENCSR182AEG	1
eCLIP	DDX3X	K562	L1	Antisense	4.255	ENCFF188BJH	ENCSR930BZL	1
eCLIP	DDX59	HepG2	L1	Antisense	4.246	ENCFF112UBR	ENCSR214BZA	2
eCLIP	XRCC6	HepG2	L1	Antisense	4.241	ENCFF021CNP	ENCSR571ROL	1
eCLIP	LIN28B	K562	L1	Antisense	4.238	ENCFF103UQK	ENCSR970NKP	1
eCLIP	EIF3D	HepG2	L1	Antisense	4.233	ENCFF187PCO	ENCSR041NUV	2
eCLIP	HNRNPA1	K562	L1	Antisense	4.227	ENCFF012EDL	ENCSR154HRN	1
eCLIP	PPIG eCLIP mock input	HepG2	L1	Antisense	4.227	ENCFF774GNF	ENCSR445LJH	1
eCLIP	RBM15	K562	L1	Sense	4.225	ENCFF141MFP	ENCSR196INN	1
eCLIP	HNRNPU	adrenal gland	L1	Sense	4.208	ENCFF659VQW	ENCSR368GER	2
eCLIP	GTF2F1	K562	L1	Antisense	4.196	ENCFF189QBX	ENCSR736AAG	2
eCLIP	SND1 eCLIP mock input	HepG2	L1	Antisense	4.173	ENCFF543YCY	ENCSR167OYL	1
eCLIP	DROSHA	K562	L1	Sense	4.154	ENCFF637FTL	ENCSR653HQC	1
eCLIP	HLTF eCLIP mock input	K562	L1	Antisense	4.153	ENCFF615TJD	ENCSR502NKG	1
eCLIP	DHX30	HepG2	L1	Antisense	4.15	ENCFF678OCJ	ENCSR565DGW	1
eCLIP	RBM15 eCLIP mock input	HepG2	L1	Antisense	4.147	ENCFF809OPL	ENCSR317PWQ	1
eCLIP	ILF3 eCLIP mock input	HepG2	L1	Antisense	4.146	ENCFF950TBS	ENCSR080OLK	1
eCLIP	YWHAG	K562	L1	Antisense	4.129	ENCFF463WLQ	ENCSR867ZVK	1
eCLIP	YWHAG	K562	L1	Sense	4.101	ENCFF463WLQ	ENCSR867ZVK	1
eCLIP	DHX30	K562	L1	Antisense	4.099	ENCFF846CJI	ENCSR529GSJ	2
eCLIP	AGGF1	K562	L1	Antisense	4.091	ENCFF606WSU	ENCSR725ARB	2
eCLIP	XRCC6	HepG2	L1	Antisense	4.085	ENCFF128IDP	ENCSR571ROL	2
eCLIP	XRCC6	HepG2	L1	Sense	4.054	ENCFF128IDP	ENCSR571ROL	2
eCLIP	XPO5	HepG2	L1	Antisense	4.043	ENCFF679AXS	ENCSR921SXC	2
eCLIP	AARS	K562	L1	Antisense	4.035	ENCFF694QCY	ENCSR825SVO	2
eCLIP	AUH	HepG2	L1	Antisense	4.026	ENCFF616GRZ	ENCSR334QFR	1
eCLIP	FAM120A eCLIP mock input	HepG2	L1	Antisense	4.026	ENCFF333KJO	ENCSR839KAX	1
eCLIP	HNRNPA1	K562	L1	Antisense	4.009	ENCFF292CIT	ENCSR154HRN	2
eCLIP	SRSF7 eCLIP mock input	HepG2	L1	Antisense	3.996	ENCFF586AZF	ENCSR629MQN	1
eCLIP	HNRNPA1	HepG2	L1	Antisense	3.99	ENCFF804BLC	ENCSR769UEW	2
eCLIP	XRCC6 eCLIP mock input	HepG2	L1	Antisense	3.99	ENCFF350VUK	ENCSR044NGV	1
eCLIP	SLTM	K562	L1	Sense	3.968	ENCFF405BRH	ENCSR000SSH	2
eCLIP	SAFB2	K562	L1	Antisense	3.961	ENCFF488ZWQ	ENCSR943MHU	2
eCLIP	XPO5	HepG2	L1	Antisense	3.958	ENCFF581UJN	ENCSR921SXC	1
eCLIP	SRSF1	K562	L1	Antisense	3.947	ENCFF833PXB	ENCSR432XUP	2
eCLIP	TAF15	HepG2	L1	Antisense	3.932	ENCFF981SIK	ENCSR841EQA	1
eCLIP	MTPAP	K562	L1	Antisense	3.923	ENCFF998TQA	ENCSR200DKE	2
eCLIP	DHX30	HepG2	L1	Antisense	3.913	ENCFF259ZLG	ENCSR565DGW	2
eCLIP	DKC1 eCLIP mock input	HepG2	L1	Antisense	3.906	ENCFF973XJS	ENCSR197LHH	1
eCLIP	LARP4	HepG2	L1	Antisense	3.899	ENCFF284OHP	ENCSR805SRN	1
eCLIP	HNRNPU	adrenal gland	L1	Antisense	3.88	ENCFF659VQW	ENCSR368GER	2
eCLIP	XRCC6	K562	L1	Sense	3.868	ENCFF727MET	ENCSR258QKO	1
eCLIP	SRSF9 eCLIP mock input	HepG2	L1	Antisense	3.849	ENCFF849LMJ	ENCSR060VZF	1
eCLIP	EFTUD2	K562	L1	Antisense	3.848	ENCFF652IOV	ENCSR844RVX	1
eCLIP	XRCC6	K562	L1	Sense	3.847	ENCFF636DUC	ENCSR258QKO	2
eCLIP	SMNDC1	HepG2	L1	Antisense	3.847	ENCFF966TSJ	ENCSR373ODC	1
eCLIP	LSM11	K562	L1	Antisense	3.822	ENCFF608XEX	ENCSR022BVV	2
eCLIP	RBM15 eCLIP mock input	K562	L1	Sense	3.822	ENCFF413OBS	ENCSR454EER	1
eCLIP	CSTF2T	K562	L1	Antisense	3.799	ENCFF106RNO	ENCSR840DRD	1
eCLIP	BUD13 eCLIP mock input	K562	L1	Sense	3.796	ENCFF068QGD	ENCSR736LKF	1
eCLIP	AUH	K562	L1	Antisense	3.789	ENCFF504XFY	ENCSR541QHS	1
eCLIP	DDX42	K562	L1	Antisense	3.784	ENCFF337FDR	ENCSR576SHT	2
eCLIP	AUH eCLIP mock input	K562	L1	Antisense	3.774	ENCFF219NJE	ENCSR943ZKM	1
eCLIP	NKRF eCLIP mock input	HepG2	L1	Antisense	3.755	ENCFF085NXC	ENCSR479XOI	1
eCLIP	ILF3	HepG2	L1	Antisense	3.754	ENCFF409NUO	ENCSR786TSC	2
eCLIP	U2AF1	HepG2	L1	Antisense	3.753	ENCFF062APM	ENCSR328LLU	2
eCLIP	CDC40	HepG2	L1	Antisense	3.742	ENCFF282MQX	ENCSR815VVI	2
eCLIP	MTPAP	K562	L1	Antisense	3.736	ENCFF169EUQ	ENCSR200DKE	1
eCLIP	FKBP4	HepG2	L1	Antisense	3.733	ENCFF035UHD	ENCSR018ZUE	1
eCLIP	FUBP3	HepG2	L1	Sense	3.726	ENCFF709YPU	ENCSR486YGP	1
eCLIP	AGGF1	K562	L1	Sense	3.712	ENCFF259KQL	ENCSR725ARB	1
eCLIP	DDX42	K562	L1	Antisense	3.709	ENCFF920GHG	ENCSR576SHT	1
eCLIP	DDX6 eCLIP mock input	HepG2	L1	Antisense	3.708	ENCFF686MTX	ENCSR099KAK	1
eCLIP	FUBP3	HepG2	L1	Sense	3.696	ENCFF565TFN	ENCSR486YGP	2
eCLIP	EWSR1	K562	L1	Antisense	3.681	ENCFF922VUQ	ENCSR887LPK	2
eCLIP	AKAP8L eCLIP mock input	K562	L1	Sense	3.68	ENCFF057WTV	ENCSR550SGC	1
eCLIP	SRSF7	K562	L1	Sense	3.678	ENCFF302CUU	ENCSR468FSW	2
eCLIP	SAFB2	K562	L1	Antisense	3.672	ENCFF663LQH	ENCSR943MHU	1
eCLIP	TAF15	HepG2	L1	Sense	3.661	ENCFF730OHC	ENCSR841EQA	2
eCLIP	SRSF1 eCLIP mock input	HepG2	L1	Antisense	3.656	ENCFF445NNG	ENCSR499ZCU	1
eCLIP	HNRNPA1	HepG2	L1	Antisense	3.655	ENCFF963VIU	ENCSR769UEW	1
eCLIP	PPIL4	K562	L1	Antisense	3.654	ENCFF194KZE	ENCSR197INS	1
eCLIP	UCHL5	K562	L1	Sense	3.651	ENCFF488QYF	ENCSR349KMG	2
eCLIP	CSTF2	HepG2	L1	Sense	3.648	ENCFF103BFG	ENCSR384MWO	2
eCLIP	SRSF7	K562	L1	Sense	3.644	ENCFF542LDV	ENCSR468FSW	1
eCLIP	TAF15	HepG2	L1	Sense	3.643	ENCFF981SIK	ENCSR841EQA	1
eCLIP	DROSHA eCLIP mock input	K562	L1	Sense	3.626	ENCFF059NAB	ENCSR828NSY	1
eCLIP	GPKOW	K562	L1	Sense	3.574	ENCFF636IYL	ENCSR647CLF	2
eCLIP	RPS11	K562	L1	Antisense	3.566	ENCFF430NNZ	ENCSR269AJF	1
eCLIP	UPF1	K562	L1	Antisense	3.561	ENCFF174FBV	ENCSR456ASB	2
eCLIP	DDX55	HepG2	L1	Antisense	3.56	ENCFF744ELJ	ENCSR845VGB	2
eCLIP	SND1 eCLIP mock input	K562	L1	Sense	3.547	ENCFF502YXG	ENCSR435EVK	1
eCLIP	AUH	K562	L1	Antisense	3.526	ENCFF014APZ	ENCSR541QHS	2
eCLIP	TIA1 eCLIP mock input	K562	L1	Antisense	3.526	ENCFF644ZWS	ENCSR356GCJ	1
eCLIP	SRSF1	K562	L1	Antisense	3.495	ENCFF374XWQ	ENCSR432XUP	1
eCLIP	SF3B1 eCLIP mock input	K562	L1	Sense	3.495	ENCFF865PNX	ENCSR496UBM	1
eCLIP	FASTKD2	K562	L1	Antisense	3.492	ENCFF158VSM	ENCSR887FHF	2
eCLIP	HNRNPU	adrenal gland	L1	Sense	3.487	ENCFF324XHT	ENCSR368GER	1
eCLIP	TAF15	HepG2	L1	Antisense	3.482	ENCFF730OHC	ENCSR841EQA	2
eCLIP	LARP7 eCLIP mock input	HepG2	L1	Antisense	3.48	ENCFF015FBQ	ENCSR095SIV	1
eCLIP	METAP2 eCLIP mock input	K562	L1	Sense	3.474	ENCFF942TNV	ENCSR750NTM	1
eCLIP	SRSF9	HepG2	L1	Sense	3.457	ENCFF709HAD	ENCSR773KRC	2
eCLIP	AARS eCLIP mock input	K562	L1	Sense	3.457	ENCFF713BCH	ENCSR696PRX	1
eCLIP	SLBP eCLIP mock input	K562	L1	Antisense	3.456	ENCFF913HKF	ENCSR950WBG	1
eCLIP	METAP2	K562	L1	Antisense	3.437	ENCFF662GNC	ENCSR303OQD	2
eCLIP	SERBP1 eCLIP mock input	K562	L1	Sense	3.434	ENCFF257CGL	ENCSR752YLF	1
eCLIP	LARP4	HepG2	L1	Antisense	3.433	ENCFF080EMQ	ENCSR805SRN	2
eCLIP	SRSF1	K562	L1	Sense	3.432	ENCFF833PXB	ENCSR432XUP	2
eCLIP	RBM22	HepG2	L1	Sense	3.426	ENCFF743SKO	ENCSR456JJQ	2
eCLIP	CPSF6	K562	L1	Sense	3.424	ENCFF185XTD	ENCSR532VUB	1
eCLIP	IGF2BP1	K562	L1	Antisense	3.415	ENCFF956NTH	ENCSR975KIR	2
eCLIP	HNRNPUL1	K562	L1	Sense	3.406	ENCFF270LHK	ENCSR571VHI	1
eCLIP	CSTF2T	K562	L1	Antisense	3.405	ENCFF926RLW	ENCSR840DRD	2
eCLIP	RPS11	K562	L1	Antisense	3.404	ENCFF681CLC	ENCSR269AJF	2
eCLIP	AARS	K562	L1	Sense	3.386	ENCFF236UYB	ENCSR825SVO	1
eCLIP	GTF2F1	HepG2	L1	Antisense	3.385	ENCFF587LRZ	ENCSR265ZIS	1
eCLIP	DDX24 eCLIP mock input	K562	L1	Sense	3.354	ENCFF327VQR	ENCSR195IWB	1
eCLIP	NCBP2	HepG2	L1	Antisense	3.334	ENCFF457IKB	ENCSR018RVZ	1
eCLIP	GTF2F1	K562	L1	Sense	3.328	ENCFF189QBX	ENCSR736AAG	2
eCLIP	HNRNPU	K562	L1	Antisense	3.324	ENCFF881JZG	ENCSR520BZQ	1
eCLIP	XRCC6 eCLIP mock input	K562	L1	Sense	3.323	ENCFF424DIC	ENCSR687HHB	1
eCLIP	LSM11	HepG2	L1	Antisense	3.312	ENCFF229GCX	ENCSR135VMS	1
eCLIP	RBM22	HepG2	L1	Antisense	3.309	ENCFF755XIB	ENCSR456JJQ	1
eCLIP	AKAP8L	K562	L1	Antisense	3.295	ENCFF127ULN	ENCSR206RXT	2
eCLIP	NOL12	HepG2	L1	Antisense	3.281	ENCFF821NNN	ENCSR820DQJ	1
eCLIP	SF3B4 eCLIP mock input	K562	L1	Sense	3.281	ENCFF503WPM	ENCSR305KNE	1
eCLIP	METAP2	K562	L1	Antisense	3.267	ENCFF468ZMC	ENCSR303OQD	1
eCLIP	DDX3X	K562	L1	Antisense	3.263	ENCFF260CNL	ENCSR930BZL	2
eCLIP	HNRNPUL1	K562	L1	Sense	3.26	ENCFF472FBT	ENCSR571VHI	2
eCLIP	SF3B1	K562	L1	Sense	3.259	ENCFF177PRH	ENCSR133QEA	1
eCLIP	RPS5	K562	L1	Sense	3.258	ENCFF592WBX	ENCSR316SZJ	2
eCLIP	SUPV3L1	HepG2	L1	Antisense	3.249	ENCFF816LYN	ENCSR580MFX	2
eCLIP	SMNDC1	K562	L1	Antisense	3.237	ENCFF817JQS	ENCSR658IQB	1
eCLIP	TROVE2	HepG2	L1	Sense	3.235	ENCFF305FNR	ENCSR993FMY	2
eCLIP	TROVE2	HepG2	L1	Antisense	3.223	ENCFF305FNR	ENCSR993FMY	2
eCLIP	DDX55	K562	L1	Antisense	3.222	ENCFF826HOQ	ENCSR923NKN	1
eCLIP	RPS11	K562	L1	Sense	3.213	ENCFF681CLC	ENCSR269AJF	2
eCLIP	GTF2F1	HepG2	L1	Antisense	3.193	ENCFF498YIO	ENCSR265ZIS	2
eCLIP	AUH	HepG2	L1	Antisense	3.192	ENCFF856RPN	ENCSR334QFR	2
eCLIP	METAP2	K562	L1	Sense	3.192	ENCFF468ZMC	ENCSR303OQD	1
eCLIP	FXR1 eCLIP mock input	K562	L1	Sense	3.183	ENCFF589FSV	ENCSR562BJW	1
eCLIP	LARP4 eCLIP mock input	K562	L1	Sense	3.18	ENCFF776GPK	ENCSR679NKE	1
eCLIP	SRSF7	HepG2	L1	Antisense	3.168	ENCFF106PSH	ENCSR513NDD	1
eCLIP	RPS11	K562	L1	Sense	3.155	ENCFF430NNZ	ENCSR269AJF	1
eCLIP	EWSR1	K562	L1	Antisense	3.153	ENCFF455LTY	ENCSR887LPK	1
eCLIP	KHDRBS1 eCLIP mock input	K562	L1	Sense	3.152	ENCFF721FKR	ENCSR197NFH	1
eCLIP	HNRNPA1	K562	L1	Sense	3.148	ENCFF012EDL	ENCSR154HRN	1
eCLIP	SUPV3L1	HepG2	L1	Antisense	3.144	ENCFF429MXX	ENCSR580MFX	1
eCLIP	IGF2BP1 eCLIP mock input	HepG2	L1	Antisense	3.141	ENCFF772RXA	ENCSR205ZCE	1
eCLIP	LIN28B	K562	L1	Antisense	3.139	ENCFF134BOJ	ENCSR970NKP	2
eCLIP	RBFOX2 eCLIP mock input	HepG2	L1	Antisense	3.137	ENCFF590UCY	ENCSR799EKA	1
eCLIP	SLTM eCLIP mock input	K562	L1	Sense	3.129	ENCFF869ACG	ENCSR820GBM	1
eCLIP	TROVE2 eCLIP mock input	HepG2	L1	Sense	3.102	ENCFF194SFB	ENCSR619LRH	1
eCLIP	FAM120A	K562	L1	Antisense	3.09	ENCFF668AFD	ENCSR006OEQ	2
eCLIP	XRN2	HepG2	L1	Antisense	3.089	ENCFF260PAC	ENCSR655NZA	1
eCLIP	EFTUD2	K562	L1	Antisense	3.085	ENCFF737JZP	ENCSR844RVX	2
eCLIP	RPS5	K562	L1	Sense	3.079	ENCFF667RGK	ENCSR316SZJ	1
eCLIP	FAM120A	K562	L1	Antisense	3.074	ENCFF225RJI	ENCSR006OEQ	1
eCLIP	BUD13	K562	L1	Sense	3.054	ENCFF104FKE	ENCSR663WES	1
eCLIP	HNRNPU eCLIP mock input	HepG2	L1	Antisense	3.047	ENCFF424XSW	ENCSR614VYQ	1
eCLIP	NPM1	K562	L1	Sense	3.039	ENCFF415BMS	ENCSR867DSZ	1
eCLIP	LARP7	HepG2	L1	Antisense	3.023	ENCFF805KJP	ENCSR961OKA	1
eCLIP	HNRNPU	HepG2	L1	Antisense	3.016	ENCFF323IDR	ENCSR240MVJ	2
eCLIP	UPF1	K562	L1	Antisense	3.012	ENCFF119DJS	ENCSR456ASB	1
eCLIP	SRSF7 eCLIP mock input	K562	L1	Sense	3.008	ENCFF182OOU	ENCSR145PHJ	1
eCLIP	XRN2	K562	L1	Antisense	3	ENCFF752ZYN	ENCSR657TZB	1
eCLIP	TNRC6A eCLIP mock input	K562	L1	Sense	2.985	ENCFF454RJH	ENCSR800LOQ	1
eCLIP	GEMIN5 eCLIP mock input	K562	L1	Sense	2.982	ENCFF605CQT	ENCSR347MVO	1
eCLIP	HNRNPA1	K562	L1	Sense	2.981	ENCFF292CIT	ENCSR154HRN	2
eCLIP	XRN2 eCLIP mock input	K562	L1	Sense	2.971	ENCFF651CUS	ENCSR170XQH	1
eCLIP	FTO	K562	L1	Sense	2.945	ENCFF589ZWA	ENCSR989SMC	1
eCLIP	HNRNPUL1	HepG2	L1	Sense	2.944	ENCFF076JEG	ENCSR755TJC	1
eCLIP	AGGF1 eCLIP mock input	K562	L1	Sense	2.941	ENCFF764ZUP	ENCSR910LAN	1
eCLIP	HNRNPA1 eCLIP mock input	HepG2	L1	Antisense	2.925	ENCFF205PBQ	ENCSR110XNS	1
eCLIP	LSM11	HepG2	L1	Antisense	2.923	ENCFF443NQT	ENCSR135VMS	2
eCLIP	GPKOW eCLIP mock input	K562	L1	Sense	2.916	ENCFF914HZF	ENCSR393STP	1
eCLIP	SF3A3	HepG2	L1	Antisense	2.901	ENCFF231UPL	ENCSR331MIC	1
eCLIP	HNRNPU	K562	L1	Sense	2.899	ENCFF439LWC	ENCSR520BZQ	2
eCLIP	HNRNPU	HepG2	L1	Antisense	2.896	ENCFF979DWE	ENCSR240MVJ	1
eCLIP	PTBP1 eCLIP mock input	K562	L1	Sense	2.895	ENCFF982TFI	ENCSR445FZX	1
eCLIP	EFTUD2 eCLIP mock input	K562	L1	Sense	2.891	ENCFF786JER	ENCSR266UVO	1
eCLIP	BUD13	K562	L1	Sense	2.883	ENCFF130YZF	ENCSR663WES	2
eCLIP	RBM22	HepG2	L1	Sense	2.879	ENCFF755XIB	ENCSR456JJQ	1
eCLIP	ILF3	K562	L1	Sense	2.875	ENCFF958RKH	ENCSR438KWZ	1
eCLIP	PRPF8	K562	L1	Antisense	2.874	ENCFF319LAK	ENCSR534YOI	2
eCLIP	GTF2F1	HepG2	L1	Sense	2.845	ENCFF498YIO	ENCSR265ZIS	2
eCLIP	RBM15	HepG2	L1	Antisense	2.84	ENCFF499LMU	ENCSR754NDA	2
eCLIP	AARS	K562	L1	Sense	2.833	ENCFF694QCY	ENCSR825SVO	2
eCLIP	TBRG4 eCLIP mock input	K562	L1	Sense	2.829	ENCFF365ZFZ	ENCSR512EZA	1
eCLIP	FASTKD2 eCLIP mock input	K562	L1	Sense	2.829	ENCFF928RKY	ENCSR119AFY	1
eCLIP	ILF3	K562	L1	Sense	2.826	ENCFF415JAG	ENCSR438KWZ	2
eCLIP	XRCC6 eCLIP mock input	HepG2	L1	Sense	2.823	ENCFF350VUK	ENCSR044NGV	1
eCLIP	NKRF	HepG2	L1	Antisense	2.822	ENCFF825FWR	ENCSR277DEO	1
eCLIP	DDX6	HepG2	L1	Antisense	2.813	ENCFF293PUM	ENCSR141OIM	1
eCLIP	GPKOW	K562	L1	Sense	2.813	ENCFF400PVK	ENCSR647CLF	1
eCLIP	SRSF7	K562	L1	Antisense	2.811	ENCFF302CUU	ENCSR468FSW	2
eCLIP	RPS5 eCLIP mock input	K562	L1	Sense	2.804	ENCFF324BWK	ENCSR486QAE	1
eCLIP	DDX55	HepG2	L1	Antisense	2.803	ENCFF825UNM	ENCSR845VGB	1
eCLIP	TRA2A	HepG2	L1	Sense	2.799	ENCFF693CSS	ENCSR314UMJ	2
eCLIP	FASTKD2	K562	L1	Antisense	2.795	ENCFF223JNG	ENCSR887FHF	1
eCLIP	HNRNPU	K562	L1	Sense	2.794	ENCFF881JZG	ENCSR520BZQ	1
eCLIP	MTPAP	K562	L1	Sense	2.793	ENCFF998TQA	ENCSR200DKE	2
eCLIP	TNRC6A	K562	L1	Sense	2.77	ENCFF664OEF	ENCSR218NAB	1
eCLIP	EIF4G2 eCLIP mock input	K562	L1	Sense	2.77	ENCFF551LIR	ENCSR651NUF	1
eCLIP	HNRNPA1	HepG2	L1	Sense	2.766	ENCFF963VIU	ENCSR769UEW	1
eCLIP	DDX6 eCLIP mock input	K562	L1	Sense	2.764	ENCFF982ORK	ENCSR207DWI	1
eCLIP	PRPF8	K562	L1	Antisense	2.762	ENCFF689MJF	ENCSR534YOI	1
eCLIP	FKBP4	HepG2	L1	Antisense	2.737	ENCFF249FBZ	ENCSR018ZUE	2
eCLIP	DHX30 eCLIP mock input	K562	L1	Sense	2.736	ENCFF325PKM	ENCSR224SND	1
eCLIP	SRSF1 eCLIP mock input	K562	L1	Sense	2.726	ENCFF913MGS	ENCSR925TYQ	1
eCLIP	DROSHA	K562	L1	Sense	2.722	ENCFF434GPP	ENCSR653HQC	2
eCLIP	DDX3X	HepG2	L1	Antisense	2.721	ENCFF984UNN	ENCSR648LAH	1
eCLIP	HNRNPU eCLIP mock input	K562	L1	Sense	2.716	ENCFF710NVK	ENCSR829SLO	1
eCLIP	NCBP2	HepG2	L1	Antisense	2.711	ENCFF071ZJE	ENCSR018RVZ	2
eCLIP	SF3B1	K562	L1	Sense	2.707	ENCFF766KGY	ENCSR133QEA	2
eCLIP	DGCR8 eCLIP mock input	K562	L1	Sense	2.688	ENCFF291ITN	ENCSR616BTD	1
eCLIP	PUM2 eCLIP mock input	K562	L1	Sense	2.684	ENCFF043ERY	ENCSR439GXW	1
eCLIP	LIN28B	HepG2	L1	Antisense	2.676	ENCFF925HAH	ENCSR861GYE	2
eCLIP	SLTM	HepG2	L1	Antisense	2.666	ENCFF125BHF	ENCSR351PVI	1
eCLIP	AKAP8L	K562	L1	Sense	2.663	ENCFF977DLI	ENCSR206RXT	1
eCLIP	RPS5 eCLIP mock input	HepG2	L1	Sense	2.656	ENCFF761PIB	ENCSR828MEJ	1
eCLIP	UCHL5 eCLIP mock input	K562	L1	Sense	2.652	ENCFF886HUH	ENCSR751CSY	1
eCLIP	AGGF1	HepG2	L1	Antisense	2.65	ENCFF948TWD	ENCSR543TPH	2
eCLIP	EFTUD2 eCLIP mock input	HepG2	L1	Sense	2.65	ENCFF056AWB	ENCSR878HWU	1
eCLIP	SRSF1	K562	L1	Sense	2.638	ENCFF374XWQ	ENCSR432XUP	1
eCLIP	SRSF7	K562	L1	Antisense	2.632	ENCFF542LDV	ENCSR468FSW	1
eCLIP	TBRG4	K562	L1	Sense	2.63	ENCFF910QNU	ENCSR506OTC	1
eCLIP	SAFB2 eCLIP mock input	K562	L1	Sense	2.63	ENCFF140UJJ	ENCSR978JXM	1
eCLIP	DDX6	HepG2	L1	Antisense	2.615	ENCFF978UYI	ENCSR141OIM	2
eCLIP	HNRNPK eCLIP mock input	K562	L1	Sense	2.606	ENCFF742LSN	ENCSR669DKA	1
eCLIP	AGGF1 eCLIP mock input	HepG2	L1	Sense	2.599	ENCFF506IYH	ENCSR182AEG	1
eCLIP	EIF4G2	K562	L1	Antisense	2.595	ENCFF873WNB	ENCSR307YIW	2
eCLIP	HNRNPA1	HepG2	L1	Sense	2.582	ENCFF804BLC	ENCSR769UEW	2
eCLIP	NCBP2 eCLIP mock input	K562	L1	Sense	2.567	ENCFF074LHS	ENCSR921SHJ	1
eCLIP	IGF2BP3 eCLIP mock input	HepG2	L1	Antisense	2.562	ENCFF983FIG	ENCSR077KVG	1
eCLIP	LSM11 eCLIP mock input	K562	L1	Sense	2.561	ENCFF816DYE	ENCSR952UOL	1
eCLIP	METAP2	K562	L1	Sense	2.552	ENCFF662GNC	ENCSR303OQD	2
eCLIP	XRN2	K562	L1	Antisense	2.55	ENCFF630LQE	ENCSR657TZB	2
eCLIP	EWSR1 eCLIP mock input	K562	L1	Sense	2.545	ENCFF485UCP	ENCSR067UKU	1
eCLIP	PTBP1 eCLIP mock input	HepG2	L1	Sense	2.54	ENCFF603FCS	ENCSR438NCK	1
eCLIP	TROVE2	HepG2	L1	Sense	2.533	ENCFF876ONV	ENCSR993FMY	1
eCLIP	ILF3 eCLIP mock input	K562	L1	Sense	2.533	ENCFF715OWV	ENCSR760SFB	1
eCLIP	LARP7 eCLIP mock input	K562	L1	Sense	2.53	ENCFF699GNU	ENCSR863ZGZ	1
eCLIP	SLTM	HepG2	L1	Sense	2.529	ENCFF736YMC	ENCSR351PVI	2
eCLIP	SLTM eCLIP mock input	HepG2	L1	Sense	2.528	ENCFF262DRT	ENCSR670UPZ	1
eCLIP	AGGF1	HepG2	L1	Sense	2.527	ENCFF948TWD	ENCSR543TPH	2
eCLIP	LARP7	HepG2	L1	Antisense	2.527	ENCFF406RMO	ENCSR961OKA	2
eCLIP	HNRNPUL1 eCLIP mock input	K562	L1	Sense	2.523	ENCFF868UQK	ENCSR482AWB	1
eCLIP	KHSRP eCLIP mock input	K562	L1	Sense	2.519	ENCFF644CKP	ENCSR305IPT	1
eCLIP	SMNDC1 eCLIP mock input	K562	L1	Sense	2.514	ENCFF918AAS	ENCSR631CJA	1
eCLIP	RPS5	HepG2	L1	Sense	2.497	ENCFF916HDB	ENCSR307WAE	2
eCLIP	UCHL5	K562	L1	Antisense	2.497	ENCFF488QYF	ENCSR349KMG	2
eCLIP	XRN2 eCLIP mock input	HepG2	L1	Sense	2.493	ENCFF723GEY	ENCSR247PDK	1
eCLIP	DDX42 eCLIP mock input	K562	L1	Sense	2.484	ENCFF623MFK	ENCSR200SAU	1
eCLIP	FAM120A eCLIP mock input	K562	L1	Sense	2.483	ENCFF847OPT	ENCSR811FFO	1
eCLIP	NOL12 eCLIP mock input	HepG2	L1	Sense	2.477	ENCFF818JLM	ENCSR709ABG	1
eCLIP	NPM1	K562	L1	Sense	2.472	ENCFF531FNJ	ENCSR867DSZ	2
eCLIP	LIN28B	HepG2	L1	Antisense	2.471	ENCFF763NGW	ENCSR861GYE	1
eCLIP	SF3A3	HepG2	L1	Antisense	2.465	ENCFF955MLC	ENCSR331MIC	2
eCLIP	GNL3 eCLIP mock input	K562	L1	Sense	2.461	ENCFF419JON	ENCSR977GTT	1
eCLIP	NSUN2	K562	L1	Antisense	2.46	ENCFF479GVM	ENCSR081JYH	1
eCLIP	LARP4	K562	L1	Antisense	2.452	ENCFF528CMP	ENCSR888YTT	2
eCLIP	SLTM	K562	L1	Antisense	2.451	ENCFF827FAW	ENCSR000SSH	1
eCLIP	RBM27 eCLIP mock input	K562	L1	Sense	2.44	ENCFF987MIH	ENCSR194AVW	1
eCLIP	HNRNPUL1 eCLIP mock input	HepG2	L1	Sense	2.435	ENCFF647EHU	ENCSR643JMB	1
eCLIP	PRPF8 eCLIP mock input	HepG2	L1	Sense	2.434	ENCFF849APG	ENCSR565KBR	1
eCLIP	PRPF8 eCLIP mock input	K562	L1	Sense	2.432	ENCFF365IYY	ENCSR096SZE	1
eCLIP	XRN2	K562	L1	Sense	2.428	ENCFF630LQE	ENCSR657TZB	2
eCLIP	LIN28B eCLIP mock input	K562	L1	Sense	2.428	ENCFF981KYA	ENCSR399CBP	1
eCLIP	TARDBP eCLIP mock input	K562	L1	Sense	2.426	ENCFF887NON	ENCSR924OLO	1
eCLIP	NONO eCLIP mock input	K562	L1	Sense	2.422	ENCFF347ECS	ENCSR487EUV	1
eCLIP	RPS11 eCLIP mock input	K562	L1	Sense	2.418	ENCFF067EPR	ENCSR881RJL	1
eCLIP	RBFOX2 eCLIP mock input	HepG2	L1	Sense	2.409	ENCFF590UCY	ENCSR799EKA	1
eCLIP	PPIG eCLIP mock input	HepG2	L1	Sense	2.409	ENCFF774GNF	ENCSR445LJH	1
eCLIP	RBFOX2 eCLIP mock input	K562	L1	Sense	2.404	ENCFF045FUV	ENCSR051IXX	1
eCLIP	UPF1 eCLIP mock input	K562	L1	Sense	2.403	ENCFF806EIK	ENCSR461LGW	1
eCLIP	ZNF622	K562	L1	Sense	2.402	ENCFF216ACB	ENCSR657TZZ	2
eCLIP	CSTF2T eCLIP mock input	K562	L1	Sense	2.397	ENCFF729BOP	ENCSR722LZB	1
eCLIP	UCHL5	K562	L1	Antisense	2.394	ENCFF922LSS	ENCSR349KMG	1
eCLIP	RBM15	K562	L1	Antisense	2.389	ENCFF141MFP	ENCSR196INN	1
eCLIP	TAF15 eCLIP mock input	K562	L1	Sense	2.388	ENCFF252UPV	ENCSR653CNZ	1
eCLIP	SUGP2 eCLIP mock input	HepG2	L1	Sense	2.387	ENCFF021LLL	ENCSR895TTM	1
eCLIP	SBDS eCLIP mock input	K562	L1	Sense	2.356	ENCFF310FMZ	ENCSR038TMA	1
eCLIP	U2AF2 eCLIP mock input	HepG2	L1	Sense	2.354	ENCFF045UZN	ENCSR049GND	1
eCLIP	ZNF622	K562	L1	Sense	2.351	ENCFF388PIX	ENCSR657TZZ	1
eCLIP	TROVE2 eCLIP mock input	K562	L1	Sense	2.343	ENCFF536YVM	ENCSR687GJH	1
eCLIP	GTF2F1 eCLIP mock input	K562	L1	Sense	2.342	ENCFF135DTM	ENCSR157BRV	1
eCLIP	ZRANB2 eCLIP mock input	K562	L1	Sense	2.331	ENCFF562FIX	ENCSR528HOM	1
eCLIP	TNRC6A	K562	L1	Sense	2.33	ENCFF432YJK	ENCSR218NAB	2
eCLIP	CSTF2 eCLIP mock input	HepG2	L1	Sense	2.329	ENCFF836AYV	ENCSR309GHK	1
eCLIP	SUB1 eCLIP mock input	HepG2	L1	Sense	2.327	ENCFF402KQE	ENCSR641PRC	1
eCLIP	TIA1 eCLIP mock input	HepG2	L1	Antisense	2.326	ENCFF482VTM	ENCSR333PZV	1
eCLIP	GNL3	K562	L1	Sense	2.321	ENCFF379DSY	ENCSR301UQM	2
eCLIP	TBRG4	K562	L1	Sense	2.316	ENCFF307XYP	ENCSR506OTC	2
eCLIP	SRSF7	HepG2	L1	Antisense	2.312	ENCFF632LPF	ENCSR513NDD	2
eCLIP	LSM11	K562	L1	Sense	2.311	ENCFF636BMJ	ENCSR022BVV	1
eCLIP	BUD13	K562	L1	Antisense	2.302	ENCFF104FKE	ENCSR663WES	1
eCLIP	NSUN2 eCLIP mock input	K562	L1	Sense	2.3	ENCFF112GWP	ENCSR595PFU	1
eCLIP	SMNDC1	K562	L1	Antisense	2.282	ENCFF851QPV	ENCSR658IQB	2
eCLIP	NKRF eCLIP mock input	HepG2	L1	Sense	2.281	ENCFF085NXC	ENCSR479XOI	1
eCLIP	RBM27	K562	L1	Sense	2.281	ENCFF814PRA	ENCSR489RJI	1
eCLIP	QKI	K562	L1	Sense	2.279	ENCFF372LCI	ENCSR366YOG	1
eCLIP	FKBP4 eCLIP mock input	HepG2	L1	Sense	2.279	ENCFF194AMH	ENCSR704LTK	1
eCLIP	XRN2	K562	L1	Sense	2.276	ENCFF752ZYN	ENCSR657TZB	1
eCLIP	RBFOX2	K562	L1	Sense	2.27	ENCFF249RTF	ENCSR756CKJ	2
eCLIP	TROVE2	K562	L1	Sense	2.269	ENCFF568HWB	ENCSR539ZTS	2
eCLIP	QKI	HepG2	L1	Sense	2.265	ENCFF081ZJS	ENCSR570WLM	2
eCLIP	RBM15 eCLIP mock input	HepG2	L1	Sense	2.261	ENCFF809OPL	ENCSR317PWQ	1
eCLIP	DHX30 eCLIP mock input	HepG2	L1	Sense	2.25	ENCFF552GHW	ENCSR151MPZ	1
eCLIP	HNRNPC eCLIP mock input	HepG2	L1	Sense	2.245	ENCFF823ZZZ	ENCSR497ANA	1
eCLIP	SFPQ eCLIP mock input	HepG2	L1	Sense	2.233	ENCFF839ZIO	ENCSR506EIW	1
eCLIP	YWHAG eCLIP mock input	K562	L1	Sense	2.23	ENCFF481AIY	ENCSR812PBU	1
eCLIP	GTF2F1	K562	L1	Sense	2.227	ENCFF215OMD	ENCSR736AAG	1
eCLIP	IGF2BP1 eCLIP mock input	HepG2	L1	Sense	2.223	ENCFF772RXA	ENCSR205ZCE	1
eCLIP	SND1	K562	L1	Sense	2.22	ENCFF612RZN	ENCSR128VXC	2
eCLIP	SMNDC1	HepG2	L1	Antisense	2.217	ENCFF468CQU	ENCSR373ODC	2
eCLIP	FTO	K562	L1	Sense	2.215	ENCFF552FOU	ENCSR989SMC	2
eCLIP	BUD13 eCLIP mock input	HepG2	L1	Sense	2.213	ENCFF624JXG	ENCSR777PDA	1
eCLIP	LSM11	K562	L1	Sense	2.211	ENCFF608XEX	ENCSR022BVV	2
eCLIP	FAM120A eCLIP mock input	HepG2	L1	Sense	2.211	ENCFF333KJO	ENCSR839KAX	1
eCLIP	LARP4	HepG2	L1	Sense	2.21	ENCFF284OHP	ENCSR805SRN	1
eCLIP	FMR1	K562	L1	Antisense	2.206	ENCFF736XNI	ENCSR331VNX	2
eCLIP	LARP4 eCLIP mock input	HepG2	L1	Sense	2.203	ENCFF234DAV	ENCSR192PUP	1
eCLIP	DKC1 eCLIP mock input	HepG2	L1	Sense	2.203	ENCFF973XJS	ENCSR197LHH	1
eCLIP	FASTKD2	HepG2	L1	Antisense	2.189	ENCFF903QKL	ENCSR023UHL	1
eCLIP	FXR1	K562	L1	Sense	2.176	ENCFF070XXP	ENCSR774RFN	1
eCLIP	UCHL5	HepG2	L1	Antisense	2.176	ENCFF642XMP	ENCSR490IEE	1
eCLIP	CDC40	HepG2	L1	Sense	2.174	ENCFF171MEK	ENCSR815VVI	1
eCLIP	IGF2BP1 eCLIP mock input	K562	L1	Sense	2.171	ENCFF425DPU	ENCSR125CLF	1
eCLIP	CDC40 eCLIP mock input	HepG2	L1	Sense	2.171	ENCFF656NLF	ENCSR828ALT	1
eCLIP	DDX3X	HepG2	L1	Antisense	2.167	ENCFF889OOU	ENCSR648LAH	2
eCLIP	NPM1 eCLIP mock input	K562	L1	Sense	2.163	ENCFF494JUE	ENCSR468ZQA	1
eCLIP	FASTKD2	HepG2	L1	Antisense	2.161	ENCFF121OYK	ENCSR023UHL	2
eCLIP	AGGF1	HepG2	L1	Antisense	2.159	ENCFF036HIA	ENCSR543TPH	1
eCLIP	CPSF6 eCLIP mock input	K562	L1	Sense	2.154	ENCFF747XJC	ENCSR249WNK	1
eCLIP	AGGF1	HepG2	L1	Sense	2.151	ENCFF036HIA	ENCSR543TPH	1
eCLIP	IGF2BP1	K562	L1	Antisense	2.149	ENCFF002KWR	ENCSR975KIR	1
eCLIP	EFTUD2	HepG2	L1	Antisense	2.146	ENCFF201YNC	ENCSR527DXF	1
eCLIP	UCHL5	HepG2	L1	Antisense	2.142	ENCFF671VFZ	ENCSR490IEE	2
eCLIP	SLTM	HepG2	L1	Antisense	2.141	ENCFF736YMC	ENCSR351PVI	2
eCLIP	HNRNPK eCLIP mock input	HepG2	L1	Sense	2.141	ENCFF538YHY	ENCSR354KAS	1
eCLIP	HNRNPUL1	HepG2	L1	Sense	2.134	ENCFF398LMC	ENCSR755TJC	2
eCLIP	MTPAP eCLIP mock input	K562	L1	Sense	2.132	ENCFF358UNB	ENCSR927XDB	1
eCLIP	NSUN2	K562	L1	Antisense	2.128	ENCFF384EMH	ENCSR081JYH	2
eCLIP	GRWD1 eCLIP mock input	HepG2	L1	Sense	2.128	ENCFF403RNH	ENCSR835ZOK	1
eCLIP	SND1	K562	L1	Sense	2.111	ENCFF367EEH	ENCSR128VXC	1
eCLIP	FTO eCLIP mock input	K562	L1	Sense	2.111	ENCFF755GLY	ENCSR575DKE	1
eCLIP	HNRNPM eCLIP mock input	HepG2	L1	Sense	2.092	ENCFF381PFB	ENCSR459ONR	1
eCLIP	PUS1	K562	L1	Sense	2.087	ENCFF334MWZ	ENCSR291XPT	1
eCLIP	DDX3X eCLIP mock input	K562	L1	Sense	2.086	ENCFF697EJY	ENCSR028CRL	1
eCLIP	EIF3D eCLIP mock input	HepG2	L1	Sense	2.082	ENCFF400HLC	ENCSR755PSW	1
eCLIP	RBM22	HepG2	L1	Antisense	2.079	ENCFF743SKO	ENCSR456JJQ	2
eCLIP	FKBP4	HepG2	L1	Sense	2.075	ENCFF035UHD	ENCSR018ZUE	1
eCLIP	HNRNPU	HepG2	L1	Sense	2.074	ENCFF323IDR	ENCSR240MVJ	2
eCLIP	SUPV3L1 eCLIP mock input	HepG2	L1	Sense	2.07	ENCFF737MAB	ENCSR376KLZ	1
eCLIP	DDX24	K562	L1	Sense	2.068	ENCFF280ZCF	ENCSR999WKT	1
eCLIP	HLTF	K562	L1	Antisense	2.066	ENCFF370ROE	ENCSR589YHM	2
eCLIP	ILF3 eCLIP mock input	HepG2	L1	Sense	2.062	ENCFF950TBS	ENCSR080OLK	1
eCLIP	MTPAP	K562	L1	Sense	2.054	ENCFF169EUQ	ENCSR200DKE	1
eCLIP	DDX3X eCLIP mock input	HepG2	L1	Sense	2.05	ENCFF440HUP	ENCSR090VXV	1
eCLIP	EIF4G2	K562	L1	Antisense	2.043	ENCFF118NIZ	ENCSR307YIW	1
eCLIP	DDX59 eCLIP mock input	HepG2	L1	Sense	2.043	ENCFF995MPE	ENCSR334OMC	1
eCLIP	SMNDC1 eCLIP mock input	HepG2	L1	Sense	2.041	ENCFF410TUD	ENCSR388VKV	1
eCLIP	ZNF622 eCLIP mock input	K562	L1	Sense	2.04	ENCFF790DUN	ENCSR594RFP	1
eCLIP	SRSF9	HepG2	L1	Antisense	2.038	ENCFF709HAD	ENCSR773KRC	2
eCLIP	SF3A3 eCLIP mock input	HepG2	L1	Sense	2.032	ENCFF514RHC	ENCSR859PUB	1
eCLIP	DHX30	K562	L1	Sense	2.031	ENCFF301IKV	ENCSR529GSJ	1
eCLIP	CSTF2T	HepG2	L1	Antisense	2.026	ENCFF268ECW	ENCSR919HSE	1
eCLIP	TROVE2	K562	L1	Sense	2.023	ENCFF581RBS	ENCSR539ZTS	1
eCLIP	QKI	HepG2	L1	Sense	2.022	ENCFF179YDO	ENCSR570WLM	1
eCLIP	QKI eCLIP mock input	HepG2	L1	Sense	2.022	ENCFF365AGK	ENCSR130TOJ	1
eCLIP	DDX55	K562	L1	Sense	2.021	ENCFF492LNE	ENCSR923NKN	2
eCLIP	FXR2 eCLIP mock input	K562	L1	Sense	2.016	ENCFF161OXR	ENCSR411IMJ	1
eCLIP	RBM15	HepG2	L1	Antisense	2.014	ENCFF415HAC	ENCSR754NDA	1
eCLIP	FXR2	K562	L1	Antisense	2.012	ENCFF950NHZ	ENCSR224QWC	2
eCLIP	TRA2A	K562	L1	Antisense	2.011	ENCFF059QDI	ENCSR365NVO	2
eCLIP	EIF3D	HepG2	L1	Sense	2.007	ENCFF005VCE	ENCSR041NUV	1
eCLIP	RBM22	K562	L1	Sense	2.006	ENCFF367YKB	ENCSR295OKT	2
eCLIP	DDX6	K562	L1	Sense	2.004	ENCFF766EMG	ENCSR893EFU	2
eCLIP	GEMIN5	K562	L1	Sense	2.004	ENCFF410UTY	ENCSR238CLX	2
eCLIP	XPO5 eCLIP mock input	HepG2	L1	Sense	2.003	ENCFF039AMW	ENCSR583KVR	1
eCLIP	RBFOX2	HepG2	L1	Antisense	2.003	ENCFF994WPX	ENCSR987FTF	1
eCLIP	TRA2A eCLIP mock input	HepG2	L1	Sense	1.998	ENCFF413FAM	ENCSR544CTM	1
eCLIP	PCBP2 eCLIP mock input	HepG2	L1	Sense	1.997	ENCFF124RDW	ENCSR115GAA	1
eCLIP	LIN28B eCLIP mock input	HepG2	L1	Sense	1.997	ENCFF362UUB	ENCSR746ZSV	1
eCLIP	DDX42	K562	L1	Sense	1.985	ENCFF337FDR	ENCSR576SHT	2
eCLIP	DDX24	K562	L1	Antisense	1.978	ENCFF280ZCF	ENCSR999WKT	1
eCLIP	DDX55 eCLIP mock input	K562	L1	Sense	1.977	ENCFF034NUD	ENCSR180EJY	1
eCLIP	SLTM	K562	L1	Antisense	1.97	ENCFF405BRH	ENCSR000SSH	2
eCLIP	HNRNPU	HepG2	L1	Sense	1.97	ENCFF979DWE	ENCSR240MVJ	1
eCLIP	YBX3 eCLIP mock input	K562	L1	Sense	1.96	ENCFF405CXK	ENCSR660VTT	1
eCLIP	BUD13	K562	L1	Antisense	1.957	ENCFF130YZF	ENCSR663WES	2
eCLIP	RBM27	K562	L1	Sense	1.955	ENCFF971UIV	ENCSR489RJI	2
eCLIP	KHSRP	K562	L1	Sense	1.95	ENCFF665BIZ	ENCSR438GZQ	2
eCLIP	DDX55 eCLIP mock input	HepG2	L1	Sense	1.949	ENCFF419WYK	ENCSR454OFD	1
eCLIP	DHX30	K562	L1	Sense	1.945	ENCFF846CJI	ENCSR529GSJ	2
eCLIP	FUBP3 eCLIP mock input	HepG2	L1	Sense	1.945	ENCFF370QJE	ENCSR056RZV	1
eCLIP	LARP4	HepG2	L1	Sense	1.939	ENCFF080EMQ	ENCSR805SRN	2
eCLIP	UCHL5	HepG2	L1	Sense	1.939	ENCFF642XMP	ENCSR490IEE	1
eCLIP	SRSF7	HepG2	L1	Sense	1.919	ENCFF632LPF	ENCSR513NDD	2
eCLIP	NCBP2 eCLIP mock input	HepG2	L1	Sense	1.917	ENCFF232YSX	ENCSR257OYO	1
eCLIP	HNRNPM eCLIP mock input	K562	L1	Sense	1.915	ENCFF030ZRP	ENCSR212ILN	1
eCLIP	PUM2	K562	L1	Sense	1.914	ENCFF280ONP	ENCSR661ICQ	2
eCLIP	GRWD1	HepG2	L1	Sense	1.893	ENCFF459XDE	ENCSR893NWB	2
eCLIP	RBM22	K562	L1	Sense	1.89	ENCFF828HVQ	ENCSR295OKT	1
eCLIP	TARDBP	K562	L1	Sense	1.889	ENCFF453YOD	ENCSR584TCR	1
eCLIP	TRA2A	K562	L1	Antisense	1.888	ENCFF222FBC	ENCSR365NVO	1
eCLIP	SF3B4	K562	L1	Antisense	1.888	ENCFF477PBU	ENCSR267OLV	2
eCLIP	HNRNPA1 eCLIP mock input	K562	L1	Sense	1.884	ENCFF335HAD	ENCSR898ZCL	1
eCLIP	ZNF622	K562	L1	Antisense	1.883	ENCFF388PIX	ENCSR657TZZ	1
eCLIP	DDX6 eCLIP mock input	HepG2	L1	Sense	1.881	ENCFF686MTX	ENCSR099KAK	1
eCLIP	PUS1	K562	L1	Sense	1.875	ENCFF489AEX	ENCSR291XPT	2
eCLIP	DKC1	HepG2	L1	Antisense	1.873	ENCFF111YEH	ENCSR301TFY	2
eCLIP	GNL3	K562	L1	Sense	1.87	ENCFF282DMO	ENCSR301UQM	1
eCLIP	GRSF1 eCLIP mock input	HepG2	L1	Sense	1.865	ENCFF073MFR	ENCSR638YHN	1
eCLIP	TRA2A	HepG2	L1	Antisense	1.864	ENCFF832CEI	ENCSR314UMJ	1
eCLIP	CSTF2T	HepG2	L1	Antisense	1.857	ENCFF346HHC	ENCSR919HSE	2
eCLIP	ILF3	HepG2	L1	Sense	1.853	ENCFF409NUO	ENCSR786TSC	2
eCLIP	UCHL5 eCLIP mock input	HepG2	L1	Sense	1.85	ENCFF352SQG	ENCSR161TFX	1
eCLIP	EFTUD2	K562	L1	Sense	1.849	ENCFF737JZP	ENCSR844RVX	2
eCLIP	SFPQ	HepG2	L1	Sense	1.849	ENCFF849HII	ENCSR965DLL	2
eCLIP	SRSF1	HepG2	L1	Sense	1.848	ENCFF832WNY	ENCSR989VIY	2
eCLIP	CSTF2T eCLIP mock input	HepG2	L1	Sense	1.846	ENCFF073SGO	ENCSR391GLS	1
eCLIP	TRA2A	HepG2	L1	Antisense	1.838	ENCFF693CSS	ENCSR314UMJ	2
eCLIP	QKI	K562	L1	Sense	1.826	ENCFF494AKD	ENCSR366YOG	2
eCLIP	DDX59	HepG2	L1	Sense	1.826	ENCFF480MRD	ENCSR214BZA	1
eCLIP	PUS1 eCLIP mock input	K562	L1	Sense	1.826	ENCFF283DWL	ENCSR869TOB	1
eCLIP	FMR1 eCLIP mock input	K562	L1	Sense	1.826	ENCFF328KAL	ENCSR735MBZ	1
eCLIP	QKI eCLIP mock input	K562	L1	Sense	1.826	ENCFF849FKQ	ENCSR615AAW	1
eCLIP	TAF15 eCLIP mock input	HepG2	L1	Sense	1.825	ENCFF743PLU	ENCSR708TCY	1
eCLIP	EFTUD2	K562	L1	Sense	1.822	ENCFF652IOV	ENCSR844RVX	1
eCLIP	CDC40	HepG2	L1	Sense	1.817	ENCFF282MQX	ENCSR815VVI	2
eCLIP	RBM22 eCLIP mock input	HepG2	L1	Sense	1.816	ENCFF091VIF	ENCSR775UPS	1
eCLIP	SF3B4 eCLIP mock input	HepG2	L1	Antisense	1.807	ENCFF976CQJ	ENCSR886YYD	1
eCLIP	CSTF2T	K562	L1	Sense	1.796	ENCFF106RNO	ENCSR840DRD	1
eCLIP	BCCIP eCLIP mock input	HepG2	L1	Antisense	1.796	ENCFF421BZA	ENCSR655BRZ	1
eCLIP	NCBP2	K562	L1	Sense	1.794	ENCFF771UZR	ENCSR484LTQ	2
eCLIP	IGF2BP2 eCLIP mock input	K562	L1	Sense	1.785	ENCFF011HZT	ENCSR387RGT	1
eCLIP	BUD13	HepG2	L1	Antisense	1.775	ENCFF592BEM	ENCSR830BSQ	1
eCLIP	LSM11	HepG2	L1	Sense	1.774	ENCFF443NQT	ENCSR135VMS	2
eCLIP	UCHL5	HepG2	L1	Sense	1.771	ENCFF671VFZ	ENCSR490IEE	2
eCLIP	LSM11	HepG2	L1	Sense	1.762	ENCFF229GCX	ENCSR135VMS	1
eCLIP	DDX42	K562	L1	Sense	1.761	ENCFF920GHG	ENCSR576SHT	1
eCLIP	GTF2F1 eCLIP mock input	HepG2	L1	Sense	1.754	ENCFF435UZZ	ENCSR451HMR	1
eCLIP	SERBP1	K562	L1	Antisense	1.747	ENCFF918RID	ENCSR121GQH	1
eCLIP	SF3B4	K562	L1	Antisense	1.744	ENCFF379LAL	ENCSR267OLV	1
eCLIP	IGF2BP3	HepG2	L1	Antisense	1.741	ENCFF957CDL	ENCSR993OLA	2
eCLIP	SFPQ	HepG2	L1	Sense	1.741	ENCFF862AWU	ENCSR965DLL	1
eCLIP	SND1	HepG2	L1	Antisense	1.736	ENCFF827JFL	ENCSR061EVO	1
eCLIP	SRSF7	HepG2	L1	Sense	1.721	ENCFF106PSH	ENCSR513NDD	1
eCLIP	XRN2	HepG2	L1	Sense	1.718	ENCFF307RJJ	ENCSR655NZA	2
eCLIP	RBM15	K562	L1	Antisense	1.714	ENCFF532QNF	ENCSR196INN	2
eCLIP	PPIL4 eCLIP mock input	K562	L1	Sense	1.713	ENCFF296UEW	ENCSR346IHS	1
eCLIP	DDX24	K562	L1	Antisense	1.708	ENCFF240HDP	ENCSR999WKT	2
eCLIP	RPS5	HepG2	L1	Sense	1.705	ENCFF028LZG	ENCSR307WAE	1
eCLIP	TARDBP	K562	L1	Sense	1.702	ENCFF565CEU	ENCSR584TCR	2
eCLIP	GEMIN5	K562	L1	Sense	1.693	ENCFF620MFE	ENCSR238CLX	1
eCLIP	EFTUD2	HepG2	L1	Antisense	1.692	ENCFF381UFF	ENCSR527DXF	2
eCLIP	SUB1	HepG2	L1	Antisense	1.686	ENCFF994CFH	ENCSR406OOZ	1
eCLIP	FXR1	K562	L1	Sense	1.676	ENCFF716VUM	ENCSR774RFN	2
eCLIP	SND1 eCLIP mock input	HepG2	L1	Sense	1.674	ENCFF543YCY	ENCSR167OYL	1
eCLIP	KHSRP	K562	L1	Sense	1.669	ENCFF133EJA	ENCSR438GZQ	1
eCLIP	ILF3	HepG2	L1	Sense	1.668	ENCFF286FBL	ENCSR786TSC	1
eCLIP	DGCR8	K562	L1	Sense	1.661	ENCFF491LUG	ENCSR947JVR	1
eCLIP	SRSF9	HepG2	L1	Sense	1.659	ENCFF593PCX	ENCSR773KRC	1
eCLIP	XRN2	HepG2	L1	Antisense	1.657	ENCFF307RJJ	ENCSR655NZA	2
eCLIP	SBDS	K562	L1	Sense	1.654	ENCFF840JWJ	ENCSR059CWF	1
eCLIP	RBM22 eCLIP mock input	K562	L1	Sense	1.652	ENCFF556BXK	ENCSR344EGD	1
eCLIP	GTF2F1	HepG2	L1	Sense	1.652	ENCFF587LRZ	ENCSR265ZIS	1
eCLIP	DDX24	K562	L1	Sense	1.646	ENCFF240HDP	ENCSR999WKT	2
eCLIP	IGF2BP2	K562	L1	Antisense	1.641	ENCFF446VVE	ENCSR062NNB	2
eCLIP	LARP7	HepG2	L1	Sense	1.64	ENCFF406RMO	ENCSR961OKA	2
eCLIP	RBM15	HepG2	L1	Sense	1.638	ENCFF415HAC	ENCSR754NDA	1
eCLIP	NOL12	HepG2	L1	Sense	1.632	ENCFF821NNN	ENCSR820DQJ	1
eCLIP	NCBP2	K562	L1	Sense	1.631	ENCFF891QNV	ENCSR484LTQ	1
eCLIP	FMR1	K562	L1	Antisense	1.625	ENCFF436TNC	ENCSR331VNX	1
eCLIP	DDX6	K562	L1	Sense	1.621	ENCFF457JWB	ENCSR893EFU	1
eCLIP	DDX3X	K562	L1	Sense	1.618	ENCFF188BJH	ENCSR930BZL	1
eCLIP	NOL12	HepG2	L1	Antisense	1.612	ENCFF160ZHG	ENCSR820DQJ	2
eCLIP	DHX30	HepG2	L1	Sense	1.608	ENCFF678OCJ	ENCSR565DGW	1
eCLIP	DHX30	HepG2	L1	Sense	1.607	ENCFF259ZLG	ENCSR565DGW	2
eCLIP	PUM2	K562	L1	Sense	1.599	ENCFF177VQI	ENCSR661ICQ	1
eCLIP	LARP7 eCLIP mock input	HepG2	L1	Sense	1.588	ENCFF015FBQ	ENCSR095SIV	1
eCLIP	NOL12	HepG2	L1	Sense	1.584	ENCFF160ZHG	ENCSR820DQJ	2
eCLIP	EIF3D	HepG2	L1	Sense	1.583	ENCFF187PCO	ENCSR041NUV	2
eCLIP	AUH eCLIP mock input	HepG2	L1	Sense	1.582	ENCFF487CAF	ENCSR821VMD	1
eCLIP	FASTKD2	K562	L1	Sense	1.578	ENCFF223JNG	ENCSR887FHF	1
eCLIP	SRSF7 eCLIP mock input	HepG2	L1	Sense	1.566	ENCFF586AZF	ENCSR629MQN	1
eCLIP	SMNDC1	HepG2	L1	Sense	1.554	ENCFF468CQU	ENCSR373ODC	2
eCLIP	SBDS	K562	L1	Sense	1.552	ENCFF974XMI	ENCSR059CWF	2
eCLIP	CSTF2T	K562	L1	Sense	1.548	ENCFF926RLW	ENCSR840DRD	2
eCLIP	TBRG4	HepG2	L1	Sense	1.539	ENCFF116ASC	ENCSR916SRV	1
eCLIP	UPF1	K562	L1	Sense	1.538	ENCFF174FBV	ENCSR456ASB	2
eCLIP	SLBP	K562	L1	Sense	1.529	ENCFF013SZJ	ENCSR483NOP	2
eCLIP	U2AF1 eCLIP mock input	HepG2	L1	Sense	1.529	ENCFF753HXO	ENCSR941GJG	1
eCLIP	LSM11 eCLIP mock input	HepG2	L1	Sense	1.524	ENCFF016TIF	ENCSR114XBO	1
eCLIP	FASTKD2 eCLIP mock input	HepG2	L1	Sense	1.524	ENCFF217NZS	ENCSR671FKF	1
eCLIP	TIA1 eCLIP mock input	K562	L1	Sense	1.519	ENCFF644ZWS	ENCSR356GCJ	1
eCLIP	XPO5	HepG2	L1	Sense	1.518	ENCFF581UJN	ENCSR921SXC	1
eCLIP	SMNDC1	HepG2	L1	Sense	1.508	ENCFF966TSJ	ENCSR373ODC	1
eCLIP	SUB1	HepG2	L1	Antisense	1.508	ENCFF908VRY	ENCSR406OOZ	2
eCLIP	NCBP2	HepG2	L1	Sense	1.505	ENCFF071ZJE	ENCSR018RVZ	2
eCLIP	TBRG4 eCLIP mock input	HepG2	L1	Sense	1.503	ENCFF082JCZ	ENCSR081WUU	1
eCLIP	GRWD1	HepG2	L1	Sense	1.498	ENCFF449TUS	ENCSR893NWB	1
eCLIP	TRA2A eCLIP mock input	K562	L1	Sense	1.495	ENCFF175TON	ENCSR619RLC	1
eCLIP	LARP7	K562	L1	Antisense	1.493	ENCFF473ESV	ENCSR456KXI	1
eCLIP	SERBP1	K562	L1	Sense	1.492	ENCFF287EUA	ENCSR121GQH	2
eCLIP	LARP7	HepG2	L1	Sense	1.476	ENCFF805KJP	ENCSR961OKA	1
eCLIP	BCCIP	HepG2	L1	Sense	1.474	ENCFF005HRW	ENCSR485QCG	2
eCLIP	PTBP1	K562	L1	Sense	1.472	ENCFF517FVN	ENCSR981WKN	2
eCLIP	SF3B4	K562	L1	Sense	1.472	ENCFF379LAL	ENCSR267OLV	1
eCLIP	HNRNPU eCLIP mock input	HepG2	L1	Sense	1.471	ENCFF424XSW	ENCSR614VYQ	1
eCLIP	SERBP1	K562	L1	Sense	1.47	ENCFF918RID	ENCSR121GQH	1
eCLIP	BCCIP eCLIP mock input	HepG2	L1	Sense	1.467	ENCFF421BZA	ENCSR655BRZ	1
eCLIP	SRSF1 eCLIP mock input	HepG2	L1	Sense	1.464	ENCFF445NNG	ENCSR499ZCU	1
eCLIP	IGF2BP1	HepG2	L1	Antisense	1.457	ENCFF438FSK	ENCSR744GEU	2
eCLIP	SRSF1	HepG2	L1	Antisense	1.457	ENCFF953OZR	ENCSR989VIY	1
eCLIP	CSTF2T	HepG2	L1	Sense	1.456	ENCFF268ECW	ENCSR919HSE	1
eCLIP	GRSF1	HepG2	L1	Antisense	1.448	ENCFF374FFC	ENCSR668MJX	1
eCLIP	FAM120A	HepG2	L1	Antisense	1.446	ENCFF599VUS	ENCSR987NYS	1
eCLIP	XRN2	HepG2	L1	Sense	1.446	ENCFF260PAC	ENCSR655NZA	1
eCLIP	XPO5	HepG2	L1	Sense	1.442	ENCFF679AXS	ENCSR921SXC	2
eCLIP	GRWD1	HepG2	L1	Antisense	1.438	ENCFF459XDE	ENCSR893NWB	2
eCLIP	IGF2BP1	HepG2	L1	Antisense	1.435	ENCFF059OSQ	ENCSR744GEU	1
eCLIP	ZNF622	K562	L1	Antisense	1.432	ENCFF216ACB	ENCSR657TZZ	2
eCLIP	NCBP2	HepG2	L1	Sense	1.429	ENCFF457IKB	ENCSR018RVZ	1
eCLIP	SUB1	HepG2	L1	Sense	1.427	ENCFF908VRY	ENCSR406OOZ	2
eCLIP	SUPV3L1	HepG2	L1	Sense	1.426	ENCFF429MXX	ENCSR580MFX	1
eCLIP	UPF1	K562	L1	Sense	1.417	ENCFF119DJS	ENCSR456ASB	1
eCLIP	BCCIP	HepG2	L1	Sense	1.413	ENCFF731PYG	ENCSR485QCG	1
eCLIP	FAM120A	HepG2	L1	Antisense	1.408	ENCFF105IAX	ENCSR987NYS	2
eCLIP	RBM15	HepG2	L1	Sense	1.401	ENCFF499LMU	ENCSR754NDA	2
eCLIP	NKRF	HepG2	L1	Sense	1.375	ENCFF470VYY	ENCSR277DEO	2
eCLIP	AUH	HepG2	L1	Sense	1.374	ENCFF856RPN	ENCSR334QFR	2
eCLIP	EIF4G2	K562	L1	Sense	1.36	ENCFF873WNB	ENCSR307YIW	2
eCLIP	AUH	HepG2	L1	Sense	1.357	ENCFF616GRZ	ENCSR334QFR	1
eCLIP	IGF2BP3 eCLIP mock input	HepG2	L1	Sense	1.349	ENCFF983FIG	ENCSR077KVG	1
eCLIP	SUPV3L1	HepG2	L1	Sense	1.347	ENCFF816LYN	ENCSR580MFX	2
eCLIP	LIN28B	K562	L1	Sense	1.343	ENCFF103UQK	ENCSR970NKP	1
eCLIP	DGCR8	K562	L1	Sense	1.343	ENCFF614EMY	ENCSR947JVR	2
eCLIP	SRSF1	HepG2	L1	Antisense	1.337	ENCFF832WNY	ENCSR989VIY	2
eCLIP	SRSF9 eCLIP mock input	HepG2	L1	Sense	1.336	ENCFF849LMJ	ENCSR060VZF	1
eCLIP	DDX59	HepG2	L1	Sense	1.334	ENCFF112UBR	ENCSR214BZA	2
eCLIP	SRSF9	HepG2	L1	Antisense	1.334	ENCFF593PCX	ENCSR773KRC	1
eCLIP	HLTF	K562	L1	Antisense	1.328	ENCFF043RMT	ENCSR589YHM	1
eCLIP	ZRANB2	K562	L1	Sense	1.328	ENCFF157TJP	ENCSR663NRA	1
eCLIP	SUGP2	HepG2	L1	Sense	1.326	ENCFF556QBW	ENCSR506UPY	2
eCLIP	HNRNPA1 eCLIP mock input	HepG2	L1	Sense	1.322	ENCFF205PBQ	ENCSR110XNS	1
eCLIP	EIF4G2	K562	L1	Sense	1.312	ENCFF118NIZ	ENCSR307YIW	1
eCLIP	EWSR1	K562	L1	Sense	1.3	ENCFF455LTY	ENCSR887LPK	1
eCLIP	IGF2BP2	K562	L1	Antisense	1.299	ENCFF719CCI	ENCSR062NNB	1
eCLIP	AUH eCLIP mock input	K562	L1	Sense	1.297	ENCFF219NJE	ENCSR943ZKM	1
eCLIP	EWSR1	K562	L1	Sense	1.296	ENCFF922VUQ	ENCSR887LPK	2
eCLIP	NONO	K562	L1	Sense	1.29	ENCFF171ATE	ENCSR861PAR	1
eCLIP	DDX55	K562	L1	Sense	1.289	ENCFF826HOQ	ENCSR923NKN	1
eCLIP	NKRF	HepG2	L1	Sense	1.287	ENCFF825FWR	ENCSR277DEO	1
eCLIP	SUGP2	HepG2	L1	Sense	1.286	ENCFF265BFS	ENCSR506UPY	1
eCLIP	U2AF1 eCLIP mock input	K562	L1	Sense	1.278	ENCFF097FJQ	ENCSR482ZSE	1
eCLIP	SRSF1	HepG2	L1	Sense	1.278	ENCFF953OZR	ENCSR989VIY	1
eCLIP	SUB1	HepG2	L1	Sense	1.274	ENCFF994CFH	ENCSR406OOZ	1
eCLIP	U2AF2 eCLIP mock input	K562	L1	Sense	1.268	ENCFF097VMD	ENCSR871RTL	1
eCLIP	AUH	K562	L1	Sense	1.261	ENCFF014APZ	ENCSR541QHS	2
eCLIP	SERBP1	K562	L1	Antisense	1.26	ENCFF287EUA	ENCSR121GQH	2
eCLIP	SMNDC1	K562	L1	Sense	1.26	ENCFF817JQS	ENCSR658IQB	1
eCLIP	TIA1 eCLIP mock input	HepG2	L1	Sense	1.257	ENCFF482VTM	ENCSR333PZV	1
eCLIP	CSTF2T	HepG2	L1	Sense	1.249	ENCFF346HHC	ENCSR919HSE	2
eCLIP	PTBP1	HepG2	L1	Sense	1.247	ENCFF395VNE	ENCSR384KAN	2
eCLIP	IGF2BP3	HepG2	L1	Antisense	1.244	ENCFF163VGP	ENCSR993OLA	1
eCLIP	AUH	K562	L1	Sense	1.241	ENCFF504XFY	ENCSR541QHS	1
eCLIP	SF3B4	K562	L1	Sense	1.24	ENCFF477PBU	ENCSR267OLV	2
eCLIP	GRWD1	HepG2	L1	Antisense	1.235	ENCFF449TUS	ENCSR893NWB	1
eCLIP	TBRG4	HepG2	L1	Sense	1.228	ENCFF925OBE	ENCSR916SRV	2
eCLIP	BUD13	HepG2	L1	Sense	1.221	ENCFF094VWE	ENCSR830BSQ	2
eCLIP	FKBP4	HepG2	L1	Sense	1.219	ENCFF249FBZ	ENCSR018ZUE	2
eCLIP	SLBP	K562	L1	Sense	1.21	ENCFF036FAN	ENCSR483NOP	1
eCLIP	TIA1	HepG2	L1	Sense	1.194	ENCFF878IQT	ENCSR623VEQ	1
eCLIP	GRSF1	HepG2	L1	Antisense	1.174	ENCFF163SXQ	ENCSR668MJX	2
eCLIP	PTBP1	K562	L1	Sense	1.17	ENCFF247DQN	ENCSR981WKN	1
eCLIP	DDX55	HepG2	L1	Sense	1.161	ENCFF744ELJ	ENCSR845VGB	2
eCLIP	U2AF2	HepG2	L1	Sense	1.158	ENCFF555WXD	ENCSR202BFN	1
eCLIP	YBX3	K562	L1	Antisense	1.155	ENCFF176ZDX	ENCSR529FKI	2
eCLIP	FASTKD2	HepG2	L1	Sense	1.153	ENCFF903QKL	ENCSR023UHL	1
eCLIP	RBFOX2	HepG2	L1	Sense	1.144	ENCFF154BQS	ENCSR987FTF	2
eCLIP	FAM120A	K562	L1	Sense	1.133	ENCFF225RJI	ENCSR006OEQ	1
eCLIP	DDX6	HepG2	L1	Sense	1.13	ENCFF978UYI	ENCSR141OIM	2
eCLIP	LIN28B	HepG2	L1	Sense	1.118	ENCFF925HAH	ENCSR861GYE	2
eCLIP	FASTKD2	HepG2	L1	Sense	1.105	ENCFF121OYK	ENCSR023UHL	2
eCLIP	BUD13	HepG2	L1	Sense	1.103	ENCFF592BEM	ENCSR830BSQ	1
eCLIP	YBX3	K562	L1	Antisense	1.102	ENCFF916BBS	ENCSR529FKI	1
eCLIP	TIA1	K562	L1	Sense	1.099	ENCFF314LSF	ENCSR057DWB	1
eCLIP	FAM120A	K562	L1	Sense	1.097	ENCFF668AFD	ENCSR006OEQ	2
eCLIP	LARP7	K562	L1	Antisense	1.097	ENCFF918NSS	ENCSR456KXI	2
eCLIP	SMNDC1	K562	L1	Sense	1.097	ENCFF851QPV	ENCSR658IQB	2
eCLIP	FAM120A	HepG2	L1	Sense	1.095	ENCFF105IAX	ENCSR987NYS	2
eCLIP	ZRANB2	K562	L1	Sense	1.087	ENCFF350ANF	ENCSR663NRA	2
eCLIP	SF3B4	HepG2	L1	Antisense	1.084	ENCFF352PAK	ENCSR279UJF	2
eCLIP	DDX6	HepG2	L1	Sense	1.078	ENCFF293PUM	ENCSR141OIM	1
eCLIP	LIN28B	K562	L1	Sense	1.069	ENCFF134BOJ	ENCSR970NKP	2
eCLIP	IGF2BP1	K562	L1	Sense	1.068	ENCFF956NTH	ENCSR975KIR	2
eCLIP	HNRNPC	HepG2	L1	Sense	1.065	ENCFF869PNM	ENCSR550DVK	2
eCLIP	SF3A3	HepG2	L1	Sense	1.062	ENCFF231UPL	ENCSR331MIC	1
eCLIP	PRPF8	HepG2	L1	Antisense	1.061	ENCFF134AZF	ENCSR121NVA	2
eCLIP	TIA1	HepG2	L1	Sense	1.06	ENCFF485LRS	ENCSR623VEQ	2
eCLIP	U2AF1	HepG2	L1	Sense	1.053	ENCFF318ITR	ENCSR328LLU	1
eCLIP	SF3B4 eCLIP mock input	HepG2	L1	Sense	1.052	ENCFF976CQJ	ENCSR886YYD	1
eCLIP	SND1	HepG2	L1	Antisense	1.036	ENCFF174TXM	ENCSR061EVO	2
eCLIP	FXR2	K562	L1	Antisense	1.026	ENCFF880NPI	ENCSR224QWC	1
eCLIP	HNRNPK	K562	L1	Sense	1.023	ENCFF049KXT	ENCSR268ETU	2
eCLIP	HNRNPC	HepG2	L1	Sense	1.023	ENCFF736ZQQ	ENCSR550DVK	1
eCLIP	PRPF8	HepG2	L1	Antisense	1.017	ENCFF244MEN	ENCSR121NVA	1
eCLIP	U2AF2	HepG2	L1	Sense	1.014	ENCFF706QJH	ENCSR202BFN	2
eCLIP	PRPF8	K562	L1	Sense	1.011	ENCFF319LAK	ENCSR534YOI	2
eCLIP	NONO	K562	L1	Sense	1.002	ENCFF224NTR	ENCSR861PAR	2
eCLIP	DDX3X	HepG2	L1	Sense	0.998	ENCFF889OOU	ENCSR648LAH	2
eCLIP	BUD13	HepG2	L1	Antisense	0.997	ENCFF094VWE	ENCSR830BSQ	2
eCLIP	DDX3X	K562	L1	Sense	0.996	ENCFF260CNL	ENCSR930BZL	2
eCLIP	U2AF1	HepG2	L1	Sense	0.992	ENCFF062APM	ENCSR328LLU	2
eCLIP	LIN28B	HepG2	L1	Sense	0.989	ENCFF763NGW	ENCSR861GYE	1
eCLIP	HNRNPK	K562	L1	Sense	0.988	ENCFF525XIM	ENCSR268ETU	1
eCLIP	U2AF1	K562	L1	Sense	0.984	ENCFF425GCF	ENCSR862QCH	1
eCLIP	PTBP1	HepG2	L1	Sense	0.983	ENCFF938PTT	ENCSR384KAN	1
eCLIP	RBFOX2	HepG2	L1	Sense	0.982	ENCFF994WPX	ENCSR987FTF	1
eCLIP	PPIG	HepG2	L1	Antisense	0.98	ENCFF733DRI	ENCSR097NEE	1
eCLIP	HNRNPK	HepG2	L1	Sense	0.979	ENCFF457EXY	ENCSR828ZID	1
eCLIP	FXR2	K562	L1	Sense	0.976	ENCFF950NHZ	ENCSR224QWC	2
eCLIP	PCBP2	HepG2	L1	Sense	0.954	ENCFF032HWP	ENCSR339FUY	2
eCLIP	SF3A3	HepG2	L1	Sense	0.951	ENCFF955MLC	ENCSR331MIC	2
eCLIP	U2AF2	K562	L1	Sense	0.946	ENCFF783DTX	ENCSR893RAV	2
eCLIP	PRPF8	K562	L1	Sense	0.939	ENCFF689MJF	ENCSR534YOI	1
eCLIP	DDX55	HepG2	L1	Sense	0.924	ENCFF825UNM	ENCSR845VGB	1
eCLIP	DDX3X	HepG2	L1	Sense	0.914	ENCFF984UNN	ENCSR648LAH	1
eCLIP	PPIG	HepG2	L1	Sense	0.913	ENCFF733DRI	ENCSR097NEE	1
eCLIP	TIA1	K562	L1	Sense	0.897	ENCFF900OHV	ENCSR057DWB	2
eCLIP	SLBP eCLIP mock input	K562	L1	Sense	0.888	ENCFF913HKF	ENCSR950WBG	1
eCLIP	FAM120A	HepG2	L1	Sense	0.884	ENCFF599VUS	ENCSR987NYS	1
eCLIP	EFTUD2	HepG2	L1	Sense	0.876	ENCFF381UFF	ENCSR527DXF	2
eCLIP	LARP7	K562	L1	Sense	0.867	ENCFF473ESV	ENCSR456KXI	1
eCLIP	EFTUD2	HepG2	L1	Sense	0.849	ENCFF201YNC	ENCSR527DXF	1
eCLIP	HNRNPK	HepG2	L1	Sense	0.845	ENCFF329QRR	ENCSR828ZID	2
eCLIP	U2AF2	K562	L1	Sense	0.84	ENCFF092WRE	ENCSR893RAV	1
eCLIP	U2AF1	K562	L1	Sense	0.779	ENCFF367JCV	ENCSR862QCH	2
eCLIP	FMR1	K562	L1	Sense	0.773	ENCFF736XNI	ENCSR331VNX	2
eCLIP	IGF2BP3	HepG2	L1	Sense	0.769	ENCFF957CDL	ENCSR993OLA	2
eCLIP	LARP7	K562	L1	Sense	0.744	ENCFF918NSS	ENCSR456KXI	2
eCLIP	PPIG	HepG2	L1	Sense	0.736	ENCFF144GBK	ENCSR097NEE	2
eCLIP	DKC1	HepG2	L1	Sense	0.729	ENCFF111YEH	ENCSR301TFY	2
eCLIP	GRSF1	HepG2	L1	Sense	0.714	ENCFF374FFC	ENCSR668MJX	1
eCLIP	IGF2BP1	HepG2	L1	Sense	0.708	ENCFF059OSQ	ENCSR744GEU	1
eCLIP	SND1	HepG2	L1	Sense	0.703	ENCFF827JFL	ENCSR061EVO	1
eCLIP	IGF2BP1	K562	L1	Sense	0.696	ENCFF002KWR	ENCSR975KIR	1
eCLIP	IGF2BP1	HepG2	L1	Sense	0.693	ENCFF438FSK	ENCSR744GEU	2
eCLIP	NSUN2	K562	L1	Sense	0.686	ENCFF479GVM	ENCSR081JYH	1
eCLIP	SF3B4	HepG2	L1	Antisense	0.68	ENCFF855AZI	ENCSR279UJF	1
eCLIP	PCBP2	HepG2	L1	Sense	0.655	ENCFF812IPR	ENCSR339FUY	1
eCLIP	PPIG	HepG2	L1	Antisense	0.654	ENCFF144GBK	ENCSR097NEE	2
eCLIP	IGF2BP3	HepG2	L1	Sense	0.65	ENCFF163VGP	ENCSR993OLA	1
eCLIP	PRPF8	HepG2	L1	Sense	0.643	ENCFF134AZF	ENCSR121NVA	2
eCLIP	IGF2BP2	K562	L1	Sense	0.643	ENCFF446VVE	ENCSR062NNB	2
eCLIP	PRPF8	HepG2	L1	Sense	0.639	ENCFF244MEN	ENCSR121NVA	1
eCLIP	FMR1	K562	L1	Sense	0.61	ENCFF436TNC	ENCSR331VNX	1
eCLIP	HNRNPM	HepG2	L1	Sense	0.598	ENCFF160MZO	ENCSR267UCX	1
eCLIP	YBX3	K562	L1	Sense	0.596	ENCFF916BBS	ENCSR529FKI	1
eCLIP	HNRNPM	HepG2	L1	Sense	0.58	ENCFF450IJF	ENCSR267UCX	2
eCLIP	DKC1	HepG2	L1	Antisense	0.538	ENCFF568RRM	ENCSR301TFY	1
eCLIP	GRSF1	HepG2	L1	Sense	0.525	ENCFF163SXQ	ENCSR668MJX	2
eCLIP	YBX3	K562	L1	Sense	0.49	ENCFF176ZDX	ENCSR529FKI	2
eCLIP	HNRNPM	K562	L1	Sense	0.488	ENCFF854QQW	ENCSR412NOW	1
eCLIP	SND1	HepG2	L1	Sense	0.467	ENCFF174TXM	ENCSR061EVO	2
eCLIP	FXR2	K562	L1	Sense	0.46	ENCFF880NPI	ENCSR224QWC	1
eCLIP	HNRNPM	K562	L1	Sense	0.45	ENCFF259AUE	ENCSR412NOW	2
eCLIP	IGF2BP2	K562	L1	Sense	0.448	ENCFF719CCI	ENCSR062NNB	1
eCLIP	SF3B4	HepG2	L1	Sense	0.402	ENCFF352PAK	ENCSR279UJF	2
eCLIP	NSUN2	K562	L1	Sense	0.374	ENCFF384EMH	ENCSR081JYH	2
eCLIP	DKC1	HepG2	L1	Sense	0.363	ENCFF568RRM	ENCSR301TFY	1
eCLIP	SF3B4	HepG2	L1	Sense	0.29	ENCFF855AZI	ENCSR279UJF	1
eCLIP	HNRNPU	adrenal gland	L2	Antisense	6.2	ENCFF659VQW	ENCSR368GER	2
eCLIP	HNRNPK	K562	L2	Sense	5.925	ENCFF525XIM	ENCSR268ETU	1
eCLIP	HNRNPK	K562	L2	Sense	5.561	ENCFF049KXT	ENCSR268ETU	2
eCLIP	HNRNPU	adrenal gland	L2	Antisense	5.385	ENCFF324XHT	ENCSR368GER	1
eCLIP	PTBP1	HepG2	L2	Sense	5.348	ENCFF938PTT	ENCSR384KAN	1
eCLIP	TAF15	HepG2	L2	Antisense	5.216	ENCFF730OHC	ENCSR841EQA	2
eCLIP	PTBP1	K562	L2	Sense	5.132	ENCFF247DQN	ENCSR981WKN	1
eCLIP	HNRNPA1	K562	L2	Antisense	5.025	ENCFF292CIT	ENCSR154HRN	2
eCLIP	HNRNPA1	K562	L2	Antisense	4.941	ENCFF012EDL	ENCSR154HRN	1
eCLIP	PTBP1	K562	L2	Sense	4.839	ENCFF517FVN	ENCSR981WKN	2
eCLIP	SUGP2	HepG2	L2	Sense	4.834	ENCFF265BFS	ENCSR506UPY	1
eCLIP	SUGP2	HepG2	L2	Sense	4.818	ENCFF556QBW	ENCSR506UPY	2
eCLIP	SAFB2	K562	L2	Antisense	4.809	ENCFF488ZWQ	ENCSR943MHU	2
eCLIP	HNRNPA1	HepG2	L2	Antisense	4.609	ENCFF963VIU	ENCSR769UEW	1
eCLIP	HNRNPU	K562	L2	Antisense	4.529	ENCFF881JZG	ENCSR520BZQ	1
eCLIP	TAF15	HepG2	L2	Antisense	4.488	ENCFF981SIK	ENCSR841EQA	1
eCLIP	HNRNPU	HepG2	L2	Antisense	4.402	ENCFF323IDR	ENCSR240MVJ	2
eCLIP	TAF15	K562	L2	Antisense	4.247	ENCFF797IKQ	ENCSR568DZW	2
eCLIP	HNRNPA1	HepG2	L2	Antisense	4.241	ENCFF804BLC	ENCSR769UEW	2
eCLIP	HNRNPK	HepG2	L2	Sense	4.178	ENCFF329QRR	ENCSR828ZID	2
eCLIP	BCCIP	HepG2	L2	Antisense	4.151	ENCFF731PYG	ENCSR485QCG	1
eCLIP	SAFB2	K562	L2	Antisense	4.114	ENCFF663LQH	ENCSR943MHU	1
eCLIP	BCCIP	HepG2	L2	Antisense	4.083	ENCFF005HRW	ENCSR485QCG	2
eCLIP	TAF15	K562	L2	Antisense	4.013	ENCFF959XVH	ENCSR568DZW	1
eCLIP	HNRNPK	HepG2	L2	Sense	3.954	ENCFF457EXY	ENCSR828ZID	1
eCLIP	PTBP1	HepG2	L2	Sense	3.922	ENCFF395VNE	ENCSR384KAN	2
eCLIP	HNRNPU	HepG2	L2	Antisense	3.897	ENCFF979DWE	ENCSR240MVJ	1
eCLIP	HNRNPU	K562	L2	Antisense	3.861	ENCFF439LWC	ENCSR520BZQ	2
eCLIP	PCBP2	HepG2	L2	Sense	3.786	ENCFF812IPR	ENCSR339FUY	1
eCLIP	AARS	K562	L2	Antisense	3.689	ENCFF236UYB	ENCSR825SVO	1
eCLIP	GTF2F1	K562	L2	Antisense	3.555	ENCFF189QBX	ENCSR736AAG	2
eCLIP	HNRNPUL1	HepG2	L2	Antisense	3.475	ENCFF076JEG	ENCSR755TJC	1
eCLIP	PCBP2	HepG2	L2	Sense	3.453	ENCFF032HWP	ENCSR339FUY	2
eCLIP	HNRNPM	HepG2	L2	Antisense	3.411	ENCFF450IJF	ENCSR267UCX	2
eCLIP	HNRNPUL1	K562	L2	Antisense	3.169	ENCFF270LHK	ENCSR571VHI	1
eCLIP	SRSF9	HepG2	L2	Antisense	3.139	ENCFF709HAD	ENCSR773KRC	2
eCLIP	TROVE2	HepG2	L2	Antisense	3.125	ENCFF305FNR	ENCSR993FMY	2
eCLIP	SF3B1	K562	L2	Antisense	3.122	ENCFF177PRH	ENCSR133QEA	1
eCLIP	TRA2A	HepG2	L2	Antisense	3.103	ENCFF832CEI	ENCSR314UMJ	1
eCLIP	QKI	HepG2	L2	Sense	3.09	ENCFF081ZJS	ENCSR570WLM	2
eCLIP	SF3B1	K562	L2	Antisense	3.03	ENCFF766KGY	ENCSR133QEA	2
eCLIP	KHDRBS1	K562	L2	Antisense	3.012	ENCFF608WLW	ENCSR628IDK	1
eCLIP	PPIG eCLIP mock input	HepG2	L2	Antisense	2.997	ENCFF774GNF	ENCSR445LJH	1
eCLIP	HNRNPUL1	K562	L2	Antisense	2.992	ENCFF472FBT	ENCSR571VHI	2
eCLIP	SLTM	HepG2	L2	Antisense	2.983	ENCFF125BHF	ENCSR351PVI	1
eCLIP	FTO	K562	L2	Antisense	2.977	ENCFF589ZWA	ENCSR989SMC	1
eCLIP	RBFOX2 eCLIP mock input	HepG2	L2	Antisense	2.951	ENCFF590UCY	ENCSR799EKA	1
eCLIP	GTF2F1	HepG2	L2	Antisense	2.915	ENCFF498YIO	ENCSR265ZIS	2
eCLIP	QKI	HepG2	L2	Sense	2.896	ENCFF179YDO	ENCSR570WLM	1
eCLIP	TBRG4	K562	L2	Antisense	2.893	ENCFF910QNU	ENCSR506OTC	1
eCLIP	AKAP8L	K562	L2	Antisense	2.875	ENCFF127ULN	ENCSR206RXT	2
eCLIP	FAM120A	HepG2	L2	Antisense	2.851	ENCFF105IAX	ENCSR987NYS	2
eCLIP	RBFOX2	HepG2	L2	Antisense	2.85	ENCFF154BQS	ENCSR987FTF	2
eCLIP	SLTM	K562	L2	Antisense	2.843	ENCFF827FAW	ENCSR000SSH	1
eCLIP	NKRF eCLIP mock input	HepG2	L2	Antisense	2.83	ENCFF085NXC	ENCSR479XOI	1
eCLIP	ILF3 eCLIP mock input	HepG2	L2	Antisense	2.823	ENCFF950TBS	ENCSR080OLK	1
eCLIP	FTO	K562	L2	Antisense	2.806	ENCFF552FOU	ENCSR989SMC	2
eCLIP	DKC1 eCLIP mock input	HepG2	L2	Antisense	2.805	ENCFF973XJS	ENCSR197LHH	1
eCLIP	HNRNPUL1	HepG2	L2	Antisense	2.794	ENCFF398LMC	ENCSR755TJC	2
eCLIP	METAP2 eCLIP mock input	K562	L2	Antisense	2.762	ENCFF942TNV	ENCSR750NTM	1
eCLIP	KHDRBS1	K562	L2	Antisense	2.711	ENCFF352QTY	ENCSR628IDK	2
eCLIP	RBFOX2	HepG2	L2	Antisense	2.707	ENCFF994WPX	ENCSR987FTF	1
eCLIP	GPKOW	K562	L2	Antisense	2.703	ENCFF636IYL	ENCSR647CLF	2
eCLIP	CSTF2	HepG2	L2	Antisense	2.697	ENCFF175HHG	ENCSR384MWO	1
eCLIP	BUD13 eCLIP mock input	K562	L2	Antisense	2.686	ENCFF068QGD	ENCSR736LKF	1
eCLIP	DDX42	K562	L2	Antisense	2.637	ENCFF337FDR	ENCSR576SHT	2
eCLIP	DDX3X eCLIP mock input	HepG2	L2	Antisense	2.637	ENCFF440HUP	ENCSR090VXV	1
eCLIP	LARP4	K562	L2	Antisense	2.635	ENCFF644NKM	ENCSR888YTT	1
eCLIP	SF3B4 eCLIP mock input	K562	L2	Antisense	2.595	ENCFF503WPM	ENCSR305KNE	1
eCLIP	DDX6	K562	L2	Antisense	2.594	ENCFF766EMG	ENCSR893EFU	2
eCLIP	GPKOW	K562	L2	Antisense	2.588	ENCFF400PVK	ENCSR647CLF	1
eCLIP	RBM22	HepG2	L2	Antisense	2.585	ENCFF743SKO	ENCSR456JJQ	2
eCLIP	EIF4G2 eCLIP mock input	K562	L2	Antisense	2.561	ENCFF551LIR	ENCSR651NUF	1
eCLIP	PRPF8 eCLIP mock input	K562	L2	Antisense	2.551	ENCFF365IYY	ENCSR096SZE	1
eCLIP	GTF2F1	K562	L2	Antisense	2.542	ENCFF215OMD	ENCSR736AAG	1
eCLIP	TROVE2 eCLIP mock input	HepG2	L2	Antisense	2.527	ENCFF194SFB	ENCSR619LRH	1
eCLIP	NPM1	K562	L2	Antisense	2.525	ENCFF415BMS	ENCSR867DSZ	1
eCLIP	EFTUD2	K562	L2	Antisense	2.524	ENCFF737JZP	ENCSR844RVX	2
eCLIP	TIA1	HepG2	L2	Antisense	2.511	ENCFF878IQT	ENCSR623VEQ	1
eCLIP	RPS5	HepG2	L2	Antisense	2.502	ENCFF916HDB	ENCSR307WAE	2
eCLIP	PCBP2	HepG2	L2	Antisense	2.502	ENCFF032HWP	ENCSR339FUY	2
eCLIP	TBRG4	K562	L2	Antisense	2.488	ENCFF307XYP	ENCSR506OTC	2
eCLIP	TRA2A	HepG2	L2	Antisense	2.485	ENCFF693CSS	ENCSR314UMJ	2
eCLIP	SF3B4 eCLIP mock input	HepG2	L2	Antisense	2.484	ENCFF976CQJ	ENCSR886YYD	1
eCLIP	AGGF1 eCLIP mock input	HepG2	L2	Antisense	2.48	ENCFF506IYH	ENCSR182AEG	1
eCLIP	PRPF8 eCLIP mock input	HepG2	L2	Antisense	2.478	ENCFF849APG	ENCSR565KBR	1
eCLIP	FKBP4	HepG2	L2	Antisense	2.475	ENCFF035UHD	ENCSR018ZUE	1
eCLIP	RBM22 eCLIP mock input	HepG2	L2	Antisense	2.473	ENCFF091VIF	ENCSR775UPS	1
eCLIP	DDX42	K562	L2	Antisense	2.473	ENCFF920GHG	ENCSR576SHT	1
eCLIP	CSTF2T	HepG2	L2	Antisense	2.472	ENCFF346HHC	ENCSR919HSE	2
eCLIP	HNRNPU eCLIP mock input	K562	L2	Antisense	2.472	ENCFF710NVK	ENCSR829SLO	1
eCLIP	IGF2BP1 eCLIP mock input	HepG2	L2	Antisense	2.472	ENCFF772RXA	ENCSR205ZCE	1
eCLIP	XRN2	HepG2	L2	Antisense	2.469	ENCFF307RJJ	ENCSR655NZA	2
eCLIP	EWSR1	K562	L2	Antisense	2.461	ENCFF455LTY	ENCSR887LPK	1
eCLIP	AARS	K562	L2	Antisense	2.451	ENCFF694QCY	ENCSR825SVO	2
eCLIP	CSTF2T	K562	L2	Antisense	2.45	ENCFF106RNO	ENCSR840DRD	1
eCLIP	TROVE2	HepG2	L2	Antisense	2.442	ENCFF876ONV	ENCSR993FMY	1
eCLIP	RBM15 eCLIP mock input	K562	L2	Antisense	2.44	ENCFF413OBS	ENCSR454EER	1
eCLIP	XRCC6 eCLIP mock input	K562	L2	Antisense	2.437	ENCFF424DIC	ENCSR687HHB	1
eCLIP	FAM120A eCLIP mock input	HepG2	L2	Antisense	2.435	ENCFF333KJO	ENCSR839KAX	1
eCLIP	PTBP1 eCLIP mock input	HepG2	L2	Antisense	2.426	ENCFF603FCS	ENCSR438NCK	1
eCLIP	RBFOX2	K562	L2	Antisense	2.422	ENCFF249RTF	ENCSR756CKJ	2
eCLIP	DDX6 eCLIP mock input	HepG2	L2	Antisense	2.412	ENCFF686MTX	ENCSR099KAK	1
eCLIP	NKRF	HepG2	L2	Antisense	2.408	ENCFF825FWR	ENCSR277DEO	1
eCLIP	EFTUD2 eCLIP mock input	HepG2	L2	Antisense	2.407	ENCFF056AWB	ENCSR878HWU	1
eCLIP	AKAP8L eCLIP mock input	K562	L2	Antisense	2.404	ENCFF057WTV	ENCSR550SGC	1
eCLIP	EFTUD2	K562	L2	Antisense	2.4	ENCFF652IOV	ENCSR844RVX	1
eCLIP	SF3B1 eCLIP mock input	K562	L2	Antisense	2.394	ENCFF865PNX	ENCSR496UBM	1
eCLIP	DROSHA	K562	L2	Antisense	2.391	ENCFF434GPP	ENCSR653HQC	2
eCLIP	LARP4	K562	L2	Antisense	2.389	ENCFF528CMP	ENCSR888YTT	2
eCLIP	RBM15 eCLIP mock input	HepG2	L2	Antisense	2.389	ENCFF809OPL	ENCSR317PWQ	1
eCLIP	DDX6	HepG2	L2	Antisense	2.382	ENCFF978UYI	ENCSR141OIM	2
eCLIP	ILF3	K562	L2	Antisense	2.374	ENCFF415JAG	ENCSR438KWZ	2
eCLIP	QKI	HepG2	L2	Antisense	2.37	ENCFF081ZJS	ENCSR570WLM	2
eCLIP	SLTM eCLIP mock input	K562	L2	Antisense	2.364	ENCFF869ACG	ENCSR820GBM	1
eCLIP	XRCC6	HepG2	L2	Antisense	2.362	ENCFF021CNP	ENCSR571ROL	1
eCLIP	AKAP8L	K562	L2	Antisense	2.344	ENCFF977DLI	ENCSR206RXT	1
eCLIP	PPIL4	K562	L2	Antisense	2.333	ENCFF194KZE	ENCSR197INS	1
eCLIP	CPSF6	K562	L2	Antisense	2.331	ENCFF550ABZ	ENCSR532VUB	2
eCLIP	DDX24 eCLIP mock input	K562	L2	Antisense	2.33	ENCFF327VQR	ENCSR195IWB	1
eCLIP	RPS5 eCLIP mock input	HepG2	L2	Antisense	2.318	ENCFF761PIB	ENCSR828MEJ	1
eCLIP	FKBP4 eCLIP mock input	HepG2	L2	Antisense	2.316	ENCFF194AMH	ENCSR704LTK	1
eCLIP	CSTF2T	HepG2	L2	Antisense	2.309	ENCFF268ECW	ENCSR919HSE	1
eCLIP	DHX30	K562	L2	Antisense	2.306	ENCFF846CJI	ENCSR529GSJ	2
eCLIP	FASTKD2 eCLIP mock input	HepG2	L2	Sense	2.303	ENCFF217NZS	ENCSR671FKF	1
eCLIP	SND1 eCLIP mock input	K562	L2	Antisense	2.303	ENCFF502YXG	ENCSR435EVK	1
eCLIP	LARP7 eCLIP mock input	HepG2	L2	Antisense	2.302	ENCFF015FBQ	ENCSR095SIV	1
eCLIP	HNRNPM	HepG2	L2	Antisense	2.296	ENCFF160MZO	ENCSR267UCX	1
eCLIP	NOL12 eCLIP mock input	HepG2	L2	Antisense	2.296	ENCFF818JLM	ENCSR709ABG	1
eCLIP	XRCC6	HepG2	L2	Antisense	2.294	ENCFF128IDP	ENCSR571ROL	2
eCLIP	DDX59	HepG2	L2	Sense	2.294	ENCFF112UBR	ENCSR214BZA	2
eCLIP	HLTF	K562	L2	Antisense	2.29	ENCFF370ROE	ENCSR589YHM	2
eCLIP	TIA1 eCLIP mock input	HepG2	L2	Antisense	2.284	ENCFF482VTM	ENCSR333PZV	1
eCLIP	DDX6	K562	L2	Antisense	2.281	ENCFF457JWB	ENCSR893EFU	1
eCLIP	SLTM	K562	L2	Antisense	2.28	ENCFF405BRH	ENCSR000SSH	2
eCLIP	GTF2F1	HepG2	L2	Antisense	2.273	ENCFF587LRZ	ENCSR265ZIS	1
eCLIP	SLTM eCLIP mock input	HepG2	L2	Antisense	2.271	ENCFF262DRT	ENCSR670UPZ	1
eCLIP	HNRNPM eCLIP mock input	HepG2	L2	Antisense	2.264	ENCFF381PFB	ENCSR459ONR	1
eCLIP	DROSHA eCLIP mock input	K562	L2	Antisense	2.263	ENCFF059NAB	ENCSR828NSY	1
eCLIP	GPKOW eCLIP mock input	K562	L2	Antisense	2.26	ENCFF914HZF	ENCSR393STP	1
eCLIP	FASTKD2	K562	L2	Antisense	2.259	ENCFF158VSM	ENCSR887FHF	2
eCLIP	PPIL4	K562	L2	Antisense	2.258	ENCFF601IBB	ENCSR197INS	2
eCLIP	NCBP2	HepG2	L2	Antisense	2.252	ENCFF071ZJE	ENCSR018RVZ	2
eCLIP	SERBP1 eCLIP mock input	K562	L2	Antisense	2.252	ENCFF257CGL	ENCSR752YLF	1
eCLIP	HNRNPK eCLIP mock input	HepG2	L2	Antisense	2.25	ENCFF538YHY	ENCSR354KAS	1
eCLIP	SAFB2 eCLIP mock input	K562	L2	Antisense	2.249	ENCFF140UJJ	ENCSR978JXM	1
eCLIP	XRN2 eCLIP mock input	K562	L2	Antisense	2.239	ENCFF651CUS	ENCSR170XQH	1
eCLIP	EIF3D	HepG2	L2	Antisense	2.229	ENCFF005VCE	ENCSR041NUV	1
eCLIP	DHX30	K562	L2	Antisense	2.229	ENCFF301IKV	ENCSR529GSJ	1
eCLIP	ILF3	K562	L2	Antisense	2.22	ENCFF958RKH	ENCSR438KWZ	1
eCLIP	RBM22 eCLIP mock input	K562	L2	Sense	2.214	ENCFF556BXK	ENCSR344EGD	1
eCLIP	CSTF2	HepG2	L2	Antisense	2.214	ENCFF103BFG	ENCSR384MWO	2
eCLIP	PRPF8 eCLIP mock input	HepG2	L2	Sense	2.212	ENCFF849APG	ENCSR565KBR	1
eCLIP	PTBP1 eCLIP mock input	K562	L2	Antisense	2.212	ENCFF982TFI	ENCSR445FZX	1
eCLIP	FXR1 eCLIP mock input	K562	L2	Antisense	2.208	ENCFF589FSV	ENCSR562BJW	1
eCLIP	CSTF2T	K562	L2	Antisense	2.2	ENCFF926RLW	ENCSR840DRD	2
eCLIP	PUS1 eCLIP mock input	K562	L2	Antisense	2.2	ENCFF283DWL	ENCSR869TOB	1
eCLIP	LARP4 eCLIP mock input	K562	L2	Antisense	2.196	ENCFF776GPK	ENCSR679NKE	1
eCLIP	FUBP3	HepG2	L2	Antisense	2.193	ENCFF565TFN	ENCSR486YGP	2
eCLIP	SRSF1	HepG2	L2	Antisense	2.186	ENCFF832WNY	ENCSR989VIY	2
eCLIP	TBRG4 eCLIP mock input	K562	L2	Antisense	2.185	ENCFF365ZFZ	ENCSR512EZA	1
eCLIP	SRSF7	HepG2	L2	Antisense	2.185	ENCFF632LPF	ENCSR513NDD	2
eCLIP	HNRNPC eCLIP mock input	HepG2	L2	Antisense	2.185	ENCFF823ZZZ	ENCSR497ANA	1
eCLIP	GNL3	K562	L2	Antisense	2.184	ENCFF379DSY	ENCSR301UQM	2
eCLIP	NKRF	HepG2	L2	Antisense	2.183	ENCFF470VYY	ENCSR277DEO	2
eCLIP	SRSF7	HepG2	L2	Antisense	2.181	ENCFF106PSH	ENCSR513NDD	1
eCLIP	BCCIP eCLIP mock input	HepG2	L2	Antisense	2.18	ENCFF421BZA	ENCSR655BRZ	1
eCLIP	EWSR1	K562	L2	Antisense	2.18	ENCFF922VUQ	ENCSR887LPK	2
eCLIP	SFPQ	HepG2	L2	Antisense	2.175	ENCFF849HII	ENCSR965DLL	2
eCLIP	XRN2	K562	L2	Antisense	2.171	ENCFF752ZYN	ENCSR657TZB	1
eCLIP	FXR1 eCLIP mock input	K562	L2	Sense	2.169	ENCFF589FSV	ENCSR562BJW	1
eCLIP	XRCC6 eCLIP mock input	HepG2	L2	Antisense	2.168	ENCFF350VUK	ENCSR044NGV	1
eCLIP	HNRNPM	K562	L2	Antisense	2.167	ENCFF259AUE	ENCSR412NOW	2
eCLIP	XRN2	HepG2	L2	Antisense	2.166	ENCFF260PAC	ENCSR655NZA	1
eCLIP	EIF4G2	K562	L2	Antisense	2.156	ENCFF873WNB	ENCSR307YIW	2
eCLIP	SND1 eCLIP mock input	K562	L2	Sense	2.156	ENCFF502YXG	ENCSR435EVK	1
eCLIP	DDX6 eCLIP mock input	K562	L2	Antisense	2.155	ENCFF982ORK	ENCSR207DWI	1
eCLIP	CPSF6	K562	L2	Antisense	2.151	ENCFF185XTD	ENCSR532VUB	1
eCLIP	U2AF2 eCLIP mock input	HepG2	L2	Antisense	2.15	ENCFF045UZN	ENCSR049GND	1
eCLIP	CPSF6 eCLIP mock input	K562	L2	Antisense	2.149	ENCFF747XJC	ENCSR249WNK	1
eCLIP	FASTKD2 eCLIP mock input	K562	L2	Antisense	2.148	ENCFF928RKY	ENCSR119AFY	1
eCLIP	RPS5 eCLIP mock input	K562	L2	Antisense	2.145	ENCFF324BWK	ENCSR486QAE	1
eCLIP	DDX59 eCLIP mock input	HepG2	L2	Sense	2.144	ENCFF995MPE	ENCSR334OMC	1
eCLIP	IGF2BP3 eCLIP mock input	HepG2	L2	Antisense	2.143	ENCFF983FIG	ENCSR077KVG	1
eCLIP	LARP7 eCLIP mock input	K562	L2	Antisense	2.142	ENCFF699GNU	ENCSR863ZGZ	1
eCLIP	TROVE2	K562	L2	Antisense	2.133	ENCFF568HWB	ENCSR539ZTS	2
eCLIP	TBRG4 eCLIP mock input	HepG2	L2	Sense	2.131	ENCFF082JCZ	ENCSR081WUU	1
eCLIP	CSTF2 eCLIP mock input	HepG2	L2	Antisense	2.13	ENCFF836AYV	ENCSR309GHK	1
eCLIP	XRN2	K562	L2	Antisense	2.126	ENCFF630LQE	ENCSR657TZB	2
eCLIP	NPM1	K562	L2	Antisense	2.126	ENCFF531FNJ	ENCSR867DSZ	2
eCLIP	SRSF7 eCLIP mock input	K562	L2	Antisense	2.125	ENCFF182OOU	ENCSR145PHJ	1
eCLIP	CDC40	HepG2	L2	Antisense	2.121	ENCFF171MEK	ENCSR815VVI	1
eCLIP	DDX6	HepG2	L2	Antisense	2.119	ENCFF293PUM	ENCSR141OIM	1
eCLIP	BUD13 eCLIP mock input	HepG2	L2	Antisense	2.117	ENCFF624JXG	ENCSR777PDA	1
eCLIP	FXR2 eCLIP mock input	K562	L2	Antisense	2.114	ENCFF161OXR	ENCSR411IMJ	1
eCLIP	HNRNPUL1 eCLIP mock input	K562	L2	Antisense	2.11	ENCFF868UQK	ENCSR482AWB	1
eCLIP	XRN2 eCLIP mock input	HepG2	L2	Antisense	2.11	ENCFF723GEY	ENCSR247PDK	1
eCLIP	HNRNPA1 eCLIP mock input	K562	L2	Antisense	2.103	ENCFF335HAD	ENCSR898ZCL	1
eCLIP	FKBP4	HepG2	L2	Antisense	2.101	ENCFF249FBZ	ENCSR018ZUE	2
eCLIP	ILF3 eCLIP mock input	K562	L2	Sense	2.101	ENCFF715OWV	ENCSR760SFB	1
eCLIP	TRA2A eCLIP mock input	HepG2	L2	Antisense	2.095	ENCFF413FAM	ENCSR544CTM	1
eCLIP	CDC40 eCLIP mock input	HepG2	L2	Sense	2.095	ENCFF656NLF	ENCSR828ALT	1
eCLIP	AUH	HepG2	L2	Antisense	2.093	ENCFF856RPN	ENCSR334QFR	2
eCLIP	XRCC6	K562	L2	Antisense	2.091	ENCFF727MET	ENCSR258QKO	1
eCLIP	NSUN2 eCLIP mock input	K562	L2	Antisense	2.091	ENCFF112GWP	ENCSR595PFU	1
eCLIP	MTPAP eCLIP mock input	K562	L2	Sense	2.09	ENCFF358UNB	ENCSR927XDB	1
eCLIP	CSTF2T eCLIP mock input	HepG2	L2	Antisense	2.082	ENCFF073SGO	ENCSR391GLS	1
eCLIP	AARS eCLIP mock input	K562	L2	Antisense	2.082	ENCFF713BCH	ENCSR696PRX	1
eCLIP	AGGF1	K562	L2	Antisense	2.08	ENCFF606WSU	ENCSR725ARB	2
eCLIP	SRSF1 eCLIP mock input	K562	L2	Antisense	2.078	ENCFF913MGS	ENCSR925TYQ	1
eCLIP	SLTM	HepG2	L2	Antisense	2.075	ENCFF736YMC	ENCSR351PVI	2
eCLIP	QKI	K562	L2	Sense	2.074	ENCFF494AKD	ENCSR366YOG	2
eCLIP	PUS1	K562	L2	Antisense	2.074	ENCFF334MWZ	ENCSR291XPT	1
eCLIP	SUB1 eCLIP mock input	HepG2	L2	Antisense	2.065	ENCFF402KQE	ENCSR641PRC	1
eCLIP	AUH	K562	L2	Antisense	2.063	ENCFF014APZ	ENCSR541QHS	2
eCLIP	AUH	HepG2	L2	Antisense	2.061	ENCFF616GRZ	ENCSR334QFR	1
eCLIP	PUM2 eCLIP mock input	K562	L2	Sense	2.056	ENCFF043ERY	ENCSR439GXW	1
eCLIP	TROVE2	K562	L2	Antisense	2.056	ENCFF581RBS	ENCSR539ZTS	1
eCLIP	GEMIN5 eCLIP mock input	K562	L2	Antisense	2.056	ENCFF605CQT	ENCSR347MVO	1
eCLIP	SUGP2 eCLIP mock input	HepG2	L2	Antisense	2.05	ENCFF021LLL	ENCSR895TTM	1
eCLIP	NCBP2 eCLIP mock input	K562	L2	Antisense	2.05	ENCFF074LHS	ENCSR921SHJ	1
eCLIP	DROSHA	K562	L2	Antisense	2.049	ENCFF637FTL	ENCSR653HQC	1
eCLIP	SRSF7	K562	L2	Antisense	2.044	ENCFF302CUU	ENCSR468FSW	2
eCLIP	KHDRBS1 eCLIP mock input	K562	L2	Antisense	2.044	ENCFF721FKR	ENCSR197NFH	1
eCLIP	FUBP3	HepG2	L2	Antisense	2.042	ENCFF709YPU	ENCSR486YGP	1
eCLIP	MTPAP	K562	L2	Antisense	2.039	ENCFF998TQA	ENCSR200DKE	2
eCLIP	TBRG4	HepG2	L2	Antisense	2.038	ENCFF116ASC	ENCSR916SRV	1
eCLIP	HNRNPK eCLIP mock input	K562	L2	Sense	2.036	ENCFF742LSN	ENCSR669DKA	1
eCLIP	PUS1	K562	L2	Antisense	2.034	ENCFF489AEX	ENCSR291XPT	2
eCLIP	TIA1 eCLIP mock input	K562	L2	Antisense	2.034	ENCFF644ZWS	ENCSR356GCJ	1
eCLIP	DDX59	HepG2	L2	Sense	2.03	ENCFF480MRD	ENCSR214BZA	1
eCLIP	SUPV3L1 eCLIP mock input	HepG2	L2	Sense	2.027	ENCFF737MAB	ENCSR376KLZ	1
eCLIP	CSTF2T eCLIP mock input	K562	L2	Sense	2.026	ENCFF729BOP	ENCSR722LZB	1
eCLIP	SRSF1	K562	L2	Antisense	2.025	ENCFF833PXB	ENCSR432XUP	2
eCLIP	FAM120A	HepG2	L2	Antisense	2.018	ENCFF599VUS	ENCSR987NYS	1
eCLIP	SLBP	K562	L2	Antisense	2.015	ENCFF013SZJ	ENCSR483NOP	2
eCLIP	FAM120A eCLIP mock input	K562	L2	Antisense	2.014	ENCFF847OPT	ENCSR811FFO	1
eCLIP	DDX3X eCLIP mock input	K562	L2	Sense	2.014	ENCFF697EJY	ENCSR028CRL	1
eCLIP	SFPQ eCLIP mock input	HepG2	L2	Sense	2.009	ENCFF839ZIO	ENCSR506EIW	1
eCLIP	LSM11 eCLIP mock input	K562	L2	Antisense	2.008	ENCFF816DYE	ENCSR952UOL	1
eCLIP	TNRC6A eCLIP mock input	K562	L2	Sense	2.007	ENCFF454RJH	ENCSR800LOQ	1
eCLIP	FMR1 eCLIP mock input	K562	L2	Antisense	2.006	ENCFF328KAL	ENCSR735MBZ	1
eCLIP	XRCC6	K562	L2	Antisense	2.002	ENCFF636DUC	ENCSR258QKO	2
eCLIP	RBM27 eCLIP mock input	K562	L2	Sense	1.999	ENCFF987MIH	ENCSR194AVW	1
eCLIP	EFTUD2 eCLIP mock input	K562	L2	Antisense	1.997	ENCFF786JER	ENCSR266UVO	1
eCLIP	RPS5	K562	L2	Antisense	1.988	ENCFF592WBX	ENCSR316SZJ	2
eCLIP	GEMIN5	K562	L2	Antisense	1.988	ENCFF410UTY	ENCSR238CLX	2
eCLIP	ILF3 eCLIP mock input	K562	L2	Antisense	1.988	ENCFF715OWV	ENCSR760SFB	1
eCLIP	IGF2BP2 eCLIP mock input	K562	L2	Antisense	1.984	ENCFF011HZT	ENCSR387RGT	1
eCLIP	GTF2F1 eCLIP mock input	HepG2	L2	Sense	1.984	ENCFF435UZZ	ENCSR451HMR	1
eCLIP	UPF1 eCLIP mock input	K562	L2	Sense	1.984	ENCFF806EIK	ENCSR461LGW	1
eCLIP	U2AF2	HepG2	L2	Sense	1.981	ENCFF555WXD	ENCSR202BFN	1
eCLIP	LARP7	HepG2	L2	Antisense	1.975	ENCFF805KJP	ENCSR961OKA	1
eCLIP	HNRNPUL1 eCLIP mock input	HepG2	L2	Antisense	1.975	ENCFF647EHU	ENCSR643JMB	1
eCLIP	RPS5	K562	L2	Antisense	1.969	ENCFF667RGK	ENCSR316SZJ	1
eCLIP	TRA2A	K562	L2	Antisense	1.969	ENCFF059QDI	ENCSR365NVO	2
eCLIP	ZNF622 eCLIP mock input	K562	L2	Sense	1.966	ENCFF790DUN	ENCSR594RFP	1
eCLIP	DDX42 eCLIP mock input	K562	L2	Antisense	1.965	ENCFF623MFK	ENCSR200SAU	1
eCLIP	KHSRP eCLIP mock input	K562	L2	Antisense	1.965	ENCFF644CKP	ENCSR305IPT	1
eCLIP	KHDRBS1 eCLIP mock input	K562	L2	Sense	1.963	ENCFF721FKR	ENCSR197NFH	1
eCLIP	TROVE2 eCLIP mock input	K562	L2	Sense	1.962	ENCFF536YVM	ENCSR687GJH	1
eCLIP	NOL12	HepG2	L2	Antisense	1.961	ENCFF821NNN	ENCSR820DQJ	1
eCLIP	DHX30 eCLIP mock input	K562	L2	Antisense	1.961	ENCFF325PKM	ENCSR224SND	1
eCLIP	SFPQ	HepG2	L2	Sense	1.953	ENCFF862AWU	ENCSR965DLL	1
eCLIP	AUH	K562	L2	Antisense	1.95	ENCFF504XFY	ENCSR541QHS	1
eCLIP	HLTF eCLIP mock input	K562	L2	Sense	1.949	ENCFF615TJD	ENCSR502NKG	1
eCLIP	PCBP2 eCLIP mock input	HepG2	L2	Antisense	1.948	ENCFF124RDW	ENCSR115GAA	1
eCLIP	AGGF1 eCLIP mock input	K562	L2	Sense	1.946	ENCFF764ZUP	ENCSR910LAN	1
eCLIP	CDC40	HepG2	L2	Antisense	1.944	ENCFF282MQX	ENCSR815VVI	2
eCLIP	ZRANB2	K562	L2	Antisense	1.94	ENCFF157TJP	ENCSR663NRA	1
eCLIP	TAF15 eCLIP mock input	K562	L2	Sense	1.94	ENCFF252UPV	ENCSR653CNZ	1
eCLIP	TNRC6A eCLIP mock input	K562	L2	Antisense	1.937	ENCFF454RJH	ENCSR800LOQ	1
eCLIP	CSTF2T eCLIP mock input	HepG2	L2	Sense	1.936	ENCFF073SGO	ENCSR391GLS	1
eCLIP	SLTM eCLIP mock input	K562	L2	Sense	1.935	ENCFF869ACG	ENCSR820GBM	1
eCLIP	FUBP3 eCLIP mock input	HepG2	L2	Sense	1.935	ENCFF370QJE	ENCSR056RZV	1
eCLIP	GRWD1 eCLIP mock input	HepG2	L2	Antisense	1.935	ENCFF403RNH	ENCSR835ZOK	1
eCLIP	SND1 eCLIP mock input	HepG2	L2	Antisense	1.935	ENCFF543YCY	ENCSR167OYL	1
eCLIP	SUPV3L1 eCLIP mock input	HepG2	L2	Antisense	1.935	ENCFF737MAB	ENCSR376KLZ	1
eCLIP	PUM2 eCLIP mock input	K562	L2	Antisense	1.934	ENCFF043ERY	ENCSR439GXW	1
eCLIP	GNL3 eCLIP mock input	K562	L2	Sense	1.934	ENCFF419JON	ENCSR977GTT	1
eCLIP	KHSRP eCLIP mock input	K562	L2	Sense	1.933	ENCFF644CKP	ENCSR305IPT	1
eCLIP	XPO5 eCLIP mock input	HepG2	L2	Sense	1.924	ENCFF039AMW	ENCSR583KVR	1
eCLIP	EFTUD2	HepG2	L2	Antisense	1.919	ENCFF381UFF	ENCSR527DXF	2
eCLIP	GRWD1 eCLIP mock input	HepG2	L2	Sense	1.917	ENCFF403RNH	ENCSR835ZOK	1
eCLIP	TAF15 eCLIP mock input	HepG2	L2	Sense	1.916	ENCFF743PLU	ENCSR708TCY	1
eCLIP	CSTF2T eCLIP mock input	K562	L2	Antisense	1.913	ENCFF729BOP	ENCSR722LZB	1
eCLIP	SUGP2	HepG2	L2	Antisense	1.912	ENCFF556QBW	ENCSR506UPY	2
eCLIP	TARDBP eCLIP mock input	K562	L2	Antisense	1.911	ENCFF887NON	ENCSR924OLO	1
eCLIP	DHX30 eCLIP mock input	HepG2	L2	Antisense	1.907	ENCFF552GHW	ENCSR151MPZ	1
eCLIP	QKI eCLIP mock input	K562	L2	Sense	1.907	ENCFF849FKQ	ENCSR615AAW	1
eCLIP	U2AF2	HepG2	L2	Sense	1.906	ENCFF706QJH	ENCSR202BFN	2
eCLIP	GNL3 eCLIP mock input	K562	L2	Antisense	1.903	ENCFF419JON	ENCSR977GTT	1
eCLIP	XPO5 eCLIP mock input	HepG2	L2	Antisense	1.902	ENCFF039AMW	ENCSR583KVR	1
eCLIP	FXR1	K562	L2	Antisense	1.902	ENCFF070XXP	ENCSR774RFN	1
eCLIP	TNRC6A	K562	L2	Sense	1.901	ENCFF664OEF	ENCSR218NAB	1
eCLIP	SFPQ	HepG2	L2	Sense	1.895	ENCFF849HII	ENCSR965DLL	2
eCLIP	DHX30 eCLIP mock input	HepG2	L2	Sense	1.894	ENCFF552GHW	ENCSR151MPZ	1
eCLIP	HNRNPU eCLIP mock input	HepG2	L2	Antisense	1.891	ENCFF424XSW	ENCSR614VYQ	1
eCLIP	SFPQ	HepG2	L2	Antisense	1.891	ENCFF862AWU	ENCSR965DLL	1
eCLIP	DGCR8 eCLIP mock input	K562	L2	Antisense	1.889	ENCFF291ITN	ENCSR616BTD	1
eCLIP	EIF4G2 eCLIP mock input	K562	L2	Sense	1.889	ENCFF551LIR	ENCSR651NUF	1
eCLIP	UCHL5 eCLIP mock input	HepG2	L2	Sense	1.888	ENCFF352SQG	ENCSR161TFX	1
eCLIP	HNRNPUL1 eCLIP mock input	HepG2	L2	Sense	1.888	ENCFF647EHU	ENCSR643JMB	1
eCLIP	CSTF2 eCLIP mock input	HepG2	L2	Sense	1.887	ENCFF836AYV	ENCSR309GHK	1
eCLIP	U2AF2 eCLIP mock input	HepG2	L2	Sense	1.886	ENCFF045UZN	ENCSR049GND	1
eCLIP	UCHL5 eCLIP mock input	K562	L2	Antisense	1.886	ENCFF886HUH	ENCSR751CSY	1
eCLIP	HLTF	K562	L2	Antisense	1.883	ENCFF043RMT	ENCSR589YHM	1
eCLIP	SND1	K562	L2	Antisense	1.883	ENCFF612RZN	ENCSR128VXC	2
eCLIP	AGGF1 eCLIP mock input	K562	L2	Antisense	1.883	ENCFF764ZUP	ENCSR910LAN	1
eCLIP	PPIL4 eCLIP mock input	K562	L2	Sense	1.881	ENCFF296UEW	ENCSR346IHS	1
eCLIP	EIF3D eCLIP mock input	HepG2	L2	Sense	1.881	ENCFF400HLC	ENCSR755PSW	1
eCLIP	EIF3D eCLIP mock input	HepG2	L2	Antisense	1.881	ENCFF400HLC	ENCSR755PSW	1
eCLIP	TIA1	HepG2	L2	Antisense	1.88	ENCFF485LRS	ENCSR623VEQ	2
eCLIP	EIF4G2	K562	L2	Antisense	1.88	ENCFF118NIZ	ENCSR307YIW	1
eCLIP	HNRNPU eCLIP mock input	K562	L2	Sense	1.88	ENCFF710NVK	ENCSR829SLO	1
eCLIP	PCBP2 eCLIP mock input	HepG2	L2	Sense	1.877	ENCFF124RDW	ENCSR115GAA	1
eCLIP	TNRC6A	K562	L2	Antisense	1.877	ENCFF432YJK	ENCSR218NAB	2
eCLIP	GNL3	K562	L2	Antisense	1.873	ENCFF282DMO	ENCSR301UQM	1
eCLIP	METAP2	K562	L2	Antisense	1.872	ENCFF468ZMC	ENCSR303OQD	1
eCLIP	LSM11 eCLIP mock input	K562	L2	Sense	1.868	ENCFF816DYE	ENCSR952UOL	1
eCLIP	SRSF1 eCLIP mock input	K562	L2	Sense	1.864	ENCFF913MGS	ENCSR925TYQ	1
eCLIP	RBFOX2 eCLIP mock input	K562	L2	Antisense	1.863	ENCFF045FUV	ENCSR051IXX	1
eCLIP	NCBP2	HepG2	L2	Antisense	1.862	ENCFF457IKB	ENCSR018RVZ	1
eCLIP	YWHAG	K562	L2	Antisense	1.861	ENCFF352NIP	ENCSR867ZVK	2
eCLIP	EWSR1 eCLIP mock input	K562	L2	Antisense	1.861	ENCFF485UCP	ENCSR067UKU	1
eCLIP	RBFOX2 eCLIP mock input	K562	L2	Sense	1.86	ENCFF045FUV	ENCSR051IXX	1
eCLIP	GEMIN5 eCLIP mock input	K562	L2	Sense	1.86	ENCFF605CQT	ENCSR347MVO	1
eCLIP	TBRG4	HepG2	L2	Antisense	1.859	ENCFF925OBE	ENCSR916SRV	2
eCLIP	AGGF1	HepG2	L2	Antisense	1.858	ENCFF948TWD	ENCSR543TPH	2
eCLIP	RBFOX2	K562	L2	Antisense	1.858	ENCFF654XPT	ENCSR756CKJ	1
eCLIP	SRSF1	K562	L2	Antisense	1.858	ENCFF374XWQ	ENCSR432XUP	1
eCLIP	TIA1	K562	L2	Sense	1.857	ENCFF900OHV	ENCSR057DWB	2
eCLIP	TROVE2 eCLIP mock input	K562	L2	Antisense	1.857	ENCFF536YVM	ENCSR687GJH	1
eCLIP	TNRC6A	K562	L2	Sense	1.853	ENCFF432YJK	ENCSR218NAB	2
eCLIP	SND1	K562	L2	Antisense	1.851	ENCFF367EEH	ENCSR128VXC	1
eCLIP	SUGP2 eCLIP mock input	HepG2	L2	Sense	1.85	ENCFF021LLL	ENCSR895TTM	1
eCLIP	EFTUD2	HepG2	L2	Antisense	1.85	ENCFF201YNC	ENCSR527DXF	1
eCLIP	QKI	K562	L2	Sense	1.849	ENCFF372LCI	ENCSR366YOG	1
eCLIP	EWSR1 eCLIP mock input	K562	L2	Sense	1.847	ENCFF485UCP	ENCSR067UKU	1
eCLIP	HNRNPM eCLIP mock input	K562	L2	Antisense	1.845	ENCFF030ZRP	ENCSR212ILN	1
eCLIP	UCHL5	K562	L2	Antisense	1.845	ENCFF922LSS	ENCSR349KMG	1
eCLIP	SLBP	K562	L2	Antisense	1.844	ENCFF036FAN	ENCSR483NOP	1
eCLIP	SUGP2	HepG2	L2	Antisense	1.843	ENCFF265BFS	ENCSR506UPY	1
eCLIP	IGF2BP1 eCLIP mock input	K562	L2	Antisense	1.843	ENCFF425DPU	ENCSR125CLF	1
eCLIP	SF3A3 eCLIP mock input	HepG2	L2	Sense	1.843	ENCFF514RHC	ENCSR859PUB	1
eCLIP	LIN28B eCLIP mock input	K562	L2	Antisense	1.842	ENCFF981KYA	ENCSR399CBP	1
eCLIP	SUPV3L1	HepG2	L2	Antisense	1.839	ENCFF429MXX	ENCSR580MFX	1
eCLIP	GTF2F1 eCLIP mock input	K562	L2	Antisense	1.838	ENCFF135DTM	ENCSR157BRV	1
eCLIP	IGF2BP1 eCLIP mock input	K562	L2	Sense	1.838	ENCFF425DPU	ENCSR125CLF	1
eCLIP	TAF15 eCLIP mock input	K562	L2	Antisense	1.836	ENCFF252UPV	ENCSR653CNZ	1
eCLIP	LARP7	HepG2	L2	Antisense	1.834	ENCFF406RMO	ENCSR961OKA	2
eCLIP	DDX55 eCLIP mock input	K562	L2	Sense	1.832	ENCFF034NUD	ENCSR180EJY	1
eCLIP	ILF3	K562	L2	Sense	1.832	ENCFF415JAG	ENCSR438KWZ	2
eCLIP	TNRC6A	K562	L2	Antisense	1.832	ENCFF664OEF	ENCSR218NAB	1
eCLIP	DDX55 eCLIP mock input	HepG2	L2	Sense	1.831	ENCFF419WYK	ENCSR454OFD	1
eCLIP	YWHAG	K562	L2	Antisense	1.831	ENCFF463WLQ	ENCSR867ZVK	1
eCLIP	DDX55	K562	L2	Antisense	1.83	ENCFF492LNE	ENCSR923NKN	2
eCLIP	ZRANB2 eCLIP mock input	K562	L2	Antisense	1.83	ENCFF562FIX	ENCSR528HOM	1
eCLIP	SMNDC1 eCLIP mock input	HepG2	L2	Antisense	1.828	ENCFF410TUD	ENCSR388VKV	1
eCLIP	HNRNPC	HepG2	L2	Antisense	1.828	ENCFF869PNM	ENCSR550DVK	2
eCLIP	FTO eCLIP mock input	K562	L2	Sense	1.828	ENCFF755GLY	ENCSR575DKE	1
eCLIP	TRA2A	K562	L2	Antisense	1.827	ENCFF222FBC	ENCSR365NVO	1
eCLIP	RPS5	HepG2	L2	Antisense	1.825	ENCFF028LZG	ENCSR307WAE	1
eCLIP	NONO eCLIP mock input	K562	L2	Sense	1.825	ENCFF347ECS	ENCSR487EUV	1
eCLIP	HNRNPK eCLIP mock input	K562	L2	Antisense	1.825	ENCFF742LSN	ENCSR669DKA	1
eCLIP	QKI eCLIP mock input	HepG2	L2	Antisense	1.822	ENCFF365AGK	ENCSR130TOJ	1
eCLIP	SRSF1 eCLIP mock input	HepG2	L2	Antisense	1.822	ENCFF445NNG	ENCSR499ZCU	1
eCLIP	AGGF1	HepG2	L2	Antisense	1.82	ENCFF036HIA	ENCSR543TPH	1
eCLIP	MTPAP eCLIP mock input	K562	L2	Antisense	1.82	ENCFF358UNB	ENCSR927XDB	1
eCLIP	UCHL5 eCLIP mock input	HepG2	L2	Antisense	1.819	ENCFF352SQG	ENCSR161TFX	1
eCLIP	SLTM eCLIP mock input	HepG2	L2	Sense	1.817	ENCFF262DRT	ENCSR670UPZ	1
eCLIP	SRSF7	K562	L2	Antisense	1.814	ENCFF542LDV	ENCSR468FSW	1
eCLIP	FUBP3 eCLIP mock input	HepG2	L2	Antisense	1.814	ENCFF370QJE	ENCSR056RZV	1
eCLIP	DHX30 eCLIP mock input	K562	L2	Sense	1.812	ENCFF325PKM	ENCSR224SND	1
eCLIP	DDX55 eCLIP mock input	HepG2	L2	Antisense	1.811	ENCFF419WYK	ENCSR454OFD	1
eCLIP	SRSF7 eCLIP mock input	HepG2	L2	Antisense	1.811	ENCFF586AZF	ENCSR629MQN	1
eCLIP	LSM11	K562	L2	Antisense	1.811	ENCFF608XEX	ENCSR022BVV	2
eCLIP	SRSF9	HepG2	L2	Antisense	1.811	ENCFF593PCX	ENCSR773KRC	1
eCLIP	HNRNPM eCLIP mock input	K562	L2	Sense	1.81	ENCFF030ZRP	ENCSR212ILN	1
eCLIP	SMNDC1 eCLIP mock input	HepG2	L2	Sense	1.807	ENCFF410TUD	ENCSR388VKV	1
eCLIP	TIA1	HepG2	L2	Sense	1.805	ENCFF485LRS	ENCSR623VEQ	2
eCLIP	EFTUD2 eCLIP mock input	K562	L2	Sense	1.804	ENCFF786JER	ENCSR266UVO	1
eCLIP	TRA2A eCLIP mock input	K562	L2	Antisense	1.804	ENCFF175TON	ENCSR619RLC	1
eCLIP	AGGF1	K562	L2	Sense	1.802	ENCFF259KQL	ENCSR725ARB	1
eCLIP	NONO eCLIP mock input	K562	L2	Antisense	1.801	ENCFF347ECS	ENCSR487EUV	1
eCLIP	DDX42 eCLIP mock input	K562	L2	Sense	1.797	ENCFF623MFK	ENCSR200SAU	1
eCLIP	NPM1 eCLIP mock input	K562	L2	Sense	1.794	ENCFF494JUE	ENCSR468ZQA	1
eCLIP	SF3B4	K562	L2	Antisense	1.791	ENCFF379LAL	ENCSR267OLV	1
eCLIP	SF3A3 eCLIP mock input	HepG2	L2	Antisense	1.791	ENCFF514RHC	ENCSR859PUB	1
eCLIP	QKI	HepG2	L2	Antisense	1.788	ENCFF179YDO	ENCSR570WLM	1
eCLIP	LSM11 eCLIP mock input	HepG2	L2	Sense	1.787	ENCFF016TIF	ENCSR114XBO	1
eCLIP	RBM22	HepG2	L2	Antisense	1.787	ENCFF755XIB	ENCSR456JJQ	1
eCLIP	NONO	K562	L2	Antisense	1.784	ENCFF171ATE	ENCSR861PAR	1
eCLIP	DGCR8 eCLIP mock input	K562	L2	Sense	1.783	ENCFF291ITN	ENCSR616BTD	1
eCLIP	HNRNPA1 eCLIP mock input	HepG2	L2	Antisense	1.78	ENCFF205PBQ	ENCSR110XNS	1
eCLIP	SMNDC1 eCLIP mock input	K562	L2	Antisense	1.78	ENCFF918AAS	ENCSR631CJA	1
eCLIP	LSM11	K562	L2	Antisense	1.778	ENCFF636BMJ	ENCSR022BVV	1
eCLIP	GRSF1 eCLIP mock input	HepG2	L2	Antisense	1.775	ENCFF073MFR	ENCSR638YHN	1
eCLIP	PTBP1	HepG2	L2	Antisense	1.772	ENCFF395VNE	ENCSR384KAN	2
eCLIP	FTO eCLIP mock input	K562	L2	Antisense	1.771	ENCFF755GLY	ENCSR575DKE	1
eCLIP	LIN28B eCLIP mock input	K562	L2	Sense	1.77	ENCFF981KYA	ENCSR399CBP	1
eCLIP	SMNDC1 eCLIP mock input	K562	L2	Sense	1.77	ENCFF918AAS	ENCSR631CJA	1
eCLIP	LIN28B eCLIP mock input	HepG2	L2	Antisense	1.768	ENCFF362UUB	ENCSR746ZSV	1
eCLIP	ILF3	K562	L2	Sense	1.767	ENCFF958RKH	ENCSR438KWZ	1
eCLIP	SUPV3L1	HepG2	L2	Antisense	1.765	ENCFF816LYN	ENCSR580MFX	2
eCLIP	TARDBP	K562	L2	Antisense	1.765	ENCFF453YOD	ENCSR584TCR	1
eCLIP	LARP4 eCLIP mock input	HepG2	L2	Sense	1.764	ENCFF234DAV	ENCSR192PUP	1
eCLIP	TAF15 eCLIP mock input	HepG2	L2	Antisense	1.762	ENCFF743PLU	ENCSR708TCY	1
eCLIP	ZRANB2	K562	L2	Antisense	1.757	ENCFF350ANF	ENCSR663NRA	2
eCLIP	DDX6 eCLIP mock input	K562	L2	Sense	1.757	ENCFF982ORK	ENCSR207DWI	1
eCLIP	TARDBP eCLIP mock input	K562	L2	Sense	1.753	ENCFF887NON	ENCSR924OLO	1
eCLIP	SFPQ eCLIP mock input	HepG2	L2	Antisense	1.752	ENCFF839ZIO	ENCSR506EIW	1
eCLIP	SF3B1 eCLIP mock input	K562	L2	Sense	1.746	ENCFF865PNX	ENCSR496UBM	1
eCLIP	NONO	K562	L2	Sense	1.744	ENCFF171ATE	ENCSR861PAR	1
eCLIP	AARS eCLIP mock input	K562	L2	Sense	1.742	ENCFF713BCH	ENCSR696PRX	1
eCLIP	HNRNPM eCLIP mock input	HepG2	L2	Sense	1.741	ENCFF381PFB	ENCSR459ONR	1
eCLIP	HNRNPU	K562	L2	Sense	1.735	ENCFF439LWC	ENCSR520BZQ	2
eCLIP	GEMIN5	K562	L2	Antisense	1.733	ENCFF620MFE	ENCSR238CLX	1
eCLIP	NPM1 eCLIP mock input	K562	L2	Antisense	1.731	ENCFF494JUE	ENCSR468ZQA	1
eCLIP	SND1 eCLIP mock input	HepG2	L2	Sense	1.73	ENCFF543YCY	ENCSR167OYL	1
eCLIP	DDX59	HepG2	L2	Antisense	1.728	ENCFF480MRD	ENCSR214BZA	1
eCLIP	MTPAP	K562	L2	Antisense	1.726	ENCFF169EUQ	ENCSR200DKE	1
eCLIP	GTF2F1 eCLIP mock input	K562	L2	Sense	1.725	ENCFF135DTM	ENCSR157BRV	1
eCLIP	RBM27	K562	L2	Sense	1.725	ENCFF814PRA	ENCSR489RJI	1
eCLIP	EIF3D	HepG2	L2	Sense	1.724	ENCFF187PCO	ENCSR041NUV	2
eCLIP	NCBP2	K562	L2	Antisense	1.723	ENCFF771UZR	ENCSR484LTQ	2
eCLIP	PUS1	K562	L2	Sense	1.722	ENCFF489AEX	ENCSR291XPT	2
eCLIP	CSTF2	HepG2	L2	Sense	1.721	ENCFF103BFG	ENCSR384MWO	2
eCLIP	FUBP3	HepG2	L2	Sense	1.718	ENCFF709YPU	ENCSR486YGP	1
eCLIP	UPF1 eCLIP mock input	K562	L2	Antisense	1.718	ENCFF806EIK	ENCSR461LGW	1
eCLIP	U2AF2 eCLIP mock input	K562	L2	Sense	1.714	ENCFF097VMD	ENCSR871RTL	1
eCLIP	RPS11 eCLIP mock input	K562	L2	Antisense	1.71	ENCFF067EPR	ENCSR881RJL	1
eCLIP	DDX59 eCLIP mock input	HepG2	L2	Antisense	1.71	ENCFF995MPE	ENCSR334OMC	1
eCLIP	LARP7 eCLIP mock input	K562	L2	Sense	1.709	ENCFF699GNU	ENCSR863ZGZ	1
eCLIP	RBM27	K562	L2	Antisense	1.709	ENCFF814PRA	ENCSR489RJI	1
eCLIP	EIF3D	HepG2	L2	Antisense	1.707	ENCFF187PCO	ENCSR041NUV	2
eCLIP	BUD13 eCLIP mock input	HepG2	L2	Sense	1.702	ENCFF624JXG	ENCSR777PDA	1
eCLIP	YBX3 eCLIP mock input	K562	L2	Antisense	1.702	ENCFF405CXK	ENCSR660VTT	1
eCLIP	XRN2 eCLIP mock input	K562	L2	Sense	1.701	ENCFF651CUS	ENCSR170XQH	1
eCLIP	KHSRP	K562	L2	Sense	1.699	ENCFF665BIZ	ENCSR438GZQ	2
eCLIP	NONO	K562	L2	Antisense	1.698	ENCFF224NTR	ENCSR861PAR	2
eCLIP	FASTKD2 eCLIP mock input	K562	L2	Sense	1.697	ENCFF928RKY	ENCSR119AFY	1
eCLIP	SLBP eCLIP mock input	K562	L2	Antisense	1.697	ENCFF913HKF	ENCSR950WBG	1
eCLIP	AGGF1	K562	L2	Antisense	1.696	ENCFF259KQL	ENCSR725ARB	1
eCLIP	SMNDC1	HepG2	L2	Antisense	1.695	ENCFF468CQU	ENCSR373ODC	2
eCLIP	HNRNPC eCLIP mock input	HepG2	L2	Sense	1.692	ENCFF823ZZZ	ENCSR497ANA	1
eCLIP	TROVE2	K562	L2	Sense	1.686	ENCFF581RBS	ENCSR539ZTS	1
eCLIP	GRSF1 eCLIP mock input	HepG2	L2	Sense	1.684	ENCFF073MFR	ENCSR638YHN	1
eCLIP	HNRNPUL1	HepG2	L2	Sense	1.683	ENCFF398LMC	ENCSR755TJC	2
eCLIP	SBDS	K562	L2	Antisense	1.682	ENCFF840JWJ	ENCSR059CWF	1
eCLIP	RBFOX2	HepG2	L2	Sense	1.678	ENCFF154BQS	ENCSR987FTF	2
eCLIP	TRA2A eCLIP mock input	K562	L2	Sense	1.677	ENCFF175TON	ENCSR619RLC	1
eCLIP	XRN2 eCLIP mock input	HepG2	L2	Sense	1.677	ENCFF723GEY	ENCSR247PDK	1
eCLIP	U2AF1 eCLIP mock input	HepG2	L2	Antisense	1.676	ENCFF753HXO	ENCSR941GJG	1
eCLIP	BUD13 eCLIP mock input	K562	L2	Sense	1.671	ENCFF068QGD	ENCSR736LKF	1
eCLIP	UCHL5 eCLIP mock input	K562	L2	Sense	1.671	ENCFF886HUH	ENCSR751CSY	1
eCLIP	CPSF6 eCLIP mock input	K562	L2	Sense	1.669	ENCFF747XJC	ENCSR249WNK	1
eCLIP	TARDBP	K562	L2	Antisense	1.667	ENCFF565CEU	ENCSR584TCR	2
eCLIP	LSM11 eCLIP mock input	HepG2	L2	Antisense	1.666	ENCFF016TIF	ENCSR114XBO	1
eCLIP	SBDS eCLIP mock input	K562	L2	Sense	1.666	ENCFF310FMZ	ENCSR038TMA	1
eCLIP	FAM120A eCLIP mock input	K562	L2	Sense	1.665	ENCFF847OPT	ENCSR811FFO	1
eCLIP	UCHL5	K562	L2	Antisense	1.663	ENCFF488QYF	ENCSR349KMG	2
eCLIP	DGCR8	K562	L2	Antisense	1.662	ENCFF491LUG	ENCSR947JVR	1
eCLIP	UPF1	K562	L2	Antisense	1.658	ENCFF174FBV	ENCSR456ASB	2
eCLIP	PUS1	K562	L2	Sense	1.658	ENCFF334MWZ	ENCSR291XPT	1
eCLIP	YWHAG eCLIP mock input	K562	L2	Sense	1.658	ENCFF481AIY	ENCSR812PBU	1
eCLIP	RBM15	HepG2	L2	Antisense	1.655	ENCFF415HAC	ENCSR754NDA	1
eCLIP	U2AF1	HepG2	L2	Sense	1.654	ENCFF318ITR	ENCSR328LLU	1
eCLIP	QKI	K562	L2	Antisense	1.652	ENCFF372LCI	ENCSR366YOG	1
eCLIP	XRN2	HepG2	L2	Sense	1.652	ENCFF260PAC	ENCSR655NZA	1
eCLIP	YWHAG eCLIP mock input	K562	L2	Antisense	1.652	ENCFF481AIY	ENCSR812PBU	1
eCLIP	PUM2	K562	L2	Antisense	1.651	ENCFF280ONP	ENCSR661ICQ	2
eCLIP	NCBP2	K562	L2	Antisense	1.65	ENCFF891QNV	ENCSR484LTQ	1
eCLIP	HNRNPM	K562	L2	Antisense	1.643	ENCFF854QQW	ENCSR412NOW	1
eCLIP	RBM27	K562	L2	Sense	1.643	ENCFF971UIV	ENCSR489RJI	2
eCLIP	TIA1	K562	L2	Antisense	1.638	ENCFF314LSF	ENCSR057DWB	1
eCLIP	FKBP4 eCLIP mock input	HepG2	L2	Sense	1.635	ENCFF194AMH	ENCSR704LTK	1
eCLIP	SRSF1	HepG2	L2	Antisense	1.635	ENCFF953OZR	ENCSR989VIY	1
eCLIP	TIA1	K562	L2	Sense	1.634	ENCFF314LSF	ENCSR057DWB	1
eCLIP	PUS1 eCLIP mock input	K562	L2	Sense	1.634	ENCFF283DWL	ENCSR869TOB	1
eCLIP	SAFB2 eCLIP mock input	K562	L2	Sense	1.633	ENCFF140UJJ	ENCSR978JXM	1
eCLIP	YBX3 eCLIP mock input	K562	L2	Sense	1.633	ENCFF405CXK	ENCSR660VTT	1
eCLIP	QKI eCLIP mock input	HepG2	L2	Sense	1.631	ENCFF365AGK	ENCSR130TOJ	1
eCLIP	DDX3X	HepG2	L2	Antisense	1.63	ENCFF889OOU	ENCSR648LAH	2
eCLIP	TARDBP	K562	L2	Sense	1.63	ENCFF565CEU	ENCSR584TCR	2
eCLIP	AUH eCLIP mock input	HepG2	L2	Antisense	1.625	ENCFF487CAF	ENCSR821VMD	1
eCLIP	HNRNPUL1 eCLIP mock input	K562	L2	Sense	1.622	ENCFF868UQK	ENCSR482AWB	1
eCLIP	SF3B4	K562	L2	Antisense	1.621	ENCFF477PBU	ENCSR267OLV	2
eCLIP	PRPF8 eCLIP mock input	K562	L2	Sense	1.62	ENCFF365IYY	ENCSR096SZE	1
eCLIP	ILF3	HepG2	L2	Antisense	1.618	ENCFF286FBL	ENCSR786TSC	1
eCLIP	SBDS eCLIP mock input	K562	L2	Antisense	1.618	ENCFF310FMZ	ENCSR038TMA	1
eCLIP	DGCR8	K562	L2	Sense	1.617	ENCFF614EMY	ENCSR947JVR	2
eCLIP	TIA1	HepG2	L2	Sense	1.615	ENCFF878IQT	ENCSR623VEQ	1
eCLIP	U2AF1 eCLIP mock input	K562	L2	Sense	1.613	ENCFF097FJQ	ENCSR482ZSE	1
eCLIP	TROVE2 eCLIP mock input	HepG2	L2	Sense	1.612	ENCFF194SFB	ENCSR619LRH	1
eCLIP	DHX30	HepG2	L2	Antisense	1.609	ENCFF678OCJ	ENCSR565DGW	1
eCLIP	XPO5	HepG2	L2	Antisense	1.609	ENCFF581UJN	ENCSR921SXC	1
eCLIP	NOL12	HepG2	L2	Antisense	1.608	ENCFF160ZHG	ENCSR820DQJ	2
eCLIP	RPS11 eCLIP mock input	K562	L2	Sense	1.604	ENCFF067EPR	ENCSR881RJL	1
eCLIP	LARP4 eCLIP mock input	K562	L2	Sense	1.603	ENCFF776GPK	ENCSR679NKE	1
eCLIP	EFTUD2 eCLIP mock input	HepG2	L2	Sense	1.599	ENCFF056AWB	ENCSR878HWU	1
eCLIP	RBM22	K562	L2	Antisense	1.594	ENCFF367YKB	ENCSR295OKT	2
eCLIP	U2AF1	HepG2	L2	Antisense	1.59	ENCFF062APM	ENCSR328LLU	2
eCLIP	DDX55 eCLIP mock input	K562	L2	Antisense	1.588	ENCFF034NUD	ENCSR180EJY	1
eCLIP	TROVE2	K562	L2	Sense	1.587	ENCFF568HWB	ENCSR539ZTS	2
eCLIP	RBM22	K562	L2	Antisense	1.586	ENCFF828HVQ	ENCSR295OKT	1
eCLIP	CDC40 eCLIP mock input	HepG2	L2	Antisense	1.586	ENCFF656NLF	ENCSR828ALT	1
eCLIP	RPS11	K562	L2	Antisense	1.585	ENCFF430NNZ	ENCSR269AJF	1
eCLIP	DGCR8	K562	L2	Sense	1.585	ENCFF491LUG	ENCSR947JVR	1
eCLIP	IGF2BP2 eCLIP mock input	K562	L2	Sense	1.583	ENCFF011HZT	ENCSR387RGT	1
eCLIP	HNRNPA1 eCLIP mock input	K562	L2	Sense	1.583	ENCFF335HAD	ENCSR898ZCL	1
eCLIP	SRSF9 eCLIP mock input	HepG2	L2	Antisense	1.583	ENCFF849LMJ	ENCSR060VZF	1
eCLIP	RPS11	K562	L2	Antisense	1.581	ENCFF681CLC	ENCSR269AJF	2
eCLIP	U2AF1 eCLIP mock input	K562	L2	Antisense	1.579	ENCFF097FJQ	ENCSR482ZSE	1
eCLIP	LSM11	HepG2	L2	Antisense	1.576	ENCFF229GCX	ENCSR135VMS	1
eCLIP	RBM27 eCLIP mock input	K562	L2	Antisense	1.575	ENCFF987MIH	ENCSR194AVW	1
eCLIP	U2AF2	K562	L2	Sense	1.574	ENCFF783DTX	ENCSR893RAV	2
eCLIP	AKAP8L eCLIP mock input	K562	L2	Sense	1.573	ENCFF057WTV	ENCSR550SGC	1
eCLIP	LARP4	HepG2	L2	Antisense	1.572	ENCFF284OHP	ENCSR805SRN	1
eCLIP	GPKOW eCLIP mock input	K562	L2	Sense	1.572	ENCFF914HZF	ENCSR393STP	1
eCLIP	LARP7	K562	L2	Antisense	1.57	ENCFF473ESV	ENCSR456KXI	1
eCLIP	SND1	K562	L2	Sense	1.569	ENCFF612RZN	ENCSR128VXC	2
eCLIP	TRA2A eCLIP mock input	HepG2	L2	Sense	1.569	ENCFF413FAM	ENCSR544CTM	1
eCLIP	NSUN2 eCLIP mock input	K562	L2	Sense	1.567	ENCFF112GWP	ENCSR595PFU	1
eCLIP	KHSRP	K562	L2	Sense	1.562	ENCFF133EJA	ENCSR438GZQ	1
eCLIP	XPO5	HepG2	L2	Antisense	1.56	ENCFF679AXS	ENCSR921SXC	2
eCLIP	XRCC6 eCLIP mock input	K562	L2	Sense	1.559	ENCFF424DIC	ENCSR687HHB	1
eCLIP	BUD13	K562	L2	Antisense	1.556	ENCFF130YZF	ENCSR663WES	2
eCLIP	TBRG4 eCLIP mock input	K562	L2	Sense	1.554	ENCFF365ZFZ	ENCSR512EZA	1
eCLIP	XPO5	HepG2	L2	Sense	1.554	ENCFF679AXS	ENCSR921SXC	2
eCLIP	FMR1 eCLIP mock input	K562	L2	Sense	1.553	ENCFF328KAL	ENCSR735MBZ	1
eCLIP	FASTKD2	K562	L2	Antisense	1.552	ENCFF223JNG	ENCSR887FHF	1
eCLIP	NONO	K562	L2	Sense	1.552	ENCFF224NTR	ENCSR861PAR	2
eCLIP	HNRNPUL1	K562	L2	Sense	1.55	ENCFF472FBT	ENCSR571VHI	2
eCLIP	FXR2 eCLIP mock input	K562	L2	Sense	1.55	ENCFF161OXR	ENCSR411IMJ	1
eCLIP	RPS5 eCLIP mock input	K562	L2	Sense	1.547	ENCFF324BWK	ENCSR486QAE	1
eCLIP	ZNF622 eCLIP mock input	K562	L2	Antisense	1.547	ENCFF790DUN	ENCSR594RFP	1
eCLIP	METAP2	K562	L2	Antisense	1.546	ENCFF662GNC	ENCSR303OQD	2
eCLIP	AGGF1	K562	L2	Sense	1.544	ENCFF606WSU	ENCSR725ARB	2
eCLIP	DHX30	HepG2	L2	Antisense	1.544	ENCFF259ZLG	ENCSR565DGW	2
eCLIP	HNRNPC	HepG2	L2	Sense	1.542	ENCFF736ZQQ	ENCSR550DVK	1
eCLIP	KHSRP	K562	L2	Antisense	1.536	ENCFF665BIZ	ENCSR438GZQ	2
eCLIP	GTF2F1	K562	L2	Sense	1.536	ENCFF215OMD	ENCSR736AAG	1
eCLIP	PTBP1	HepG2	L2	Antisense	1.536	ENCFF938PTT	ENCSR384KAN	1
eCLIP	TARDBP	K562	L2	Sense	1.534	ENCFF453YOD	ENCSR584TCR	1
eCLIP	SND1	K562	L2	Sense	1.533	ENCFF367EEH	ENCSR128VXC	1
eCLIP	RBM15 eCLIP mock input	HepG2	L2	Sense	1.528	ENCFF809OPL	ENCSR317PWQ	1
eCLIP	AUH eCLIP mock input	K562	L2	Antisense	1.526	ENCFF219NJE	ENCSR943ZKM	1
eCLIP	BUD13	K562	L2	Antisense	1.524	ENCFF104FKE	ENCSR663WES	1
eCLIP	SMNDC1	K562	L2	Antisense	1.52	ENCFF851QPV	ENCSR658IQB	2
eCLIP	DROSHA eCLIP mock input	K562	L2	Sense	1.517	ENCFF059NAB	ENCSR828NSY	1
eCLIP	RBM27	K562	L2	Antisense	1.517	ENCFF971UIV	ENCSR489RJI	2
eCLIP	ZRANB2 eCLIP mock input	K562	L2	Sense	1.516	ENCFF562FIX	ENCSR528HOM	1
eCLIP	LIN28B	HepG2	L2	Antisense	1.514	ENCFF925HAH	ENCSR861GYE	2
eCLIP	TBRG4 eCLIP mock input	HepG2	L2	Antisense	1.513	ENCFF082JCZ	ENCSR081WUU	1
eCLIP	QKI eCLIP mock input	K562	L2	Antisense	1.513	ENCFF849FKQ	ENCSR615AAW	1
eCLIP	SBDS	K562	L2	Antisense	1.513	ENCFF974XMI	ENCSR059CWF	2
eCLIP	U2AF1 eCLIP mock input	HepG2	L2	Sense	1.511	ENCFF753HXO	ENCSR941GJG	1
eCLIP	FASTKD2 eCLIP mock input	HepG2	L2	Antisense	1.51	ENCFF217NZS	ENCSR671FKF	1
eCLIP	SBDS	K562	L2	Sense	1.51	ENCFF840JWJ	ENCSR059CWF	1
eCLIP	NCBP2 eCLIP mock input	HepG2	L2	Antisense	1.508	ENCFF232YSX	ENCSR257OYO	1
eCLIP	RBFOX2	K562	L2	Sense	1.507	ENCFF249RTF	ENCSR756CKJ	2
eCLIP	U2AF1	HepG2	L2	Antisense	1.505	ENCFF318ITR	ENCSR328LLU	1
eCLIP	XRCC6 eCLIP mock input	HepG2	L2	Sense	1.505	ENCFF350VUK	ENCSR044NGV	1
eCLIP	HNRNPU	HepG2	L2	Sense	1.504	ENCFF323IDR	ENCSR240MVJ	2
eCLIP	PTBP1 eCLIP mock input	K562	L2	Sense	1.504	ENCFF982TFI	ENCSR445FZX	1
eCLIP	LIN28B eCLIP mock input	HepG2	L2	Sense	1.501	ENCFF362UUB	ENCSR746ZSV	1
eCLIP	LARP7 eCLIP mock input	HepG2	L2	Sense	1.5	ENCFF015FBQ	ENCSR095SIV	1
eCLIP	DDX3X eCLIP mock input	K562	L2	Antisense	1.5	ENCFF697EJY	ENCSR028CRL	1
eCLIP	HNRNPU	K562	L2	Sense	1.498	ENCFF881JZG	ENCSR520BZQ	1
eCLIP	TBRG4	HepG2	L2	Sense	1.497	ENCFF925OBE	ENCSR916SRV	2
eCLIP	FAM120A eCLIP mock input	HepG2	L2	Sense	1.496	ENCFF333KJO	ENCSR839KAX	1
eCLIP	KHDRBS1	K562	L2	Sense	1.495	ENCFF608WLW	ENCSR628IDK	1
eCLIP	RBFOX2	K562	L2	Sense	1.494	ENCFF654XPT	ENCSR756CKJ	1
eCLIP	DDX3X	K562	L2	Antisense	1.493	ENCFF188BJH	ENCSR930BZL	1
eCLIP	PTBP1 eCLIP mock input	HepG2	L2	Sense	1.492	ENCFF603FCS	ENCSR438NCK	1
eCLIP	U2AF2 eCLIP mock input	K562	L2	Antisense	1.491	ENCFF097VMD	ENCSR871RTL	1
eCLIP	XRCC6	HepG2	L2	Sense	1.489	ENCFF021CNP	ENCSR571ROL	1
eCLIP	LARP4 eCLIP mock input	HepG2	L2	Antisense	1.488	ENCFF234DAV	ENCSR192PUP	1
eCLIP	HNRNPU	HepG2	L2	Sense	1.487	ENCFF979DWE	ENCSR240MVJ	1
eCLIP	DGCR8	K562	L2	Antisense	1.487	ENCFF614EMY	ENCSR947JVR	2
eCLIP	PRPF8	K562	L2	Antisense	1.485	ENCFF319LAK	ENCSR534YOI	2
eCLIP	GTF2F1 eCLIP mock input	HepG2	L2	Antisense	1.485	ENCFF435UZZ	ENCSR451HMR	1
eCLIP	XPO5	HepG2	L2	Sense	1.484	ENCFF581UJN	ENCSR921SXC	1
eCLIP	HNRNPUL1	K562	L2	Sense	1.48	ENCFF270LHK	ENCSR571VHI	1
eCLIP	IGF2BP1	HepG2	L2	Antisense	1.479	ENCFF059OSQ	ENCSR744GEU	1
eCLIP	RPS5	HepG2	L2	Sense	1.478	ENCFF028LZG	ENCSR307WAE	1
eCLIP	AUH eCLIP mock input	HepG2	L2	Sense	1.474	ENCFF487CAF	ENCSR821VMD	1
eCLIP	RBM15	K562	L2	Antisense	1.473	ENCFF141MFP	ENCSR196INN	1
eCLIP	U2AF1	K562	L2	Antisense	1.469	ENCFF425GCF	ENCSR862QCH	1
eCLIP	CDC40	HepG2	L2	Sense	1.466	ENCFF282MQX	ENCSR815VVI	2
eCLIP	DDX59	HepG2	L2	Antisense	1.459	ENCFF112UBR	ENCSR214BZA	2
eCLIP	CDC40	HepG2	L2	Sense	1.459	ENCFF171MEK	ENCSR815VVI	1
eCLIP	CSTF2	HepG2	L2	Sense	1.458	ENCFF175HHG	ENCSR384MWO	1
eCLIP	ILF3	HepG2	L2	Sense	1.458	ENCFF286FBL	ENCSR786TSC	1
eCLIP	SRSF7 eCLIP mock input	K562	L2	Sense	1.453	ENCFF182OOU	ENCSR145PHJ	1
eCLIP	DDX24 eCLIP mock input	K562	L2	Sense	1.453	ENCFF327VQR	ENCSR195IWB	1
eCLIP	GTF2F1	HepG2	L2	Sense	1.452	ENCFF498YIO	ENCSR265ZIS	2
eCLIP	HNRNPM	HepG2	L2	Sense	1.449	ENCFF160MZO	ENCSR267UCX	1
eCLIP	ILF3	HepG2	L2	Antisense	1.449	ENCFF409NUO	ENCSR786TSC	2
eCLIP	LARP4	HepG2	L2	Antisense	1.448	ENCFF080EMQ	ENCSR805SRN	2
eCLIP	GTF2F1	HepG2	L2	Sense	1.447	ENCFF587LRZ	ENCSR265ZIS	1
eCLIP	TIA1	K562	L2	Antisense	1.446	ENCFF900OHV	ENCSR057DWB	2
eCLIP	SMNDC1	HepG2	L2	Antisense	1.445	ENCFF966TSJ	ENCSR373ODC	1
eCLIP	NOL12 eCLIP mock input	HepG2	L2	Sense	1.442	ENCFF818JLM	ENCSR709ABG	1
eCLIP	PRPF8	K562	L2	Antisense	1.439	ENCFF689MJF	ENCSR534YOI	1
eCLIP	HNRNPK eCLIP mock input	HepG2	L2	Sense	1.433	ENCFF538YHY	ENCSR354KAS	1
eCLIP	AGGF1 eCLIP mock input	HepG2	L2	Sense	1.431	ENCFF506IYH	ENCSR182AEG	1
eCLIP	FAM120A	K562	L2	Antisense	1.429	ENCFF668AFD	ENCSR006OEQ	2
eCLIP	PUM2	K562	L2	Antisense	1.429	ENCFF177VQI	ENCSR661ICQ	1
eCLIP	LIN28B	K562	L2	Antisense	1.427	ENCFF103UQK	ENCSR970NKP	1
eCLIP	U2AF2	HepG2	L2	Antisense	1.425	ENCFF555WXD	ENCSR202BFN	1
eCLIP	SRSF1 eCLIP mock input	HepG2	L2	Sense	1.425	ENCFF445NNG	ENCSR499ZCU	1
eCLIP	HNRNPC	HepG2	L2	Sense	1.424	ENCFF869PNM	ENCSR550DVK	2
eCLIP	UPF1	K562	L2	Antisense	1.423	ENCFF119DJS	ENCSR456ASB	1
eCLIP	EIF3D	HepG2	L2	Sense	1.421	ENCFF005VCE	ENCSR041NUV	1
eCLIP	PUM2	K562	L2	Sense	1.42	ENCFF280ONP	ENCSR661ICQ	2
eCLIP	KHDRBS1	K562	L2	Sense	1.416	ENCFF352QTY	ENCSR628IDK	2
eCLIP	NKRF	HepG2	L2	Sense	1.416	ENCFF470VYY	ENCSR277DEO	2
eCLIP	PPIL4 eCLIP mock input	K562	L2	Antisense	1.415	ENCFF296UEW	ENCSR346IHS	1
eCLIP	LARP4	HepG2	L2	Sense	1.413	ENCFF284OHP	ENCSR805SRN	1
eCLIP	RPS5 eCLIP mock input	HepG2	L2	Sense	1.411	ENCFF761PIB	ENCSR828MEJ	1
eCLIP	FXR1	K562	L2	Antisense	1.41	ENCFF716VUM	ENCSR774RFN	2
eCLIP	DDX55	K562	L2	Sense	1.408	ENCFF492LNE	ENCSR923NKN	2
eCLIP	U2AF2	K562	L2	Sense	1.406	ENCFF092WRE	ENCSR893RAV	1
eCLIP	SF3B4 eCLIP mock input	K562	L2	Sense	1.404	ENCFF503WPM	ENCSR305KNE	1
eCLIP	DDX3X eCLIP mock input	HepG2	L2	Sense	1.402	ENCFF440HUP	ENCSR090VXV	1
eCLIP	RBM22	K562	L2	Sense	1.4	ENCFF828HVQ	ENCSR295OKT	1
eCLIP	U2AF1	K562	L2	Antisense	1.398	ENCFF367JCV	ENCSR862QCH	2
eCLIP	FAM120A	K562	L2	Antisense	1.395	ENCFF225RJI	ENCSR006OEQ	1
eCLIP	SRSF7 eCLIP mock input	HepG2	L2	Sense	1.395	ENCFF586AZF	ENCSR629MQN	1
eCLIP	FASTKD2	HepG2	L2	Antisense	1.391	ENCFF121OYK	ENCSR023UHL	2
eCLIP	HNRNPU	adrenal gland	L2	Sense	1.39	ENCFF324XHT	ENCSR368GER	1
eCLIP	IGF2BP1	K562	L2	Sense	1.383	ENCFF956NTH	ENCSR975KIR	2
eCLIP	GEMIN5	K562	L2	Sense	1.381	ENCFF620MFE	ENCSR238CLX	1
eCLIP	RBM15 eCLIP mock input	K562	L2	Sense	1.381	ENCFF413OBS	ENCSR454EER	1
eCLIP	U2AF2	HepG2	L2	Antisense	1.38	ENCFF706QJH	ENCSR202BFN	2
eCLIP	FUBP3	HepG2	L2	Sense	1.38	ENCFF565TFN	ENCSR486YGP	2
eCLIP	DDX3X	HepG2	L2	Antisense	1.377	ENCFF984UNN	ENCSR648LAH	1
eCLIP	RPS5	HepG2	L2	Sense	1.375	ENCFF916HDB	ENCSR307WAE	2
eCLIP	AUH eCLIP mock input	K562	L2	Sense	1.374	ENCFF219NJE	ENCSR943ZKM	1
eCLIP	LSM11	HepG2	L2	Antisense	1.373	ENCFF443NQT	ENCSR135VMS	2
eCLIP	TBRG4	HepG2	L2	Sense	1.371	ENCFF116ASC	ENCSR916SRV	1
eCLIP	NPM1	K562	L2	Sense	1.371	ENCFF531FNJ	ENCSR867DSZ	2
eCLIP	PCBP2	HepG2	L2	Antisense	1.369	ENCFF812IPR	ENCSR339FUY	1
eCLIP	HNRNPUL1	HepG2	L2	Sense	1.368	ENCFF076JEG	ENCSR755TJC	1
eCLIP	CPSF6	K562	L2	Sense	1.366	ENCFF550ABZ	ENCSR532VUB	2
eCLIP	U2AF1	K562	L2	Sense	1.365	ENCFF425GCF	ENCSR862QCH	1
eCLIP	FXR1	K562	L2	Sense	1.365	ENCFF070XXP	ENCSR774RFN	1
eCLIP	KHSRP	K562	L2	Antisense	1.363	ENCFF133EJA	ENCSR438GZQ	1
eCLIP	TROVE2	HepG2	L2	Sense	1.362	ENCFF876ONV	ENCSR993FMY	1
eCLIP	METAP2 eCLIP mock input	K562	L2	Sense	1.357	ENCFF942TNV	ENCSR750NTM	1
eCLIP	PPIL4	K562	L2	Sense	1.354	ENCFF601IBB	ENCSR197INS	2
eCLIP	TBRG4	K562	L2	Sense	1.352	ENCFF307XYP	ENCSR506OTC	2
eCLIP	SRSF9 eCLIP mock input	HepG2	L2	Sense	1.348	ENCFF849LMJ	ENCSR060VZF	1
eCLIP	U2AF2	K562	L2	Antisense	1.347	ENCFF092WRE	ENCSR893RAV	1
eCLIP	RBM22	K562	L2	Sense	1.345	ENCFF367YKB	ENCSR295OKT	2
eCLIP	AARS	K562	L2	Sense	1.343	ENCFF236UYB	ENCSR825SVO	1
eCLIP	QKI	K562	L2	Antisense	1.338	ENCFF494AKD	ENCSR366YOG	2
eCLIP	FXR2	K562	L2	Antisense	1.338	ENCFF950NHZ	ENCSR224QWC	2
eCLIP	UCHL5	HepG2	L2	Antisense	1.334	ENCFF642XMP	ENCSR490IEE	1
eCLIP	AUH	HepG2	L2	Sense	1.332	ENCFF616GRZ	ENCSR334QFR	1
eCLIP	NCBP2 eCLIP mock input	HepG2	L2	Sense	1.332	ENCFF232YSX	ENCSR257OYO	1
eCLIP	NKRF eCLIP mock input	HepG2	L2	Sense	1.33	ENCFF085NXC	ENCSR479XOI	1
eCLIP	SBDS	K562	L2	Sense	1.33	ENCFF974XMI	ENCSR059CWF	2
eCLIP	LARP4	HepG2	L2	Sense	1.327	ENCFF080EMQ	ENCSR805SRN	2
eCLIP	SF3A3	HepG2	L2	Antisense	1.327	ENCFF231UPL	ENCSR331MIC	1
eCLIP	DKC1 eCLIP mock input	HepG2	L2	Sense	1.326	ENCFF973XJS	ENCSR197LHH	1
eCLIP	XRCC6	HepG2	L2	Sense	1.325	ENCFF128IDP	ENCSR571ROL	2
eCLIP	IGF2BP1 eCLIP mock input	HepG2	L2	Sense	1.325	ENCFF772RXA	ENCSR205ZCE	1
eCLIP	U2AF1	HepG2	L2	Sense	1.324	ENCFF062APM	ENCSR328LLU	2
eCLIP	PTBP1	K562	L2	Antisense	1.324	ENCFF517FVN	ENCSR981WKN	2
eCLIP	AKAP8L	K562	L2	Sense	1.322	ENCFF977DLI	ENCSR206RXT	1
eCLIP	RBM15	K562	L2	Antisense	1.322	ENCFF532QNF	ENCSR196INN	2
eCLIP	HNRNPU eCLIP mock input	HepG2	L2	Sense	1.32	ENCFF424XSW	ENCSR614VYQ	1
eCLIP	U2AF2	K562	L2	Antisense	1.318	ENCFF783DTX	ENCSR893RAV	2
eCLIP	RBM15	HepG2	L2	Sense	1.318	ENCFF499LMU	ENCSR754NDA	2
eCLIP	DHX30	HepG2	L2	Sense	1.318	ENCFF259ZLG	ENCSR565DGW	2
eCLIP	BUD13	HepG2	L2	Antisense	1.317	ENCFF592BEM	ENCSR830BSQ	1
eCLIP	RBFOX2	HepG2	L2	Sense	1.317	ENCFF994WPX	ENCSR987FTF	1
eCLIP	SUPV3L1	HepG2	L2	Sense	1.313	ENCFF816LYN	ENCSR580MFX	2
eCLIP	TAF15	K562	L2	Sense	1.311	ENCFF797IKQ	ENCSR568DZW	2
eCLIP	CPSF6	K562	L2	Sense	1.31	ENCFF185XTD	ENCSR532VUB	1
eCLIP	DDX55	HepG2	L2	Antisense	1.309	ENCFF744ELJ	ENCSR845VGB	2
eCLIP	SERBP1	K562	L2	Antisense	1.303	ENCFF918RID	ENCSR121GQH	1
eCLIP	SF3A3	HepG2	L2	Antisense	1.302	ENCFF955MLC	ENCSR331MIC	2
eCLIP	GTF2F1	K562	L2	Sense	1.301	ENCFF189QBX	ENCSR736AAG	2
eCLIP	RPS5	K562	L2	Sense	1.3	ENCFF667RGK	ENCSR316SZJ	1
eCLIP	RBM22 eCLIP mock input	HepG2	L2	Sense	1.3	ENCFF091VIF	ENCSR775UPS	1
eCLIP	PUM2	K562	L2	Sense	1.298	ENCFF177VQI	ENCSR661ICQ	1
eCLIP	SMNDC1	K562	L2	Antisense	1.295	ENCFF817JQS	ENCSR658IQB	1
eCLIP	LSM11	HepG2	L2	Sense	1.292	ENCFF443NQT	ENCSR135VMS	2
eCLIP	DHX30	HepG2	L2	Sense	1.291	ENCFF678OCJ	ENCSR565DGW	1
eCLIP	ILF3 eCLIP mock input	HepG2	L2	Sense	1.289	ENCFF950TBS	ENCSR080OLK	1
eCLIP	HNRNPA1	K562	L2	Sense	1.286	ENCFF012EDL	ENCSR154HRN	1
eCLIP	DDX24	K562	L2	Antisense	1.286	ENCFF280ZCF	ENCSR999WKT	1
eCLIP	LIN28B	HepG2	L2	Antisense	1.284	ENCFF763NGW	ENCSR861GYE	1
eCLIP	TAF15	K562	L2	Sense	1.284	ENCFF959XVH	ENCSR568DZW	1
eCLIP	IGF2BP1	HepG2	L2	Antisense	1.282	ENCFF438FSK	ENCSR744GEU	2
eCLIP	RBM15	HepG2	L2	Antisense	1.282	ENCFF499LMU	ENCSR754NDA	2
eCLIP	DDX55	K562	L2	Antisense	1.275	ENCFF826HOQ	ENCSR923NKN	1
eCLIP	RBM22	HepG2	L2	Sense	1.273	ENCFF755XIB	ENCSR456JJQ	1
eCLIP	XRN2	K562	L2	Sense	1.272	ENCFF752ZYN	ENCSR657TZB	1
eCLIP	DDX55	HepG2	L2	Sense	1.27	ENCFF744ELJ	ENCSR845VGB	2
eCLIP	HNRNPA1	HepG2	L2	Sense	1.269	ENCFF804BLC	ENCSR769UEW	2
eCLIP	NCBP2 eCLIP mock input	K562	L2	Sense	1.268	ENCFF074LHS	ENCSR921SHJ	1
eCLIP	HNRNPA1	K562	L2	Sense	1.264	ENCFF292CIT	ENCSR154HRN	2
eCLIP	HNRNPK	HepG2	L2	Antisense	1.263	ENCFF457EXY	ENCSR828ZID	1
eCLIP	SAFB2	K562	L2	Sense	1.263	ENCFF488ZWQ	ENCSR943MHU	2
eCLIP	RPS5	K562	L2	Sense	1.261	ENCFF592WBX	ENCSR316SZJ	2
eCLIP	DDX42	K562	L2	Sense	1.261	ENCFF920GHG	ENCSR576SHT	1
eCLIP	DHX30	K562	L2	Sense	1.258	ENCFF846CJI	ENCSR529GSJ	2
eCLIP	U2AF1	K562	L2	Sense	1.256	ENCFF367JCV	ENCSR862QCH	2
eCLIP	DDX55	HepG2	L2	Antisense	1.254	ENCFF825UNM	ENCSR845VGB	1
eCLIP	LSM11	K562	L2	Sense	1.251	ENCFF608XEX	ENCSR022BVV	2
eCLIP	LSM11	K562	L2	Sense	1.249	ENCFF636BMJ	ENCSR022BVV	1
eCLIP	GNL3	K562	L2	Sense	1.248	ENCFF379DSY	ENCSR301UQM	2
eCLIP	SAFB2	K562	L2	Sense	1.248	ENCFF663LQH	ENCSR943MHU	1
eCLIP	DROSHA	K562	L2	Sense	1.244	ENCFF434GPP	ENCSR653HQC	2
eCLIP	NPM1	K562	L2	Sense	1.237	ENCFF415BMS	ENCSR867DSZ	1
eCLIP	SF3B4	HepG2	L2	Antisense	1.236	ENCFF855AZI	ENCSR279UJF	1
eCLIP	GEMIN5	K562	L2	Sense	1.236	ENCFF410UTY	ENCSR238CLX	2
eCLIP	HNRNPA1	HepG2	L2	Sense	1.232	ENCFF963VIU	ENCSR769UEW	1
eCLIP	LSM11	HepG2	L2	Sense	1.231	ENCFF229GCX	ENCSR135VMS	1
eCLIP	PTBP1	K562	L2	Antisense	1.23	ENCFF247DQN	ENCSR981WKN	1
eCLIP	DDX42	K562	L2	Sense	1.229	ENCFF337FDR	ENCSR576SHT	2
eCLIP	AUH	HepG2	L2	Sense	1.224	ENCFF856RPN	ENCSR334QFR	2
eCLIP	HNRNPA1 eCLIP mock input	HepG2	L2	Sense	1.224	ENCFF205PBQ	ENCSR110XNS	1
eCLIP	PRPF8	HepG2	L2	Antisense	1.223	ENCFF244MEN	ENCSR121NVA	1
eCLIP	PPIG eCLIP mock input	HepG2	L2	Sense	1.223	ENCFF774GNF	ENCSR445LJH	1
eCLIP	DDX6 eCLIP mock input	HepG2	L2	Sense	1.215	ENCFF686MTX	ENCSR099KAK	1
eCLIP	RPS11	K562	L2	Sense	1.214	ENCFF681CLC	ENCSR269AJF	2
eCLIP	CSTF2T	K562	L2	Sense	1.213	ENCFF926RLW	ENCSR840DRD	2
eCLIP	RPS11	K562	L2	Sense	1.207	ENCFF430NNZ	ENCSR269AJF	1
eCLIP	EWSR1	K562	L2	Sense	1.207	ENCFF455LTY	ENCSR887LPK	1
eCLIP	TBRG4	K562	L2	Sense	1.206	ENCFF910QNU	ENCSR506OTC	1
eCLIP	SUPV3L1	HepG2	L2	Sense	1.204	ENCFF429MXX	ENCSR580MFX	1
eCLIP	UCHL5	HepG2	L2	Antisense	1.204	ENCFF671VFZ	ENCSR490IEE	2
eCLIP	HLTF eCLIP mock input	K562	L2	Antisense	1.201	ENCFF615TJD	ENCSR502NKG	1
eCLIP	RBFOX2 eCLIP mock input	HepG2	L2	Sense	1.199	ENCFF590UCY	ENCSR799EKA	1
eCLIP	RBM22 eCLIP mock input	K562	L2	Antisense	1.199	ENCFF556BXK	ENCSR344EGD	1
eCLIP	DHX30	K562	L2	Sense	1.198	ENCFF301IKV	ENCSR529GSJ	1
eCLIP	GNL3	K562	L2	Sense	1.195	ENCFF282DMO	ENCSR301UQM	1
eCLIP	TAF15	HepG2	L2	Sense	1.195	ENCFF981SIK	ENCSR841EQA	1
eCLIP	SUB1 eCLIP mock input	HepG2	L2	Sense	1.192	ENCFF402KQE	ENCSR641PRC	1
eCLIP	AARS	K562	L2	Sense	1.188	ENCFF694QCY	ENCSR825SVO	2
eCLIP	HNRNPM	HepG2	L2	Sense	1.18	ENCFF450IJF	ENCSR267UCX	2
eCLIP	MTPAP	K562	L2	Sense	1.18	ENCFF169EUQ	ENCSR200DKE	1
eCLIP	YWHAG	K562	L2	Sense	1.18	ENCFF352NIP	ENCSR867ZVK	2
eCLIP	IGF2BP3	HepG2	L2	Sense	1.175	ENCFF957CDL	ENCSR993OLA	2
eCLIP	CSTF2T	K562	L2	Sense	1.171	ENCFF106RNO	ENCSR840DRD	1
eCLIP	FTO	K562	L2	Sense	1.171	ENCFF552FOU	ENCSR989SMC	2
eCLIP	SMNDC1	HepG2	L2	Sense	1.167	ENCFF966TSJ	ENCSR373ODC	1
eCLIP	HNRNPC	HepG2	L2	Antisense	1.164	ENCFF736ZQQ	ENCSR550DVK	1
eCLIP	FKBP4	HepG2	L2	Sense	1.16	ENCFF249FBZ	ENCSR018ZUE	2
eCLIP	FASTKD2	HepG2	L2	Antisense	1.157	ENCFF903QKL	ENCSR023UHL	1
eCLIP	AUH	K562	L2	Sense	1.156	ENCFF504XFY	ENCSR541QHS	1
eCLIP	IGF2BP3	HepG2	L2	Antisense	1.156	ENCFF163VGP	ENCSR993OLA	1
eCLIP	EWSR1	K562	L2	Sense	1.156	ENCFF922VUQ	ENCSR887LPK	2
eCLIP	SLTM	HepG2	L2	Sense	1.155	ENCFF736YMC	ENCSR351PVI	2
eCLIP	YWHAG	K562	L2	Sense	1.153	ENCFF463WLQ	ENCSR867ZVK	1
eCLIP	PPIL4	K562	L2	Sense	1.145	ENCFF194KZE	ENCSR197INS	1
eCLIP	HNRNPK	HepG2	L2	Antisense	1.143	ENCFF329QRR	ENCSR828ZID	2
eCLIP	LIN28B	K562	L2	Antisense	1.139	ENCFF134BOJ	ENCSR970NKP	2
eCLIP	DDX24	K562	L2	Antisense	1.137	ENCFF240HDP	ENCSR999WKT	2
eCLIP	NCBP2	K562	L2	Sense	1.135	ENCFF771UZR	ENCSR484LTQ	2
eCLIP	SERBP1 eCLIP mock input	K562	L2	Sense	1.125	ENCFF257CGL	ENCSR752YLF	1
eCLIP	SF3B1	K562	L2	Sense	1.121	ENCFF177PRH	ENCSR133QEA	1
eCLIP	IGF2BP1	K562	L2	Antisense	1.105	ENCFF956NTH	ENCSR975KIR	2
eCLIP	XRN2	K562	L2	Sense	1.104	ENCFF630LQE	ENCSR657TZB	2
eCLIP	TAF15	HepG2	L2	Sense	1.104	ENCFF730OHC	ENCSR841EQA	2
eCLIP	EIF4G2	K562	L2	Sense	1.099	ENCFF873WNB	ENCSR307YIW	2
eCLIP	CSTF2T	HepG2	L2	Sense	1.096	ENCFF268ECW	ENCSR919HSE	1
eCLIP	TIA1 eCLIP mock input	K562	L2	Sense	1.091	ENCFF644ZWS	ENCSR356GCJ	1
eCLIP	IGF2BP3	HepG2	L2	Antisense	1.089	ENCFF957CDL	ENCSR993OLA	2
eCLIP	DROSHA	K562	L2	Sense	1.089	ENCFF637FTL	ENCSR653HQC	1
eCLIP	ZRANB2	K562	L2	Sense	1.085	ENCFF350ANF	ENCSR663NRA	2
eCLIP	ZRANB2	K562	L2	Sense	1.08	ENCFF157TJP	ENCSR663NRA	1
eCLIP	HNRNPM	K562	L2	Sense	1.08	ENCFF854QQW	ENCSR412NOW	1
eCLIP	SF3B4	HepG2	L2	Antisense	1.078	ENCFF352PAK	ENCSR279UJF	2
eCLIP	ZNF622	K562	L2	Antisense	1.075	ENCFF388PIX	ENCSR657TZZ	1
eCLIP	MTPAP	K562	L2	Sense	1.074	ENCFF998TQA	ENCSR200DKE	2
eCLIP	GRSF1	HepG2	L2	Antisense	1.071	ENCFF374FFC	ENCSR668MJX	1
eCLIP	BUD13	HepG2	L2	Antisense	1.07	ENCFF094VWE	ENCSR830BSQ	2
eCLIP	DDX6	K562	L2	Sense	1.069	ENCFF457JWB	ENCSR893EFU	1
eCLIP	DDX6	HepG2	L2	Sense	1.067	ENCFF293PUM	ENCSR141OIM	1
eCLIP	SLBP	K562	L2	Sense	1.066	ENCFF036FAN	ENCSR483NOP	1
eCLIP	DDX55	HepG2	L2	Sense	1.056	ENCFF825UNM	ENCSR845VGB	1
eCLIP	TROVE2	HepG2	L2	Sense	1.054	ENCFF305FNR	ENCSR993FMY	2
eCLIP	AUH	K562	L2	Sense	1.053	ENCFF014APZ	ENCSR541QHS	2
eCLIP	SF3A3	HepG2	L2	Sense	1.05	ENCFF231UPL	ENCSR331MIC	1
eCLIP	AGGF1	HepG2	L2	Sense	1.045	ENCFF948TWD	ENCSR543TPH	2
eCLIP	NCBP2	K562	L2	Sense	1.036	ENCFF891QNV	ENCSR484LTQ	1
eCLIP	HNRNPM	K562	L2	Sense	1.036	ENCFF259AUE	ENCSR412NOW	2
eCLIP	LARP7	K562	L2	Antisense	1.034	ENCFF918NSS	ENCSR456KXI	2
eCLIP	GRWD1	HepG2	L2	Antisense	1.034	ENCFF459XDE	ENCSR893NWB	2
eCLIP	SLTM	K562	L2	Sense	1.033	ENCFF827FAW	ENCSR000SSH	1
eCLIP	EFTUD2	K562	L2	Sense	1.032	ENCFF652IOV	ENCSR844RVX	1
eCLIP	DDX55	K562	L2	Sense	1.032	ENCFF826HOQ	ENCSR923NKN	1
eCLIP	SND1	HepG2	L2	Antisense	1.031	ENCFF827JFL	ENCSR061EVO	1
eCLIP	PRPF8	K562	L2	Sense	1.03	ENCFF319LAK	ENCSR534YOI	2
eCLIP	SLBP	K562	L2	Sense	1.024	ENCFF013SZJ	ENCSR483NOP	2
eCLIP	FAM120A	K562	L2	Sense	1.024	ENCFF668AFD	ENCSR006OEQ	2
eCLIP	FTO	K562	L2	Sense	1.024	ENCFF589ZWA	ENCSR989SMC	1
eCLIP	AKAP8L	K562	L2	Sense	1.022	ENCFF127ULN	ENCSR206RXT	2
eCLIP	SMNDC1	K562	L2	Sense	1.022	ENCFF817JQS	ENCSR658IQB	1
eCLIP	SF3B1	K562	L2	Sense	1.019	ENCFF766KGY	ENCSR133QEA	2
eCLIP	DDX6	K562	L2	Sense	1.019	ENCFF766EMG	ENCSR893EFU	2
eCLIP	HNRNPK	K562	L2	Antisense	1.013	ENCFF049KXT	ENCSR268ETU	2
eCLIP	FXR1	K562	L2	Sense	1.01	ENCFF716VUM	ENCSR774RFN	2
eCLIP	SRSF7	HepG2	L2	Sense	1.008	ENCFF106PSH	ENCSR513NDD	1
eCLIP	FKBP4	HepG2	L2	Sense	1.006	ENCFF035UHD	ENCSR018ZUE	1
eCLIP	LARP4	K562	L2	Sense	1.004	ENCFF644NKM	ENCSR888YTT	1
eCLIP	HNRNPU	adrenal gland	L2	Sense	1.004	ENCFF659VQW	ENCSR368GER	2
eCLIP	SRSF1	K562	L2	Sense	1	ENCFF833PXB	ENCSR432XUP	2
eCLIP	IGF2BP2	K562	L2	Sense	0.994	ENCFF446VVE	ENCSR062NNB	2
eCLIP	SRSF7	HepG2	L2	Sense	0.992	ENCFF632LPF	ENCSR513NDD	2
eCLIP	SLBP eCLIP mock input	K562	L2	Sense	0.992	ENCFF913HKF	ENCSR950WBG	1
eCLIP	PRPF8	K562	L2	Sense	0.987	ENCFF689MJF	ENCSR534YOI	1
eCLIP	METAP2	K562	L2	Sense	0.986	ENCFF662GNC	ENCSR303OQD	2
eCLIP	TIA1 eCLIP mock input	HepG2	L2	Sense	0.986	ENCFF482VTM	ENCSR333PZV	1
eCLIP	CSTF2T	HepG2	L2	Sense	0.984	ENCFF346HHC	ENCSR919HSE	2
eCLIP	XRCC6	K562	L2	Sense	0.982	ENCFF636DUC	ENCSR258QKO	2
eCLIP	XRCC6	K562	L2	Sense	0.98	ENCFF727MET	ENCSR258QKO	1
eCLIP	NKRF	HepG2	L2	Sense	0.98	ENCFF825FWR	ENCSR277DEO	1
eCLIP	SLTM	K562	L2	Sense	0.979	ENCFF405BRH	ENCSR000SSH	2
eCLIP	PPIG	HepG2	L2	Antisense	0.976	ENCFF733DRI	ENCSR097NEE	1
eCLIP	SF3A3	HepG2	L2	Sense	0.976	ENCFF955MLC	ENCSR331MIC	2
eCLIP	SRSF1	K562	L2	Sense	0.975	ENCFF374XWQ	ENCSR432XUP	1
eCLIP	AGGF1	HepG2	L2	Sense	0.973	ENCFF036HIA	ENCSR543TPH	1
eCLIP	IGF2BP1	HepG2	L2	Sense	0.968	ENCFF438FSK	ENCSR744GEU	2
eCLIP	DDX3X	K562	L2	Sense	0.968	ENCFF188BJH	ENCSR930BZL	1
eCLIP	UCHL5	HepG2	L2	Sense	0.968	ENCFF642XMP	ENCSR490IEE	1
eCLIP	EFTUD2	K562	L2	Sense	0.962	ENCFF737JZP	ENCSR844RVX	2
eCLIP	SLTM	HepG2	L2	Sense	0.952	ENCFF125BHF	ENCSR351PVI	1
eCLIP	LIN28B	K562	L2	Sense	0.951	ENCFF103UQK	ENCSR970NKP	1
eCLIP	ILF3	HepG2	L2	Sense	0.943	ENCFF409NUO	ENCSR786TSC	2
eCLIP	DDX6	HepG2	L2	Sense	0.938	ENCFF978UYI	ENCSR141OIM	2
eCLIP	GPKOW	K562	L2	Sense	0.931	ENCFF636IYL	ENCSR647CLF	2
eCLIP	EIF4G2	K562	L2	Sense	0.925	ENCFF118NIZ	ENCSR307YIW	1
eCLIP	RBM15	HepG2	L2	Sense	0.924	ENCFF415HAC	ENCSR754NDA	1
eCLIP	HNRNPK	K562	L2	Antisense	0.923	ENCFF525XIM	ENCSR268ETU	1
eCLIP	NCBP2	HepG2	L2	Sense	0.923	ENCFF457IKB	ENCSR018RVZ	1
eCLIP	NOL12	HepG2	L2	Sense	0.921	ENCFF821NNN	ENCSR820DQJ	1
eCLIP	ZNF622	K562	L2	Antisense	0.921	ENCFF216ACB	ENCSR657TZZ	2
eCLIP	FMR1	K562	L2	Antisense	0.919	ENCFF436TNC	ENCSR331VNX	1
eCLIP	LARP7	HepG2	L2	Sense	0.918	ENCFF805KJP	ENCSR961OKA	1
eCLIP	FASTKD2	HepG2	L2	Sense	0.917	ENCFF903QKL	ENCSR023UHL	1
eCLIP	DDX3X	K562	L2	Antisense	0.916	ENCFF260CNL	ENCSR930BZL	2
eCLIP	DKC1	HepG2	L2	Antisense	0.915	ENCFF111YEH	ENCSR301TFY	2
eCLIP	IGF2BP3 eCLIP mock input	HepG2	L2	Sense	0.915	ENCFF983FIG	ENCSR077KVG	1
eCLIP	EFTUD2	HepG2	L2	Sense	0.908	ENCFF201YNC	ENCSR527DXF	1
eCLIP	IGF2BP1	HepG2	L2	Sense	0.904	ENCFF059OSQ	ENCSR744GEU	1
eCLIP	IGF2BP2	K562	L2	Antisense	0.902	ENCFF446VVE	ENCSR062NNB	2
eCLIP	UCHL5	HepG2	L2	Sense	0.902	ENCFF671VFZ	ENCSR490IEE	2
eCLIP	IGF2BP3	HepG2	L2	Sense	0.893	ENCFF163VGP	ENCSR993OLA	1
eCLIP	FMR1	K562	L2	Antisense	0.893	ENCFF736XNI	ENCSR331VNX	2
eCLIP	GRWD1	HepG2	L2	Antisense	0.885	ENCFF449TUS	ENCSR893NWB	1
eCLIP	SMNDC1	K562	L2	Sense	0.878	ENCFF851QPV	ENCSR658IQB	2
eCLIP	SUB1	HepG2	L2	Antisense	0.873	ENCFF994CFH	ENCSR406OOZ	1
eCLIP	UPF1	K562	L2	Sense	0.872	ENCFF174FBV	ENCSR456ASB	2
eCLIP	DDX3X	K562	L2	Sense	0.863	ENCFF260CNL	ENCSR930BZL	2
eCLIP	IGF2BP1	K562	L2	Sense	0.862	ENCFF002KWR	ENCSR975KIR	1
eCLIP	LARP7	HepG2	L2	Sense	0.86	ENCFF406RMO	ENCSR961OKA	2
eCLIP	SRSF7	K562	L2	Sense	0.858	ENCFF302CUU	ENCSR468FSW	2
eCLIP	LIN28B	HepG2	L2	Sense	0.857	ENCFF925HAH	ENCSR861GYE	2
eCLIP	FASTKD2	HepG2	L2	Sense	0.855	ENCFF121OYK	ENCSR023UHL	2
eCLIP	RBM22	HepG2	L2	Sense	0.855	ENCFF743SKO	ENCSR456JJQ	2
eCLIP	GRSF1	HepG2	L2	Antisense	0.851	ENCFF163SXQ	ENCSR668MJX	2
eCLIP	PPIG	HepG2	L2	Antisense	0.847	ENCFF144GBK	ENCSR097NEE	2
eCLIP	BCCIP eCLIP mock input	HepG2	L2	Sense	0.846	ENCFF421BZA	ENCSR655BRZ	1
eCLIP	SERBP1	K562	L2	Antisense	0.837	ENCFF287EUA	ENCSR121GQH	2
eCLIP	XRN2	HepG2	L2	Sense	0.829	ENCFF307RJJ	ENCSR655NZA	2
eCLIP	SRSF7	K562	L2	Sense	0.822	ENCFF542LDV	ENCSR468FSW	1
eCLIP	GPKOW	K562	L2	Sense	0.821	ENCFF400PVK	ENCSR647CLF	1
eCLIP	NCBP2	HepG2	L2	Sense	0.818	ENCFF071ZJE	ENCSR018RVZ	2
eCLIP	SF3B4 eCLIP mock input	HepG2	L2	Sense	0.815	ENCFF976CQJ	ENCSR886YYD	1
eCLIP	UPF1	K562	L2	Sense	0.814	ENCFF119DJS	ENCSR456ASB	1
eCLIP	METAP2	K562	L2	Sense	0.805	ENCFF468ZMC	ENCSR303OQD	1
eCLIP	EFTUD2	HepG2	L2	Sense	0.8	ENCFF381UFF	ENCSR527DXF	2
eCLIP	BUD13	HepG2	L2	Sense	0.791	ENCFF592BEM	ENCSR830BSQ	1
eCLIP	RBM15	K562	L2	Sense	0.79	ENCFF141MFP	ENCSR196INN	1
eCLIP	SUB1	HepG2	L2	Antisense	0.788	ENCFF908VRY	ENCSR406OOZ	2
eCLIP	FMR1	K562	L2	Sense	0.787	ENCFF736XNI	ENCSR331VNX	2
eCLIP	SMNDC1	HepG2	L2	Sense	0.787	ENCFF468CQU	ENCSR373ODC	2
eCLIP	SND1	HepG2	L2	Antisense	0.78	ENCFF174TXM	ENCSR061EVO	2
eCLIP	FAM120A	K562	L2	Sense	0.771	ENCFF225RJI	ENCSR006OEQ	1
eCLIP	BUD13	K562	L2	Sense	0.768	ENCFF104FKE	ENCSR663WES	1
eCLIP	SND1	HepG2	L2	Sense	0.768	ENCFF827JFL	ENCSR061EVO	1
eCLIP	TRA2A	K562	L2	Sense	0.764	ENCFF059QDI	ENCSR365NVO	2
eCLIP	BCCIP	HepG2	L2	Sense	0.762	ENCFF005HRW	ENCSR485QCG	2
eCLIP	GRWD1	HepG2	L2	Sense	0.76	ENCFF449TUS	ENCSR893NWB	1
eCLIP	DDX3X	HepG2	L2	Sense	0.748	ENCFF984UNN	ENCSR648LAH	1
eCLIP	BUD13	K562	L2	Sense	0.742	ENCFF130YZF	ENCSR663WES	2
eCLIP	UCHL5	K562	L2	Sense	0.738	ENCFF488QYF	ENCSR349KMG	2
eCLIP	PRPF8	HepG2	L2	Antisense	0.726	ENCFF134AZF	ENCSR121NVA	2
eCLIP	DDX3X	HepG2	L2	Sense	0.725	ENCFF889OOU	ENCSR648LAH	2
eCLIP	FAM120A	HepG2	L2	Sense	0.716	ENCFF599VUS	ENCSR987NYS	1
eCLIP	UCHL5	K562	L2	Sense	0.716	ENCFF922LSS	ENCSR349KMG	1
eCLIP	FXR2	K562	L2	Sense	0.716	ENCFF950NHZ	ENCSR224QWC	2
eCLIP	FAM120A	HepG2	L2	Sense	0.714	ENCFF105IAX	ENCSR987NYS	2
eCLIP	SRSF9	HepG2	L2	Sense	0.714	ENCFF709HAD	ENCSR773KRC	2
eCLIP	LIN28B	K562	L2	Sense	0.708	ENCFF134BOJ	ENCSR970NKP	2
eCLIP	LIN28B	HepG2	L2	Sense	0.707	ENCFF763NGW	ENCSR861GYE	1
eCLIP	GRWD1	HepG2	L2	Sense	0.706	ENCFF459XDE	ENCSR893NWB	2
eCLIP	NSUN2	K562	L2	Antisense	0.699	ENCFF479GVM	ENCSR081JYH	1
eCLIP	IGF2BP1	K562	L2	Antisense	0.699	ENCFF002KWR	ENCSR975KIR	1
eCLIP	IGF2BP2	K562	L2	Antisense	0.692	ENCFF719CCI	ENCSR062NNB	1
eCLIP	TRA2A	HepG2	L2	Sense	0.687	ENCFF693CSS	ENCSR314UMJ	2
eCLIP	SUB1	HepG2	L2	Sense	0.685	ENCFF994CFH	ENCSR406OOZ	1
eCLIP	IGF2BP2	K562	L2	Sense	0.682	ENCFF719CCI	ENCSR062NNB	1
eCLIP	FASTKD2	K562	L2	Sense	0.674	ENCFF158VSM	ENCSR887FHF	2
eCLIP	SRSF9	HepG2	L2	Sense	0.664	ENCFF593PCX	ENCSR773KRC	1
eCLIP	SUB1	HepG2	L2	Sense	0.659	ENCFF908VRY	ENCSR406OOZ	2
eCLIP	SRSF1	HepG2	L2	Sense	0.652	ENCFF953OZR	ENCSR989VIY	1
eCLIP	TRA2A	K562	L2	Sense	0.648	ENCFF222FBC	ENCSR365NVO	1
eCLIP	LARP4	K562	L2	Sense	0.645	ENCFF528CMP	ENCSR888YTT	2
eCLIP	SERBP1	K562	L2	Sense	0.643	ENCFF918RID	ENCSR121GQH	1
eCLIP	RBM15	K562	L2	Sense	0.629	ENCFF532QNF	ENCSR196INN	2
eCLIP	SF3B4	K562	L2	Sense	0.627	ENCFF477PBU	ENCSR267OLV	2
eCLIP	SF3B4	K562	L2	Sense	0.61	ENCFF379LAL	ENCSR267OLV	1
eCLIP	ZNF622	K562	L2	Sense	0.609	ENCFF388PIX	ENCSR657TZZ	1
eCLIP	DKC1	HepG2	L2	Sense	0.606	ENCFF111YEH	ENCSR301TFY	2
eCLIP	DDX24	K562	L2	Sense	0.606	ENCFF280ZCF	ENCSR999WKT	1
eCLIP	SRSF1	HepG2	L2	Sense	0.605	ENCFF832WNY	ENCSR989VIY	2
eCLIP	LARP7	K562	L2	Sense	0.604	ENCFF473ESV	ENCSR456KXI	1
eCLIP	FXR2	K562	L2	Antisense	0.602	ENCFF880NPI	ENCSR224QWC	1
eCLIP	FMR1	K562	L2	Sense	0.599	ENCFF436TNC	ENCSR331VNX	1
eCLIP	BCCIP	HepG2	L2	Sense	0.593	ENCFF731PYG	ENCSR485QCG	1
eCLIP	TRA2A	HepG2	L2	Sense	0.579	ENCFF832CEI	ENCSR314UMJ	1
eCLIP	PRPF8	HepG2	L2	Sense	0.575	ENCFF244MEN	ENCSR121NVA	1
eCLIP	NOL12	HepG2	L2	Sense	0.573	ENCFF160ZHG	ENCSR820DQJ	2
eCLIP	YBX3	K562	L2	Sense	0.564	ENCFF916BBS	ENCSR529FKI	1
eCLIP	FASTKD2	K562	L2	Sense	0.56	ENCFF223JNG	ENCSR887FHF	1
eCLIP	YBX3	K562	L2	Sense	0.553	ENCFF176ZDX	ENCSR529FKI	2
eCLIP	SF3B4	HepG2	L2	Sense	0.546	ENCFF352PAK	ENCSR279UJF	2
eCLIP	DDX24	K562	L2	Sense	0.544	ENCFF240HDP	ENCSR999WKT	2
eCLIP	ZNF622	K562	L2	Sense	0.536	ENCFF216ACB	ENCSR657TZZ	2
eCLIP	YBX3	K562	L2	Antisense	0.527	ENCFF916BBS	ENCSR529FKI	1
eCLIP	SERBP1	K562	L2	Sense	0.514	ENCFF287EUA	ENCSR121GQH	2
eCLIP	BUD13	HepG2	L2	Sense	0.498	ENCFF094VWE	ENCSR830BSQ	2
eCLIP	GRSF1	HepG2	L2	Sense	0.489	ENCFF374FFC	ENCSR668MJX	1
eCLIP	SF3B4	HepG2	L2	Sense	0.47	ENCFF855AZI	ENCSR279UJF	1
eCLIP	SND1	HepG2	L2	Sense	0.46	ENCFF174TXM	ENCSR061EVO	2
eCLIP	DKC1	HepG2	L2	Antisense	0.458	ENCFF568RRM	ENCSR301TFY	1
eCLIP	PPIG	HepG2	L2	Sense	0.439	ENCFF733DRI	ENCSR097NEE	1
eCLIP	LARP7	K562	L2	Sense	0.429	ENCFF918NSS	ENCSR456KXI	2
eCLIP	HLTF	K562	L2	Sense	0.426	ENCFF370ROE	ENCSR589YHM	2
eCLIP	YBX3	K562	L2	Antisense	0.424	ENCFF176ZDX	ENCSR529FKI	2
eCLIP	PRPF8	HepG2	L2	Sense	0.416	ENCFF134AZF	ENCSR121NVA	2
eCLIP	GRSF1	HepG2	L2	Sense	0.396	ENCFF163SXQ	ENCSR668MJX	2
eCLIP	FXR2	K562	L2	Sense	0.383	ENCFF880NPI	ENCSR224QWC	1
eCLIP	NSUN2	K562	L2	Antisense	0.347	ENCFF384EMH	ENCSR081JYH	2
eCLIP	PPIG	HepG2	L2	Sense	0.325	ENCFF144GBK	ENCSR097NEE	2
eCLIP	HLTF	K562	L2	Sense	0.306	ENCFF043RMT	ENCSR589YHM	1
eCLIP	NSUN2	K562	L2	Sense	0.285	ENCFF479GVM	ENCSR081JYH	1
eCLIP	NSUN2	K562	L2	Sense	0.186	ENCFF384EMH	ENCSR081JYH	2
eCLIP	DKC1	HepG2	L2	Sense	0.186	ENCFF568RRM	ENCSR301TFY	1
