# Supplementary material for: Heteromeric RNP Assembly at LINEs Controls Lineage-Specific RNA Processing
Source: Cell. 2018 Aug 23;174(5):1067–1081.e17. doi: 10.1016/j.cell.2018.07.001 (PMC6108849; doi:10.1016/j.cell.2018.07.001)
Supplement: Table S5. Annotation Derived from Phylogenetic Tracing of L1 Elements in hg19, Related to Figure 5 — The table contains the position and result of cross-species comparison for all RepeatMasker annotated L1 elements in hg19. The first eleven columns correspond to the information provided by RepeatMasker. Then 4 columns provide annotation of each L1 as used in this publication. The remaining columns refer to the individual result from liftover of the L1 to the respective genome (hg38, gorGor5, rheMac8, mm10, rn6, bosTau8, canFam3), and consists of one of four categories: absent, degenerate, notLINE, or present. Degenerate means the L1 was lifted to the genome, but was heavily truncated (size less than 33% of human). notLINE means the L1 was lifted but the liftover position is not recognized as a LINE repeat by RepeatMasker in the new genome. [file mmc5.zip]

Archive with 1 entries (1 files):
- TableS5_annotation_L1elements_hg19.txt
