# Supplementary material for: Heteromeric RNP Assembly at LINEs Controls Lineage-Specific RNA Processing
Source: Cell. 2018 Aug 23;174(5):1067–1081.e17. doi: 10.1016/j.cell.2018.07.001 (PMC6108849; doi:10.1016/j.cell.2018.07.001)
Supplement: Table S6. Inclusion Levels of 43583 UCSC Annotated Exons in 53 Human Tissue Types, Related to Figure 5 — Repeat-derived exons were defined as any exon, for which either the 5′ or the 3′ splice site is derived from an Alu or a LINE repeat. We quantified these and all exons of the same genes in the V6p data of the GTEx consortium. In total, we covered 43583 exons across 53 tissues and sub-tissues. The data is from hg19 and positions are 0-based. [file mmc6.xlsx]

## Sheet: TableS6
seqnames	start	end	width	strand	hg19knownGenename	txStart	txEnd	cdsStart	cdsEnd	exonCount	geneSymbol	exonnumber	RefSeqannot	UCSCtype	antisenseAluexon	LINEexon	LINEderivedSpliceSite	hg19LINEID	LINEagegroup	LINEpreservationGroup	ensembl_gene_id	gene_biotype	meanPSI	medianPSI	maxPSI	minPSI	maxdeltaPSI	exontype	numberofTissuesDetected	Skippingpresent	sum_counts	Meanskippingcounts	Adipose:Subcutaneous	Adipose:VisceralOmentum	AdrenalGland	Artery:Aorta	Artery:Coronary	Artery:Tibial	Bladder	Brain:Amygdala	Brain:AnteriorcingulatecortexBA24	Brain:Caudatebasalganglia	Brain:CerebellarHemisphere	Brain:Cerebellum	Brain:Cortex	Brain:FrontalCortexBA9	Brain:Hippocampus	Brain:Hypothalamus	Brain:Nucleusaccumbensbasalganglia
chr1	764383	764484	102	+	uc031pjj.1	762970	778984	762970	762970	3	LOC643837	2	no	alternative	TRUE	FALSE					ENSG00000228794	processed_transcript	0.998907	1	1	0.983333	0.0166667	Aluexon	51	FALSE	131886	7.27645	0.997135	1	1	1	1	1	1	1	1	1	1	1	1	1	1	0.988764	1
chr1	783034	783186	153	+	uc001abp.2	762970	794826	762970	762970	6	LOC643837	3	yes	alternative	FALSE	FALSE					ENSG00000228794	processed_transcript	0.552756	0.538493	0.780857	0.389705	0.391152	alternative	51	TRUE	134801	7.27645	0.459991	0.495569	0.729818	0.414466	0.461518	0.495179	0.628767	0.53357	0.645461	0.547135	0.763506	0.780857	0.646083	0.633175	0.559373	0.585701	0.560242
chr1	787307	787490	184	+	uc001abp.2	762970	794826	762970	762970	6	LOC643837	4	yes	alternative	FALSE	FALSE					ENSG00000228794	processed_transcript	0.999385	1	1	0.987654	0.0123457	alternative	51	FALSE	107504	17.6969	0.994236	1	1	1	1	1	1	1	1	1	1	1	1	1	1	1	1
chr1	788051	788146	96	+	uc001abp.2	762970	794826	762970	762970	6	LOC643837	5	yes	alternative	FALSE	FALSE					ENSG00000228794	processed_transcript	0.999898	1	1	0.997135	0.00286533	alternative	51	FALSE	195440	27.9932	0.997135	1	1	1	1	1	1	1	1	1	1	1	1	1	1	1	1
chr1	1109646	1109701	56	+	uc010nyg.1	1109285	1133313	1114595	1133227	16	TTLL10	2	yes	alternative	FALSE	FALSE					ENSG00000162571	protein_coding	0.00463846	0	0.166667	0	0.166667	alternative	1	FALSE	662.5	0.148101	0	0	0	0	0	0	0	0	0	0	0	0	0	0	0.0106383	0.0108696	0
chr1	1109804	1109869	66	+	uc001acy.2	1109285	1133313	1114595	1133227	16	TTLL10	3	no	alternative	FALSE	FALSE					ENSG00000162571	protein_coding	0.0141188	0	0.333333	0	0.333333	alternative	3	FALSE	1729.5	0.256224	0	0	0	0	0	0	0	0	0	0	0	0	0	0	0.0111111	0.0111111	0
chr1	1114569	1114713	145	+	uc001acy.2	1109285	1133313	1114595	1133227	16	TTLL10	4	no	alternative	FALSE	FALSE					ENSG00000162571	protein_coding	0.0374063	0	0.75	0	0.75	alternative	5	FALSE	5409	1.0083	0	0	0	0	0	0	0	0.0338983	0	0.0537634	0	0	0	0	0.0149254	0.0533333	0.00925926
chr1	1115037	1115117	81	+	uc001acy.2	1109285	1133313	1114595	1133227	16	TTLL10	5	yes	alternative	FALSE	FALSE					ENSG00000162571	protein_coding	0.0630767	0	1	0	1	alternative	8	FALSE	12140.5	1.82992	0	0	0	0	0	0	0	0.0701754	0	0.104167	0	0	0	0	0.0857143	0.112676	0.0454545
chr1	1115414	1115720	307	+	uc001acz.2	1115076	1121243	1115433	1120522	9	TTLL10	2	no	alternative	FALSE	FALSE					ENSG00000162571	protein_coding	0.0685081	0	0.987952	0	0.987952	alternative	8	FALSE	22899	3.52344	0	0	0	0	0	0	0	0.0847458	0	0.114943	0	0	0	0	0.084507	0.157895	0.0480769
chr1	1115863	1115981	119	+	uc001acz.2	1115076	1121243	1115433	1120522	9	TTLL10	3	no	alternative	FALSE	FALSE					ENSG00000162571	protein_coding	0.0743	0	1	0	1	alternative	9	FALSE	35041	4.6685	0.00302115	0	0	0	0	0	0	0.103448	0	0.177215	0	0	0	0	0.119403	0.238095	0.0594059
chr1	1116111	1116240	130	+	uc001acz.2	1115076	1121243	1115433	1120522	9	TTLL10	4	no	alternative	FALSE	FALSE					ENSG00000162571	protein_coding	0.0732221	0	1	0	1	alternative	9	FALSE	36071.5	3.76435	0.0030303	0	0	0	0	0	0	0.125	0	0.17284	0	0	0	0	0.161765	0.233333	0.0588235
chr1	1117121	1117195	75	+	uc001acz.2	1115076	1121243	1115433	1120522	9	TTLL10	5	no	alternative	FALSE	FALSE					ENSG00000162571	protein_coding	0.082478	0	0.988506	0	0.988506	alternative	8	FALSE	38883	5.32577	0.0396476	-1	0	0	0	0	0	0.0892857	0	0.228916	0	0	0	0	0.164179	0.246154	0.038835
chr1	1117741	1117826	86	+	uc001acz.2	1115076	1121243	1115433	1120522	9	TTLL10	6	no	alternative	FALSE	FALSE					ENSG00000162571	protein_coding	0.105187	0	0.989796	0	0.989796	alternative	12	FALSE	49066	6.14494	-1	-1	0	0	0	0	0	0.155172	0	0.287671	0	0	0	0	0.1875	0.290323	0.0776699
chr1	1118256	1118427	172	+	uc001acz.2	1115076	1121243	1115433	1120522	9	TTLL10	7	no	alternative	FALSE	FALSE					ENSG00000162571	protein_coding	0.19576	0.0120482	1	0	1	alternative	14	FALSE	53322.5	6.32086	0.896907	0.966887	0	0	0.0111111	0.003861	0.285714	0.14	0	0.318182	0.025974	0.01	0	0	0.238095	0.333333	0.0752688
chr1	1119300	1119471	172	+	uc001acz.2	1115076	1121243	1115433	1120522	9	TTLL10	8	no	alternative	FALSE	FALSE					ENSG00000162571	protein_coding	0.221172	0.0249226	1	0	1	alternative	13	FALSE	68020	9.58095	0.983165	1	0	0	0.08	0.0272727	-1	0.196078	0	0.347222	0.0266667	0	0	0	0.315789	-1	0.0879121
chr1	1131980	1132096	117	+	uc001acy.2	1109285	1133313	1114595	1133227	16	TTLL10	14	no	alternative	FALSE	FALSE					ENSG00000162571	protein_coding	0.187587	0.0210526	0.989796	0	0.989796	alternative	13	FALSE	48018	5.57335	0.986111	0.989796	0	0	0.0547945	0.00888889	-1	0.08	0	0.0394737	0	0	0	0	0.0847458	0.148148	0.0210526
chr1	1132473	1132566	94	+	uc001acy.2	1109285	1133313	1114595	1133227	16	TTLL10	15	no	alternative	FALSE	FALSE					ENSG00000162571	protein_coding	0.183773	0.010989	1	0	1	alternative	11	FALSE	44433.5	4.81438	0.964912	0.994595	0	0	0.0779221	0.00442478	-1	0.0416667	0	0.0365854	0	0	0	0	0.037037	0.0980392	0.010989
chr1	2489165	2489273	109	+	uc010nzc.1	2487804	2490438	2488103	2490438	4	TNFRSF14	2	no	alternative	FALSE	FALSE					ENSG00000157873	protein_coding	0.999898	1	1	0.997143	0.00285714	alternative	51	FALSE	1179009	146.234	0.997143	1	1	1	1	1	1	1	1	1	1	1	1	1	1	1	1
chr1	2489782	2491417	1636	+	uc001ajt.1	2487804	2495188	2490448	2493060	5	TNFRSF14	3	yes	alternative	FALSE	FALSE					ENSG00000157873	protein_coding	0.999898	1	1	0.997143	0.00285714	alternative	51	FALSE	1281491	153.355	0.997143	1	1	1	1	1	1	1	1	1	1	1	1	1	1	1	1
chr1	3775282	3775430	149	+	uc001ale.3	3773844	3801993	3773844	3773844	8	DFFB	2	yes	alternative	FALSE	FALSE					ENSG00000169598	protein_coding	0.980033	0.995614	1	0.913043	0.0869565	alternative	24	FALSE	23098	0.479486	0.964286	-1	-1	-1	0.941176	-1	1	-1	-1	-1	1	0.990741	-1	-1	-1	-1	-1
chr1	3782207	3782564	358	+	uc009vlr.3	3773844	3801993	3782281	3800305	7	DFFB	3	yes	alternative	FALSE	FALSE					ENSG00000169598	protein_coding	0.974007	1	1	0.75	0.25	alternative	12	FALSE	17457.5	4.05658	-1	-1	-1	-1	-1	-1	-1	-1	-1	-1	0.978022	1	-1	-1	-1	-1	-1
chr1	3782326	3782564	239	+	uc010nzn.2	3773844	3801993	3774167	3800305	7	DFFB	3	yes	alternative	FALSE	FALSE					ENSG00000169598	protein_coding	0.997619	1	1	0.982659	0.017341	alternative	12	FALSE	17967.5	4.05658	-1	-1	-1	-1	-1	-1	-1	-1	-1	-1	0.988764	1	-1	-1	-1	-1	-1
chr1	3782376	3782564	189	+	uc009vln.1	3773844	3782564	3774167	3782376	3	DFFB	3	yes	alternative	FALSE	FALSE					ENSG00000169598	protein_coding	0.98804	0.992857	1	0.949153	0.0508475	alternative	35	FALSE	31903.5	4.05658	0.991736	0.984615	1	0.971014	0.987179	0.954286	1	-1	-1	-1	0.989796	1	0.949153	-1	-1	-1	-1
chr1	3782848	3782962	115	+	uc001ala.1	3773844	3782962	3774167	3782867	3	DFFB	3	yes	alternative	TRUE	FALSE					ENSG00000169598	protein_coding	0.314188	0.314417	0.485938	0.158729	0.327209	Aluexon	50	TRUE	50780	4.05658	0.28446	0.314238	0.245257	0.335559	0.342505	0.374394	0.404994	0.2238	0.292364	0.381481	0.396286	0.389942	0.409542	0.364729	0.28947	0.346155	0.414624
chr1	3784538	3784617	80	+	uc001alc.3	3773844	3801993	3774167	3800305	7	DFFB	4	no	alternative	FALSE	FALSE					ENSG00000169598	protein_coding	0.981798	1	1	0.833333	0.166667	alternative	49	FALSE	47796	7.11724	0.996667	0.989011	1	1	1	0.976959	1	0.833333	0.959184	0.948718	1	1	1	0.971014	0.923077	0.938462	0.961538
chr1	3786169	3786339	171	+	uc001alc.3	3773844	3801993	3774167	3800305	7	DFFB	5	no	alternative	FALSE	FALSE					ENSG00000169598	protein_coding	0.993396	1	1	0.93617	0.0638298	alternative	50	FALSE	66995.5	8.54506	0.996997	1	1	1	1	0.985455	1	0.93617	0.984127	1	1	1	1	0.988506	0.970588	0.963415	0.977778
chr1	3789036	3789136	101	+	uc001alc.3	3773844	3801993	3774167	3800305	7	DFFB	6	no	alternative	FALSE	FALSE					ENSG00000169598	protein_coding	0.993723	1	1	0.939394	0.0606061	alternative	50	FALSE	75064.5	9.00362	0.997067	1	1	1	1	0.992883	1	0.98	0.970588	1	1	1	1	0.989362	1	0.95122	1
chr1	3789578	3789701	124	+	uc009vlp.3	3773844	3801993	3773844	3773844	8	DFFB	7	yes	alternative	TRUE	FALSE					ENSG00000169598	protein_coding	0.167606	0.167302	0.2656	0.0525264	0.213074	Aluexon	51	TRUE	91532	9.00362	0.165271	0.139611	0.0893498	0.23842	0.198768	0.252254	0.186334	0.165874	0.190085	0.216321	0.177785	0.180728	0.201115	0.19947	0.178103	0.193273	0.2656
chr1	6880241	6880310	70	+	uc001aoh.3	6845383	6932107	6845590	6931825	4	CAMTA1	2	yes	alternative	FALSE	FALSE					ENSG00000171735	protein_coding	0.784411	0.776243	0.913514	0.713594	0.19992	alternative	51	TRUE	1.46963e+06	34.8051	0.77439	0.770588	0.773631	0.771653	0.791154	0.806277	0.824121	0.771724	0.773844	0.76463	0.723072	0.737667	0.774477	0.777102	0.763514	0.746549	0.767705
chr1	6885152	6885270	119	+	uc001aoh.3	6845383	6932107	6845590	6931825	4	CAMTA1	3	no	alternative	FALSE	FALSE					ENSG00000171735	protein_coding	0.999898	1	1	0.997143	0.00285714	alternative	51	FALSE	1543342	2.52893	0.997143	1	1	1	1	1	1	1	1	1	1	1	1	1	1	1	1
chr1	6931817	6931900	84	+	uc021ofr.1	6845383	6948261	6845383	6845383	4	CAMTA1	3	yes	alternative	FALSE	FALSE					ENSG00000171735	protein_coding	0.957537	0.975226	0.990182	0.683929	0.306254	alternative	51	TRUE	1053391	3.95546	0.96679	0.976532	0.98247	0.967492	0.972389	0.966481	0.981315	0.942528	0.943737	0.939251	0.683929	0.70621	0.927294	0.935283	0.929823	0.952197	0.908184
chr1	7151364	7151431	68	+	uc001aoi.3	6845383	7829766	6845590	7826551	23	CAMTA1	4	no	alternative	FALSE	FALSE					ENSG00000171735	protein_coding	0.605312	0.956379	1	0	1	alternative	18	FALSE	22728.5	2.78457	-1	-1	-1	-1	-1	-1	-1	0.961538	0.985507	0.975	1	1	1	1	0.942857	0.977011	0.95122
chr1	7309551	7309686	136	+	uc001aoi.3	6845383	7829766	6845590	7826551	23	CAMTA1	5	no	alternative	FALSE	FALSE					ENSG00000171735	protein_coding	0.447632	0.017557	1	0	1	alternative	12	FALSE	16379	1.04454	-1	-1	-1	-1	-1	-1	0	0.952381	0.957143	0.931507	1	1	0.989362	1	0.947368	0.974026	0.930556
chr1	7527890	7527961	72	+	uc001aoi.3	6845383	7829766	6845590	7826551	23	CAMTA1	6	no	alternative	FALSE	FALSE					ENSG00000171735	protein_coding	0.150285	0	1	0	1	alternative	9	FALSE	8859	1.02653	0	0	0	0	0	0.00471698	0	-1	0.888889	-1	1	0.990291	0.97561	0.956044	-1	0.897059	0.776119
chr1	7700460	7700613	154	+	uc001aoi.3	6845383	7829766	6845590	7826551	23	CAMTA1	7	no	alternative	FALSE	FALSE					ENSG00000171735	protein_coding	0.154655	0	1	0	1	alternative	8	FALSE	8929.5	1.06102	0	0	0	0.00591716	0	0.0140187	0	-1	0.931034	-1	1	1	0.988235	0.977011	-1	0.919355	0.820896
chr1	7721786	7721926	141	+	uc001aoi.3	6845383	7829766	6845590	7826551	23	CAMTA1	8	no	alternative	FALSE	FALSE					ENSG00000171735	protein_coding	0.161231	0	1	0	1	alternative	9	FALSE	7939	0.794974	0	0	0	0.00584795	0	0.00446429	0	0.731707	0.931034	-1	1	0.990196	0.952381	0.988636	-1	0.847458	0.705882
chr1	7723413	7725259	1847	+	uc001aoi.3	6845383	7829766	6845590	7826551	23	CAMTA1	9	no	alternative	FALSE	FALSE					ENSG00000171735	protein_coding	0.147163	0	0.986111	0	0.986111	alternative	8	FALSE	6639.5	0.757218	0	0	0	0	0	0.0044843	0	-1	0.923077	-1	0.979381	0.96875	0.986111	0.932584	-1	0.833333	0.806452
chr1	7730971	7731097	127	+	uc001aoi.3	6845383	7829766	6845590	7826551	23	CAMTA1	10	no	alternative	FALSE	FALSE					ENSG00000171735	protein_coding	0.167639	0	1	0	1	alternative	9	FALSE	8066	1.12846	0	0	0	0	0	0.0138249	0	-1	0.915254	-1	1	1	0.988764	0.955556	0.75	0.864407	0.84058
chr1	7737659	7737793	135	+	uc010nzv.1	7732053	7805082	7732124	7805080	8	CAMTA1	2	no	alternative	FALSE	FALSE						unclear	0.22485	0	0.990385	0	0.990385	alternative	13	FALSE	10559.5	1.34015	0	0.00540541	0.019802	0	0	0.0045045	0	0.868421	0.923077	0.870968	0.99	0.990385	0.989474	0.989011	0.788462	0.916667	0.901408
chr1	7792508	7792659	152	+	uc010nzv.1	7732053	7805082	7732124	7805080	8	CAMTA1	3	no	alternative	FALSE	FALSE						unclear	0.609755	0.939024	1	0	1	alternative	16	FALSE	19317	3.1758	-1	-1	0.0875	-1	0	-1	-1	0.956522	1	0.963855	1	1	1	1	1	0.987179	0.939024
chr1	7796404	7796600	197	+	uc010nzv.1	7732053	7805082	7732124	7805080	8	CAMTA1	4	no	alternative	FALSE	FALSE						unclear	0.834414	1	1	0	1	alternative	16	FALSE	40564	6.30731	-1	-1	-1	-1	-1	-1	-1	0.983051	1	1	1	1	1	1	1	1	1
chr1	7796991	7797069	79	+	uc010nzv.1	7732053	7805082	7732124	7805080	8	CAMTA1	5	no	alternative	FALSE	FALSE						unclear	0.836126	0.969019	1	0	1	alternative	23	FALSE	51740.5	5.78866	-1	0.868421	0.367089	-1	-1	-1	-1	0.967742	1	1	1	1	1	1	0.987805	1	0.970297
chr1	7797315	7797630	316	+	uc010nzv.1	7732053	7805082	7732124	7805080	8	CAMTA1	6	no	alternative	FALSE	FALSE						unclear	0.803482	0.987013	1	0	1	alternative	18	FALSE	37285.5	2.928	-1	-1	0.222222	-1	-1	-1	-1	0.964286	0.987013	0.990291	1	1	1	0.990291	0.987179	1	0.98913
chr1	7798019	7798542	524	+	uc010nzv.1	7732053	7805082	7732124	7805080	8	CAMTA1	7	no	alternative	FALSE	FALSE						unclear	0.855326	0.989378	1	0	1	alternative	21	FALSE	50349	8.84267	-1	-1	-1	-1	-1	-1	-1	1	1	1	1	1	1	0.990385	0.988095	1	0.979798
chr1	7804895	7805082	188	+	uc010nzv.1	7732053	7805082	7732124	7805080	8	CAMTA1	8	no	alternative	FALSE	FALSE						unclear	0.864135	0.989691	1	0	1	alternative	26	FALSE	69209	0.112566	-1	0.898305	-1	-1	-1	-1	-1	1	1	1	1	1	1	1	0.988889	1	1
chr1	7805905	7806151	247	+	uc001aoi.3	6845383	7829766	6845590	7826551	23	CAMTA1	18	yes	alternative	FALSE	FALSE					ENSG00000171735	protein_coding	0.863604	1	1	0	1	alternative	23	FALSE	56678	5.91315	-1	-1	-1	-1	-1	-1	-1	1	1	0.991071	1	1	1	1	1	1	1
chr1	7807770	7807841	72	+	uc001aoi.3	6845383	7829766	6845590	7826551	23	CAMTA1	19	no	alternative	FALSE	FALSE					ENSG00000171735	protein_coding	0.839389	1	1	0	1	alternative	19	FALSE	39023.5	3.20982	-1	-1	-1	-1	-1	-1	-1	1	1	1	1	1	1	1	0.9875	1	0.979592
chr1	7809831	7809851	21	+	uc001aoj.3	7796403	7829766	7796469	7826582	11	CAMTA1	8	no	alternative	FALSE	FALSE					ENSG00000171735	protein_coding	0.12009	0.00581395	0.737935	0	0.737935	alternative	16	TRUE	44678	3.20982	0.004946	0.00123106	0.0584395	0	0	0.0010582	0	0.27454	0.487584	0.327062	0.737935	0.656179	0.505692	0.507182	0.318342	0.463572	0.351452
chr1	7811259	7811452	194	+	uc001aoi.3	6845383	7829766	6845590	7826551	23	CAMTA1	20	no	alternative	FALSE	FALSE					ENSG00000171735	protein_coding	0.860705	1	1	0	1	alternative	22	FALSE	46461.5	7.65202	-1	-1	-1	-1	-1	-1	-1	1	1	1	1	1	1	1	0.987342	1	1
chr1	7812519	7812593	75	+	uc001aoi.3	6845383	7829766	6845590	7826551	23	CAMTA1	21	no	alternative	FALSE	FALSE					ENSG00000171735	protein_coding	0.838858	0.985348	1	0	1	alternative	28	FALSE	59608	6.28323	-1	0.917355	-1	-1	-1	-1	-1	1	1	1	1	1	1	1	1	1	1
chr1	7815698	7815728	31	+	uc001aoi.3	6845383	7829766	6845590	7826551	23	CAMTA1	22	yes	alternative	FALSE	FALSE					ENSG00000171735	protein_coding	0.0808993	0.00462095	0.4687	0	0.4687	alternative	14	TRUE	72757	6.28323	0.000952381	0	0.00512832	0.00604452	0.00456621	0.00325652	0.0238095	0.15106	0.266109	0.343065	0.4687	0.4158	0.390517	0.433241	0.249576	0.0832679	0.269512
chr1	9009322	9009501	180	+	uc021ofu.2	9005892	9012710	9005892	9005892	4	CA6	2	yes	alternative	FALSE	FALSE					ENSG00000131686	protein_coding	0.0419175	0	0.984959	0	0.984959	alternative	4	TRUE	25083.5	0.0321449	0.0239344	0	0	0	0	0	0	0	0.0121951	0	0	0	0	0	0	0	0
chr1	9017196	9017344	149	+	uc031plc.1	9005892	9034503	9005945	9034503	8	CA6	3	yes	alternative	FALSE	FALSE					ENSG00000131686	protein_coding	0.0427254	0	0.994203	0	0.994203	alternative	4	FALSE	30676.5	3.67726	0.0271084	0	0	0	0	0	0	0	0.0119048	0	0	0	0	0	0	0	0
chr1	9018969	9019061	93	+	uc031plc.1	9005892	9034503	9005945	9034503	8	CA6	4	no	alternative	FALSE	FALSE					ENSG00000131686	protein_coding	0.0424399	0	0.997135	0	0.997135	alternative	4	FALSE	34510.5	4.39065	0.0271084	0	0	0	0	0	0	0.0151515	0	0	0	0	0	0	0	0	0.00943396
chr1	9022646	9022715	70	+	uc031plc.1	9005892	9034503	9005945	9034503	8	CA6	5	no	alternative	FALSE	FALSE					ENSG00000131686	protein_coding	0.044763	0	1	0	1	alternative	4	FALSE	41805	5.38258	0.0299401	0	0	0	0	0	0	0.0151515	0	0	0	0	0	0	0	0	0
chr1	9027718	9027875	158	+	uc031plc.1	9005892	9034503	9005945	9034503	8	CA6	6	no	alternative	FALSE	FALSE					ENSG00000131686	protein_coding	0.0468346	0	1	0	1	alternative	4	FALSE	53712.5	7.1744	0.030303	0	0	0	0	0	0	0	0.025641	0	0	0	0	0	0	0	0
chr1	9030926	9031040	115	+	uc031plc.1	9005892	9034503	9005945	9034503	8	CA6	7	no	alternative	FALSE	FALSE					ENSG00000131686	protein_coding	0.0500269	0	1	0	1	alternative	5	FALSE	61632.5	7.23413	0.0331325	0	0	0	0	0.00318471	0	0.0149254	0.0128205	0	0	0	0	0	0	0	0
chr1	10067628	10067806	179	+	uc001aqq.3	10057254	10076078	10057316	10075890	4	RBP7	2	no	alternative	FALSE	FALSE					ENSG00000162444	protein_coding	0.991011	1	1	0.566667	0.433333	alternative	50	FALSE	1.13513e+06	172.944	0.997143	1	1	1	1	1	1	1	1	1	1	0.98913	1	1	1	1	1
chr1	10068231	10068332	102	+	uc001aqq.3	10057254	10076078	10057316	10075890	4	RBP7	3	no	alternative	FALSE	FALSE					ENSG00000162444	protein_coding	0.999783	1	1	0.995305	0.00469484	alternative	49	FALSE	1368906	147.081	0.997143	1	1	1	1	0.996933	1	1	1	1	1	1	1	1	1	1	1
chr1	10292308	10292492	185	+	uc009vmt.3	10270763	10334469	10270763	10270763	11	KIF1B	2	no	alternative	FALSE	FALSE					ENSG00000054523	protein_coding	0.997183	1	1	0.977941	0.0220588	alternative	49	FALSE	141982	25.6304	0.996951	1	1	1	1	1	1	1	1	0.991379	1	1	1	1	1	0.989474	1
chr1	10316305	10316381	77	+	uc009vmt.3	10270763	10334469	10270763	10270763	11	KIF1B	3	no	alternative	FALSE	FALSE					ENSG00000054523	protein_coding	0.996893	1	1	0.931507	0.0684932	alternative	51	FALSE	247456	32.2201	0.997101	1	1	1	1	1	1	1	1	1	1	1	1	1	1	1	1
chr1	10318551	10318730	180	+	uc009vmt.3	10270763	10334469	10270763	10270763	11	KIF1B	4	no	alternative	FALSE	FALSE					ENSG00000054523	protein_coding	0.997649	1	1	0.95	0.05	alternative	51	FALSE	252972	26.9199	0.99711	1	1	1	1	1	1	1	1	1	1	1	1	1	1	1	1
chr1	10321963	10322028	66	+	uc009vmt.3	10270763	10334469	10270763	10270763	11	KIF1B	5	no	alternative	FALSE	FALSE					ENSG00000054523	protein_coding	0.994434	1	1	0.880597	0.119403	alternative	51	FALSE	228664	26.5376	0.997076	1	1	1	1	0.99697	1	1	1	1	1	1	1	1	1	1	1
chr1	10327438	10327616	179	+	uc009vmt.3	10270763	10334469	10270763	10270763	11	KIF1B	6	no	alternative	FALSE	FALSE					ENSG00000054523	protein_coding	0.99654	1	1	0.96	0.04	alternative	50	FALSE	223144	25.6292	0.997059	0.995475	1	1	1	1	1	1	1	1	1	1	1	1	1	1	1
chr1	10328210	10328321	112	+	uc009vmt.3	10270763	10334469	10270763	10270763	11	KIF1B	7	no	alternative	FALSE	FALSE					ENSG00000054523	protein_coding	0.992833	1	1	0.885246	0.114754	alternative	51	FALSE	230689	28.3016	0.99422	1	1	1	1	1	1	1	1	1	1	1	1	1	1	1	1
chr1	10331560	10331637	78	+	uc009vmt.3	10270763	10334469	10270763	10270763	11	KIF1B	8	no	alternative	FALSE	FALSE					ENSG00000054523	protein_coding	0.992884	1	1	0.859375	0.140625	alternative	51	FALSE	231262	25.7632	0.997076	1	1	1	1	1	1	1	1	1	1	1	1	1	1	1	1
chr1	10332299	10332364	66	+	uc009vmt.3	10270763	10334469	10270763	10270763	11	KIF1B	9	no	alternative	FALSE	FALSE					ENSG00000054523	protein_coding	0.9905	1	1	0.770492	0.229508	alternative	50	FALSE	176480	15.4944	0.997067	1	1	1	0.992188	1	1	1	1	0.991453	1	1	1	1	1	1	1
chr1	10333072	10333089	18	+	uc001aqy.3	10292307	10441655	10292386	10438460	48	KIF1B	9	no	alternative	FALSE	FALSE					ENSG00000054523	protein_coding	0.134979	0.0032331	0.94068	0	0.94068	alternative	14	TRUE	159858	15.4944	0.00133607	0.000162655	0.00995275	0.000335345	0.00131836	0.000599768	0	0.426203	0.699955	0.31013	0.94068	0.88023	0.695963	0.727129	0.374204	0.410391	0.519392
chr1	10335486	10335561	76	+	uc001aqv.4	10270763	10368655	10292386	10364705	21	KIF1B	10	no	alternative	FALSE	FALSE					ENSG00000054523	protein_coding	0.989421	1	1	0.783333	0.216667	alternative	50	FALSE	169041	24.0242	0.997067	1	0.992908	1	0.991935	1	1	1	1	0.991453	1	1	1	1	1	0.989474	1
chr1	10336379	10336457	79	+	uc001aqv.4	10270763	10368655	10292386	10364705	21	KIF1B	11	no	alternative	FALSE	FALSE					ENSG00000054523	protein_coding	0.995317	1	1	0.9	0.1	alternative	51	FALSE	234964	30.9061	0.994286	1	1	1	1	1	1	1	1	1	1	1	1	1	1	1	1
chr1	10338044	10338186	143	+	uc001aqv.4	10270763	10368655	10292386	10364705	21	KIF1B	12	no	alternative	FALSE	FALSE					ENSG00000054523	protein_coding	0.996218	1	1	0.932203	0.0677966	alternative	50	FALSE	177372	10.5603	0.997101	1	1	0.99537	1	1	1	1	1	1	1	1	1	1	1	1	1
chr1	10339155	10339196	42	+	uc001aqy.3	10292307	10441655	10292386	10438460	48	KIF1B	13	no	alternative	FALSE	FALSE					ENSG00000054523	protein_coding	0.304885	0	1	0	1	alternative	17	FALSE	56697	0.264641	0	0	0.00826446	0	0	0.00673401	0	1	1	1	1	1	1	1	1	0.988095	0.990291
chr1	10342380	10342591	212	+	uc001aqz.3	10292307	10441655	10292386	10438460	48	KIF1B	14	yes	alternative	FALSE	FALSE					ENSG00000054523	protein_coding	0.992256	1	1	0.938462	0.0615385	alternative	49	FALSE	149736	28.9092	0.99361	0.984127	1	0.989796	1	1	1	1	1	1	1	1	1	1	1	1	1
chr1	10351140	10351219	80	+	uc001aqv.4	10270763	10368655	10292386	10364705	21	KIF1B	14	no	alternative	FALSE	FALSE					ENSG00000054523	protein_coding	0.995758	1	1	0.887324	0.112676	alternative	51	FALSE	261104	32.1322	0.99711	1	1	1	1	1	1	1	1	1	1	1	1	1	1	1	1
chr1	10352105	10352180	76	+	uc001aqv.4	10270763	10368655	10292386	10364705	21	KIF1B	15	no	alternative	FALSE	FALSE					ENSG00000054523	protein_coding	0.996227	1	1	0.9	0.1	alternative	51	FALSE	248035	25.8538	0.997101	1	1	1	1	1	1	1	1	1	1	1	1	1	1	1	1
chr1	10355144	10355223	80	+	uc001aqv.4	10270763	10368655	10292386	10364705	21	KIF1B	16	no	alternative	FALSE	FALSE					ENSG00000054523	protein_coding	0.995874	1	1	0.901639	0.0983607	alternative	51	FALSE	214603	24.3164	0.997093	1	1	1	1	1	1	1	1	0.991453	1	1	1	1	1	1	1
chr1	10355718	10355824	107	+	uc001aqv.4	10270763	10368655	10292386	10364705	21	KIF1B	17	no	alternative	FALSE	FALSE					ENSG00000054523	protein_coding	0.997009	1	1	0.953125	0.046875	alternative	51	FALSE	219846	27.0795	0.99711	1	1	1	1	0.996988	1	1	1	0.991453	1	1	1	1	1	1	1
chr1	10356640	10356723	84	+	uc001aqv.4	10270763	10368655	10292386	10364705	21	KIF1B	18	no	alternative	FALSE	FALSE					ENSG00000054523	protein_coding	0.998121	1	1	0.948052	0.0519481	alternative	51	FALSE	255706	32.6997	0.994236	1	1	1	1	1	1	1	1	0.991453	1	1	1	1	1	1	1
chr1	10356955	10357135	181	+	uc001aqv.4	10270763	10368655	10292386	10364705	21	KIF1B	19	no	alternative	FALSE	FALSE					ENSG00000054523	protein_coding	0.997237	1	1	0.939024	0.0609756	alternative	51	FALSE	290513	35.2168	0.99711	1	0.993056	1	0.992481	1	1	1	1	0.991453	1	1	1	1	1	1	1
chr1	10357232	10357304	73	+	uc001aqv.4	10270763	10368655	10292386	10364705	21	KIF1B	20	no	alternative	FALSE	FALSE					ENSG00000054523	protein_coding	0.995092	1	1	0.876712	0.123288	alternative	51	FALSE	241214	15.681	0.997101	1	0.992908	1	0.992424	1	1	1	1	0.991453	1	1	1	1	1	1	1
chr1	10380101	10380194	94	+	uc001aqy.3	10292307	10441655	10292386	10438460	48	KIF1B	22	no	alternative	FALSE	FALSE					ENSG00000054523	protein_coding	0.980677	1	1	0.75	0.25	alternative	51	FALSE	136700	16.2769	0.996933	0.994253	1	0.99422	0.981818	0.993485	1	1	1	1	1	1	1	1	1	1	1
chr1	10381767	10381915	149	+	uc001aqy.3	10292307	10441655	10292386	10438460	48	KIF1B	23	no	alternative	FALSE	FALSE					ENSG00000054523	protein_coding	0.98721	1	1	0.811475	0.188525	alternative	51	FALSE	140316	16.5264	0.993958	0.994318	1	0.98913	0.963303	0.996732	1	1	1	1	1	1	1	1	1	1	1
chr1	10383942	10384120	179	+	uc001aqy.3	10292307	10441655	10292386	10438460	48	KIF1B	24	no	alternative	FALSE	FALSE					ENSG00000054523	protein_coding	0.984821	1	1	0.801527	0.198473	alternative	51	FALSE	151738	18.947	0.994152	0.994382	1	0.98913	0.962617	0.993548	1	1	1	1	1	1	1	1	1	1	1
chr1	10384816	10384953	138	+	uc001aqy.3	10292307	10441655	10292386	10438460	48	KIF1B	25	no	alternative	FALSE	FALSE					ENSG00000054523	protein_coding	0.966533	0.988235	1	0.652174	0.347826	alternative	49	FALSE	124984	10.2718	0.982993	0.9375	0.992188	0.968992	0.909091	0.984733	1	1	1	1	1	1	1	1	1	1	1
chr1	10386169	10386417	249	+	uc001aqy.3	10292307	10441655	10292386	10438460	48	KIF1B	26	no	alternative	FALSE	FALSE					ENSG00000054523	protein_coding	0.653789	1	1	0	1	alternative	16	FALSE	81943	8.88498	-1	-1	-1	-1	-1	-1	-1	1	1	1	1	1	1	1	1	1	1
chr1	10394578	10394696	119	+	uc001aqy.3	10292307	10441655	10292386	10438460	48	KIF1B	27	no	alternative	FALSE	FALSE					ENSG00000054523	protein_coding	0.976749	0.985056	1	0.871429	0.128571	alternative	42	FALSE	108005	16.3646	0.98227	-1	0.984	-1	0.871429	0.991266	1	1	1	1	1	1	1	1	1	1	1
chr1	10396715	10396800	86	+	uc001aqy.3	10292307	10441655	10292386	10438460	48	KIF1B	28	no	alternative	FALSE	FALSE					ENSG00000054523	protein_coding	0.987978	1	1	0.820513	0.179487	alternative	50	FALSE	138251	15.9559	0.996988	0.99422	1	1	0.990291	0.996711	1	1	1	1	1	1	1	1	1	1	1
chr1	10397132	10397261	130	+	uc001aqy.3	10292307	10441655	10292386	10438460	48	KIF1B	29	no	alternative	FALSE	FALSE					ENSG00000054523	protein_coding	0.990537	1	1	0.852941	0.147059	alternative	51	FALSE	171348	24.102	0.99705	0.984772	1	1	0.991304	0.996835	1	1	1	1	1	1	1	1	1	1	1
chr1	10397429	10397591	163	+	uc001aqy.3	10292307	10441655	10292386	10438460	48	KIF1B	30	no	alternative	FALSE	FALSE					ENSG00000054523	protein_coding	0.993189	1	1	0.883562	0.116438	alternative	51	FALSE	196062	21.7337	0.994118	0.989848	1	0.99005	1	1	1	1	1	1	1	1	1	1	1	1	1
chr1	10399827	10399917	91	+	uc001aqy.3	10292307	10441655	10292386	10438460	48	KIF1B	31	no	alternative	FALSE	FALSE					ENSG00000054523	protein_coding	0.993293	1	1	0.875862	0.124138	alternative	51	FALSE	179358	20.1968	0.997059	0.994975	1	1	1	1	1	1	1	1	1	1	1	1	1	1	1
chr1	10402108	10402226	119	+	uc001aqy.3	10292307	10441655	10292386	10438460	48	KIF1B	32	no	alternative	FALSE	FALSE					ENSG00000054523	protein_coding	0.994652	1	1	0.883721	0.116279	alternative	51	FALSE	174496	20.5971	0.997085	1	1	0.99505	0.991379	1	1	1	1	1	1	1	1	1	1	1	1
chr1	10403290	10403345	56	+	uc001aqy.3	10292307	10441655	10292386	10438460	48	KIF1B	33	no	alternative	FALSE	FALSE					ENSG00000054523	protein_coding	0.99516	1	1	0.908397	0.0916031	alternative	51	FALSE	195463	0.000935126	0.994118	1	1	0.995169	1	1	1	1	1	1	1	1	1	1	1	1	1
chr1	10405903	10406011	109	+	uc001aqy.3	10292307	10441655	10292386	10438460	48	KIF1B	34	no	alternative	FALSE	FALSE					ENSG00000054523	protein_coding	0.995777	1	1	0.883721	0.116279	alternative	51	TRUE	186765	0.000701344	0.99711	0.994924	1	1	1	1	1	1	1	1	0.999788	0.999345	1	1	1	1	1
chr1	10407819	10407885	67	+	uc001aqy.3	10292307	10441655	10292386	10438460	48	KIF1B	35	no	alternative	FALSE	FALSE					ENSG00000054523	protein_coding	0.993279	1	1	0.887324	0.112676	alternative	51	FALSE	182722	24.1548	0.997093	0.994792	1	0.994845	0.982301	1	1	1	1	1	1	1	1	1	1	1	1
chr1	10408707	10408791	85	+	uc001aqy.3	10292307	10441655	10292386	10438460	48	KIF1B	36	no	alternative	FALSE	FALSE					ENSG00000054523	protein_coding	0.994473	1	1	0.907143	0.0928571	alternative	51	FALSE	196794	21.852	0.99711	0.990291	1	1	0.991071	1	1	1	1	1	1	1	1	1	1	1	1
chr1	10412689	10412794	106	+	uc001aqy.3	10292307	10441655	10292386	10438460	48	KIF1B	37	no	alternative	FALSE	FALSE					ENSG00000054523	protein_coding	0.995423	1	1	0.914286	0.0857143	alternative	51	FALSE	193961	23.4925	0.991202	0.985222	1	1	0.99115	0.996855	1	1	1	1	1	1	1	1	1	1	1
chr1	10420987	10421101	115	+	uc001aqy.3	10292307	10441655	10292386	10438460	48	KIF1B	38	no	alternative	FALSE	FALSE					ENSG00000054523	protein_coding	0.994998	1	1	0.900763	0.0992366	alternative	51	FALSE	193480	21.7396	0.991228	0.994924	1	1	0.983051	1	1	1	1	1	1	1	1	1	1	1	1
chr1	10421750	10421883	134	+	uc001aqy.3	10292307	10441655	10292386	10438460	48	KIF1B	39	no	alternative	FALSE	FALSE					ENSG00000054523	protein_coding	0.997627	1	1	0.964789	0.0352113	alternative	51	FALSE	246183	35.8134	0.997101	1	1	0.995305	0.991597	1	1	1	1	1	1	1	1	1	1	1	1
chr1	10423341	10423402	62	+	uc001aqy.3	10292307	10441655	10292386	10438460	48	KIF1B	40	no	alternative	FALSE	FALSE					ENSG00000054523	protein_coding	0.998478	1	1	0.966667	0.0333333	alternative	51	FALSE	277022	28.9492	0.99711	1	1	1	0.992063	1	1	1	1	1	1	1	1	1	1	1	1
chr1	10425158	10425303	146	+	uc001aqy.3	10292307	10441655	10292386	10438460	48	KIF1B	41	no	alternative	FALSE	FALSE					ENSG00000054523	protein_coding	0.996887	1	1	0.954887	0.0451128	alternative	51	FALSE	206138	19.242	0.99711	1	1	0.995098	1	1	1	1	1	1	1	1	1	1	1	1	1
chr1	10425467	10425706	240	+	uc001aqy.3	10292307	10441655	10292386	10438460	48	KIF1B	42	no	alternative	FALSE	FALSE					ENSG00000054523	protein_coding	0.998711	1	1	0.977528	0.0224719	alternative	51	FALSE	215446	31.1254	0.99711	1	1	0.995169	1	0.996933	1	1	1	1	1	1	1	1	1	1	1
chr1	10428525	10428596	72	+	uc001aqy.3	10292307	10441655	10292386	10438460	48	KIF1B	43	no	alternative	FALSE	FALSE					ENSG00000054523	protein_coding	0.999386	1	1	0.987097	0.0129032	alternative	51	FALSE	259485	29.5373	0.997118	1	1	0.99537	1	1	1	1	1	1	1	1	1	1	1	1	1
chr1	10431199	10431320	122	+	uc001aqy.3	10292307	10441655	10292386	10438460	48	KIF1B	44	no	alternative	FALSE	FALSE					ENSG00000054523	protein_coding	0.998231	1	1	0.96	0.04	alternative	51	FALSE	255698	30.24	0.997126	1	1	0.995305	1	0.996923	1	1	1	1	1	1	1	1	1	1	1
chr1	10434374	10434523	150	+	uc001aqy.3	10292307	10441655	10292386	10438460	48	KIF1B	45	no	alternative	FALSE	FALSE					ENSG00000054523	protein_coding	0.998705	1	1	0.939189	0.0608108	alternative	51	FALSE	243645	26.7197	0.997135	1	1	1	1	1	1	1	1	1	1	1	1	1	1	1	1
chr1	10434912	10435104	193	+	uc001aqy.3	10292307	10441655	10292386	10438460	48	KIF1B	46	no	alternative	FALSE	FALSE					ENSG00000054523	protein_coding	0.998929	1	1	0.97931	0.0206897	alternative	51	FALSE	232880	27.7234	0.997101	1	1	1	1	1	1	1	1	1	1	1	1	1	1	1	1
chr1	10435313	10435431	119	+	uc001aqy.3	10292307	10441655	10292386	10438460	48	KIF1B	47	no	alternative	FALSE	FALSE					ENSG00000054523	protein_coding	0.999377	1	1	0.97973	0.0202703	alternative	51	FALSE	237288	0.113384	0.99711	1	1	1	1	1	1	1	1	1	1	1	1	1	1	1	1
chr1	10502322	10502498	177	+	uc031ple.1	10490158	10512060	10490574	10502462	6	APITD1-CORT	5	yes	alternative	FALSE	FALSE					ENSG00000251503	protein_coding	0.932252	0.965728	1	0.774204	0.225796	alternative	51	TRUE	176457	1.05587	0.959763	0.973164	0.965728	0.98186	0.979129	0.980307	0.980142	0.794343	0.792124	0.871858	0.873816	0.836823	0.79015	0.774204	0.802339	0.783641	0.869636
chr1	10555331	10555378	48	+	uc001arl.3	10535002	10580067	10535002	10535002	3	PEX14	2	yes	alternative	FALSE	FALSE					ENSG00000142655	protein_coding	0.999898	1	1	0.997143	0.00285714	alternative	51	FALSE	248172	0.169725	0.997143	1	1	1	1	1	1	1	1	1	1	1	1	1	1	1	1
chr1	10596270	10596354	85	+	uc009vmu.1	10535002	10683924	10535023	10683189	5	PEX14	3	yes	alternative	FALSE	FALSE					ENSG00000142655	protein_coding	0.993453	0.996782	1	0.968479	0.0315212	alternative	51	TRUE	302586	0.169725	0.994677	0.998226	0.998789	0.996103	0.996782	0.996595	0.998643	0.98178	0.974714	0.984317	0.99008	0.991033	0.987179	0.987431	0.97195	0.977022	0.98365
chr1	10659295	10659423	129	+	uc001arn.3	10535002	10690815	10535023	10690044	9	PEX14	4	yes	alternative	FALSE	FALSE					ENSG00000142655	protein_coding	0.999897	1	1	0.997143	0.00285714	alternative	51	TRUE	362762	0.000233781	0.997143	1	1	1	1	1	1	1	1	1	1	1	1	1	1	1	1
chr1	10678389	10678474	86	+	uc009vmu.1	10535002	10683924	10535023	10683189	5	PEX14	4	no	alternative	FALSE	FALSE					ENSG00000142655	protein_coding	0.999898	1	1	0.997143	0.00285714	alternative	51	FALSE	406838	47.6858	0.997143	1	1	1	1	1	1	1	1	1	1	1	1	1	1	1	1
chr1	10684397	10684494	98	+	uc001arn.3	10535002	10690815	10535023	10690044	9	PEX14	7	no	alternative	FALSE	FALSE					ENSG00000142655	protein_coding	0.999898	1	1	0.997143	0.00285714	alternative	51	FALSE	399978	47.7349	0.997143	1	1	1	1	1	1	1	1	1	1	1	1	1	1	1	1
chr1	10687329	10687420	92	+	uc001arn.3	10535002	10690815	10535023	10690044	9	PEX14	8	no	alternative	FALSE	FALSE					ENSG00000142655	protein_coding	0.999898	1	1	0.997143	0.00285714	alternative	51	FALSE	440338	55.2079	0.997143	1	1	1	1	1	1	1	1	1	1	1	1	1	1	1	1
chr1	12294248	12294420	173	+	uc001atv.3	12290112	12572098	12294323	12569078	70	VPS13D	2	no	alternative	FALSE	FALSE						unclear	0.951517	0.962025	1	0.8	0.2	alternative	27	FALSE	34509	5.48369	0.962025	0.933333	0.875	0.978571	0.988235	0.982332	1	-1	-1	-1	0.926471	-1	-1	-1	-1	-1	-1
chr1	12302570	12302647	78	+	uc001atv.3	12290112	12572098	12294323	12569078	70	VPS13D	3	no	alternative	FALSE	FALSE						unclear	0.963317	0.981273	1	0.836364	0.163636	alternative	43	FALSE	49179.5	6.01356	0.983165	0.993711	0.902913	0.994737	1	0.99026	1	-1	0.913043	0.924051	1	0.978022	-1	0.949153	0.875	-1	0.914286
chr1	12304303	12304493	191	+	uc001atv.3	12290112	12572098	12294323	12569078	70	VPS13D	4	no	alternative	FALSE	FALSE						unclear	0.976852	0.984228	1	0.878049	0.121951	alternative	46	FALSE	59336	7.85809	0.978056	1	0.945946	1	0.991453	0.996855	1	0.878049	0.920635	0.976471	1	0.981132	0.967742	0.958904	-1	0.943396	0.946667
chr1	12304594	12304674	81	+	uc001atv.3	12290112	12572098	12294323	12569078	70	VPS13D	5	no	alternative	FALSE	FALSE						unclear	0.978108	0.989999	1	0.862745	0.137255	alternative	48	FALSE	60530.5	6.29281	0.996743	1	0.971963	1	1	1	1	0.888889	0.885246	0.978022	1	0.990099	0.96875	0.960526	0.862745	0.923077	0.9625
chr1	12309280	12309396	117	+	uc001atv.3	12290112	12572098	12294323	12569078	70	VPS13D	6	no	alternative	FALSE	FALSE						unclear	0.9683	0.984848	1	0.8	0.2	alternative	45	FALSE	53094.5	6.1197	0.993174	0.994083	0.941176	0.989305	0.990991	1	1	-1	0.886792	0.961039	1	0.963855	0.952381	0.954545	0.851852	-1	0.971831
chr1	12313779	12313883	105	+	uc001atv.3	12290112	12572098	12294323	12569078	70	VPS13D	7	no	alternative	FALSE	FALSE						unclear	0.967383	0.985507	1	0.818182	0.181818	alternative	43	FALSE	50960.5	5.79392	0.993103	0.987654	0.947917	1	0.990654	0.986842	1	-1	0.934783	0.941176	1	0.987805	-1	0.940299	0.818182	-1	0.947368
chr1	12316390	12316560	171	+	uc001atv.3	12290112	12572098	12294323	12569078	70	VPS13D	8	no	alternative	FALSE	FALSE						unclear	0.974085	0.985075	1	0.882353	0.117647	alternative	45	FALSE	55820	7.25576	0.983819	0.994012	0.945946	0.989691	1	1	1	0.95122	0.927273	0.975309	0.989247	1	0.896552	0.955882	-1	0.925926	0.962025
chr1	12317044	12317144	101	+	uc001atv.3	12290112	12572098	12294323	12569078	70	VPS13D	9	no	alternative	FALSE	FALSE						unclear	0.967071	0.984566	1	0.8125	0.1875	alternative	44	FALSE	54006	5.36984	0.983165	0.987805	0.913462	0.994624	0.990909	0.996774	1	0.871795	0.921569	0.945946	0.988372	0.990291	-1	0.936508	-1	0.918367	0.942029
chr1	12317992	12318160	169	+	uc001atv.3	12290112	12572098	12294323	12569078	70	VPS13D	10	no	alternative	FALSE	FALSE						unclear	0.955505	0.975845	1	0.462963	0.537037	alternative	47	FALSE	55901.5	7.69889	0.986486	0.993827	0.952381	0.994737	1	0.996711	1	0.783784	0.959184	0.973684	1	0.990826	0.953125	0.929577	0.884615	0.944444	0.942029
chr1	12320750	12320851	102	+	uc001atv.3	12290112	12572098	12294323	12569078	70	VPS13D	11	no	alternative	FALSE	FALSE						unclear	0.959435	0.980997	1	0.5	0.5	alternative	50	FALSE	64042.5	7.27306	0.987013	0.994413	0.963636	1	0.982143	0.996825	1	0.853659	0.981132	0.950617	1	1	0.985294	0.973684	0.92	0.921875	0.9375
chr1	12321005	12321206	202	+	uc001atv.3	12290112	12572098	12294323	12569078	70	VPS13D	12	no	alternative	FALSE	FALSE						unclear	0.96988	0.985149	1	0.827586	0.172414	alternative	47	FALSE	57582	6.18854	0.990132	0.989011	0.963636	0.994764	0.981132	0.99359	1	0.894737	0.954545	1	0.987952	1	0.96875	0.935484	0.862745	0.942308	0.955882
chr1	12321958	12322137	180	+	uc001atv.3	12290112	12572098	12294323	12569078	70	VPS13D	13	no	alternative	FALSE	FALSE						unclear	0.970345	0.981794	1	0.827338	0.172662	alternative	42	FALSE	53737.5	6.37428	0.990066	0.975904	0.943396	0.989305	0.980952	0.996785	1	-1	0.930233	0.965517	1	1	0.940299	0.982456	-1	-1	0.915493
chr1	12326938	12327068	131	+	uc001atv.3	12290112	12572098	12294323	12569078	70	VPS13D	14	no	alternative	FALSE	FALSE						unclear	0.969948	0.986111	1	0.842105	0.157895	alternative	45	FALSE	60363.5	7.73758	0.98722	0.983146	0.941748	0.989637	0.982609	1	1	0.921053	0.934783	0.963855	0.988764	0.990099	0.986111	0.96	0.857143	-1	0.921053
chr1	12327902	12327977	76	+	uc001atv.3	12290112	12572098	12294323	12569078	70	VPS13D	15	no	alternative	FALSE	FALSE						unclear	0.972851	0.988636	1	0.85	0.15	alternative	49	FALSE	64344	7.30485	0.990385	0.994681	0.990741	0.994949	1	1	1	0.974359	0.924528	0.966667	1	0.990826	0.986486	0.985294	0.85	0.90566	0.942857
chr1	12328763	12328933	171	+	uc001atv.3	12290112	12572098	12294323	12569078	70	VPS13D	16	no	alternative	FALSE	FALSE						unclear	0.959627	0.982857	1	0.787234	0.212766	alternative	45	FALSE	52543	4.97873	0.99	0.982857	0.969697	0.989418	0.990385	0.993399	1	0.833333	0.877551	0.962963	0.988506	0.990099	-1	0.932432	0.787234	0.897959	0.88
chr1	12331051	12331181	131	+	uc001atv.3	12290112	12572098	12294323	12569078	70	VPS13D	17	no	alternative	FALSE	FALSE						unclear	0.966619	0.983164	1	0.864865	0.135135	alternative	46	FALSE	55535.5	8.00444	0.977492	0.982857	0.971154	0.994872	0.990566	0.996721	1	0.864865	0.891304	0.962025	1	1	0.966102	0.96875	0.901961	0.90566	0.927536
chr1	12333060	12333192	133	+	uc001atv.3	12290112	12572098	12294323	12569078	70	VPS13D	18	no	alternative	FALSE	FALSE						unclear	0.977835	0.988372	1	0.902439	0.097561	alternative	49	FALSE	68266	7.95488	0.975232	0.989418	0.95082	0.99005	0.982609	0.996825	1	0.902439	0.964286	0.989011	1	1	0.97561	0.96	0.918033	0.947368	0.945205
chr1	12335882	12338095	2214	+	uc001atv.3	12290112	12572098	12294323	12569078	70	VPS13D	19	no	alternative	FALSE	FALSE						unclear	0.985416	0.993976	1	0.907407	0.0925926	alternative	49	FALSE	77942	10.2665	0.994012	0.989744	0.952	1	1	0.996951	1	0.957447	1	0.967742	1	1	1	0.987654	0.907407	0.981818	0.972222
chr1	12339556	12339707	152	+	uc001atv.3	12290112	12572098	12294323	12569078	70	VPS13D	20	no	alternative	FALSE	FALSE						unclear	0.98323	0.990196	1	0.907407	0.0925926	alternative	49	FALSE	84440	9.47399	0.996988	0.995122	0.991803	1	0.99187	0.99696	1	0.959184	1	0.978947	1	1	0.989247	0.988235	0.907407	0.964912	0.942529
chr1	12342762	12343793	1032	+	uc001atv.3	12290112	12572098	12294323	12569078	70	VPS13D	21	no	alternative	FALSE	FALSE						unclear	0.989849	0.996653	1	0.925926	0.0740741	alternative	50	FALSE	92667.5	12.1899	0.991228	1	0.992366	1	1	0.996942	1	0.980392	1	0.970588	1	1	0.990385	0.988636	0.932203	0.968254	0.967033
chr1	12348280	12348370	91	+	uc001atv.3	12290112	12572098	12294323	12569078	70	VPS13D	22	no	alternative	FALSE	FALSE						unclear	0.990554	1	1	0.888889	0.111111	alternative	51	FALSE	110216	13.5765	0.994169	1	0.992537	0.995475	1	1	1	1	0.986111	1	0.989899	1	0.990566	0.98913	0.96875	0.973333	0.958763
chr1	12351055	12351181	127	+	uc001atv.3	12290112	12572098	12294323	12569078	70	VPS13D	23	no	alternative	FALSE	FALSE						unclear	0.989371	0.996774	1	0.848485	0.151515	alternative	51	FALSE	103346	10.5838	0.988439	1	0.992424	0.995455	1	1	1	1	0.985507	1	0.989899	1	0.990566	0.989474	0.970149	0.985915	0.967391
chr1	12353581	12353761	181	+	uc001atv.3	12290112	12572098	12294323	12569078	70	VPS13D	24	no	alternative	FALSE	FALSE						unclear	0.984881	0.996633	1	0.71875	0.28125	alternative	51	FALSE	95813	11.8155	0.994118	1	0.992	1	1	1	1	0.941176	0.972603	0.990654	1	1	1	1	0.982143	0.985714	0.988235
chr1	12359259	12359441	183	+	uc001atv.3	12290112	12572098	12294323	12569078	70	VPS13D	25	no	alternative	FALSE	FALSE						unclear	0.989337	0.99858	1	0.924242	0.0757576	alternative	50	FALSE	102566	12.1624	0.99705	1	0.992063	1	1	1	1	0.962264	1	0.981308	0.989899	1	1	0.989247	0.969697	0.986486	0.955556
chr1	12364563	12364785	223	+	uc001atv.3	12290112	12572098	12294323	12569078	70	VPS13D	26	no	alternative	FALSE	FALSE						unclear	0.993018	1	1	0.934211	0.0657895	alternative	50	FALSE	114294	14.5573	0.991354	0.995455	0.992188	1	1	1	1	1	0.986667	0.990826	0.989899	1	1	1	1	1	0.945055
chr1	12368488	12368698	211	+	uc001atv.3	12290112	12572098	12294323	12569078	70	VPS13D	27	no	alternative	FALSE	FALSE						unclear	0.992972	1	1	0.880597	0.119403	alternative	51	FALSE	127096	15.1553	0.994203	1	0.992537	1	1	1	1	0.983051	0.987013	0.990991	1	1	1	1	1	0.974684	0.969388
chr1	12371511	12371682	172	+	uc001aty.1	12371510	12398045	12371646	12395949	12	VPS13D	1	no	alternative	FALSE	FALSE					ENSG00000048707	protein_coding	0.991496	1	1	0.852941	0.147059	alternative	51	FALSE	125468	14.1766	0.997076	1	0.992593	0.995536	0.992424	1	1	0.981818	0.987342	0.990566	1	1	1	1	1	0.975309	0.978495
chr1	12371870	12371982	113	+	uc001aty.1	12371510	12398045	12371646	12395949	12	VPS13D	2	no	alternative	FALSE	FALSE					ENSG00000048707	protein_coding	0.994717	1	1	0.95	0.05	alternative	50	FALSE	118616	13.5536	0.997101	1	0.992481	0.995495	0.992366	1	1	1	0.986667	0.990741	1	1	1	1	0.959459	0.975	0.979167
chr1	12374172	12374384	213	+	uc001aty.1	12371510	12398045	12371646	12395949	12	VPS13D	3	no	alternative	FALSE	FALSE					ENSG00000048707	protein_coding	0.995702	1	1	0.956522	0.0434783	alternative	51	FALSE	135061	18.0212	0.997118	1	1	1	1	1	1	1	0.987179	0.990909	1	1	1	0.99	0.960526	0.97619	0.989796
chr1	12378129	12378394	266	+	uc001aty.1	12371510	12398045	12371646	12395949	12	VPS13D	4	no	alternative	FALSE	FALSE					ENSG00000048707	protein_coding	0.99739	1	1	0.958333	0.0416667	alternative	51	FALSE	150018	17.0504	0.99711	1	1	1	1	1	1	0.984848	0.9875	1	1	1	1	1	0.987342	1	0.990291
chr1	12379554	12379687	134	+	uc001aty.1	12371510	12398045	12371646	12395949	12	VPS13D	5	no	alternative	FALSE	FALSE					ENSG00000048707	protein_coding	0.994651	1	1	0.92	0.08	alternative	51	FALSE	142379	16.2352	0.997126	1	0.985294	1	1	1	1	1	0.987342	1	1	1	1	1	0.948718	1	0.980769
chr1	12381866	12382021	156	+	uc001aty.1	12371510	12398045	12371646	12395949	12	VPS13D	6	no	alternative	FALSE	FALSE					ENSG00000048707	protein_coding	0.995353	1	1	0.914634	0.0853659	alternative	51	FALSE	146338	17.976	0.997143	1	0.985294	1	1	1	1	1	0.987013	1	1	1	1	1	0.987013	1	0.990476
chr1	12382593	12382803	211	+	uc001aty.1	12371510	12398045	12371646	12395949	12	VPS13D	7	no	alternative	FALSE	FALSE					ENSG00000048707	protein_coding	0.996621	1	1	0.948052	0.0519481	alternative	51	FALSE	155060	18.2742	0.997118	1	1	1	1	1	1	1	0.986842	1	1	1	1	1	0.975904	1	0.980392
chr1	12383763	12383837	75	+	uc001aty.1	12371510	12398045	12371646	12395949	12	VPS13D	8	no	alternative	FALSE	FALSE					ENSG00000048707	protein_coding	0.997067	1	1	0.963855	0.0361446	alternative	51	FALSE	160572	19.2644	0.99711	1	1	1	1	1	1	1	0.975	1	1	1	1	1	0.963855	0.988636	0.980392
chr1	12387705	12387911	207	+	uc001aty.1	12371510	12398045	12371646	12395949	12	VPS13D	9	no	alternative	FALSE	FALSE					ENSG00000048707	protein_coding	0.998337	1	1	0.968085	0.0319149	alternative	51	FALSE	170300	20.5485	0.99711	1	1	1	1	1	1	1	1	1	1	1	1	1	0.987952	1	1
chr1	12389886	12389975	90	+	uc001aty.1	12371510	12398045	12371646	12395949	12	VPS13D	10	no	alternative	FALSE	FALSE					ENSG00000048707	protein_coding	0.998032	1	1	0.96875	0.03125	alternative	51	FALSE	171998	19.6616	0.997135	1	1	1	1	1	1	1	1	1	1	1	1	0.990476	0.987805	1	1
chr1	12393283	12393423	141	+	uc001aty.1	12371510	12398045	12371646	12395949	12	VPS13D	11	no	alternative	FALSE	FALSE					ENSG00000048707	protein_coding	0.998117	1	1	0.978261	0.0217391	alternative	51	FALSE	164390	18.7698	0.994269	1	1	1	1	1	1	0.985075	1	1	1	1	1	1	0.987342	1	1
chr1	12398288	12398362	75	+	uc001atv.3	12290112	12572098	12294323	12569078	70	VPS13D	40	yes	alternative	FALSE	FALSE						unclear	0.937587	0.952179	1	0.715278	0.284722	alternative	16	FALSE	23125	2.42373	-1	-1	-1	-1	-1	-1	-1	1	0.96875	0.956989	1	1	1	0.97561	0.947368	0.930556	0.928571
chr1	12401837	12401942	106	+	uc001atv.3	12290112	12572098	12294323	12569078	70	VPS13D	41	yes	alternative	FALSE	FALSE						unclear	0.994607	1	1	0.939394	0.0606061	alternative	51	FALSE	91898	17.8584	0.997041	0.995434	1	1	1	1	1	0.964912	1	1	1	0.991597	1	0.978947	0.969697	0.96	1
chr1	12402956	12403108	153	+	uc001atv.3	12290112	12572098	12294323	12569078	70	VPS13D	42	no	alternative	FALSE	FALSE						unclear	0.999898	1	1	0.997135	0.00286533	alternative	51	FALSE	179057	24.0018	0.997135	1	1	1	1	1	1	1	1	1	1	1	1	1	1	1	1
chr1	12405431	12405566	136	+	uc001atv.3	12290112	12572098	12294323	12569078	70	VPS13D	43	no	alternative	FALSE	FALSE						unclear	0.999496	1	1	0.988764	0.011236	alternative	51	FALSE	222714	28.0648	0.997143	1	1	1	1	1	1	1	1	1	1	1	1	1	0.988764	1	0.990741
chr1	12406662	12406709	48	+	uc001atv.3	12290112	12572098	12294323	12569078	70	VPS13D	44	no	alternative	FALSE	FALSE						unclear	0.999169	1	1	0.989011	0.010989	alternative	51	FALSE	239270	0.000116891	0.997135	1	1	1	1	1	1	1	1	0.991379	1	1	1	1	1	0.989011	0.990909
chr1	12408880	12409030	151	+	uc001atv.3	12290112	12572098	12294323	12569078	70	VPS13D	45	no	alternative	FALSE	FALSE						unclear	0.999265	1	1	0.988235	0.0117647	alternative	51	TRUE	222428	0.000116891	0.997143	1	1	1	1	1	1	1	1	1	1	1	1	1	0.988235	0.989011	0.990566
chr1	12409221	12409431	211	+	uc001atv.3	12290112	12572098	12294323	12569078	70	VPS13D	46	no	alternative	FALSE	FALSE						unclear	0.999455	1	1	0.988372	0.0116279	alternative	51	FALSE	202808	23.2857	0.997143	1	1	1	1	1	1	1	1	1	1	1	1	1	1	0.989011	1
chr1	12414031	12414278	248	+	uc001atv.3	12290112	12572098	12294323	12569078	70	VPS13D	47	no	alternative	FALSE	FALSE						unclear	0.998906	1	1	0.96875	0.03125	alternative	51	FALSE	218565	27.8108	0.997143	1	1	1	1	1	1	1	1	1	1	1	1	1	1	1	1
chr1	12415956	12416147	192	+	uc001atv.3	12290112	12572098	12294323	12569078	70	VPS13D	48	no	alternative	FALSE	FALSE						unclear	0.99877	1	1	0.96875	0.03125	alternative	51	FALSE	245251	29.5244	0.997135	1	1	1	1	1	1	1	1	1	1	1	1	1	1	1	0.990385
chr1	12416455	12416581	127	+	uc001atv.3	12290112	12572098	12294323	12569078	70	VPS13D	49	no	alternative	FALSE	FALSE						unclear	0.999412	1	1	0.989247	0.0107527	alternative	51	FALSE	236856	25.8483	0.997143	1	1	1	1	1	1	1	1	1	1	1	1	1	1	1	1
chr1	12418515	12418657	143	+	uc001atv.3	12290112	12572098	12294323	12569078	70	VPS13D	50	no	alternative	FALSE	FALSE						unclear	0.999486	1	1	0.988506	0.0114943	alternative	51	FALSE	223804	26.4731	0.997143	1	1	1	1	1	1	1	1	1	1	1	1	1	0.988506	1	1
chr1	12422776	12422906	131	+	uc001atv.3	12290112	12572098	12294323	12569078	70	VPS13D	51	no	alternative	FALSE	FALSE						unclear	0.999606	1	1	0.988636	0.0113636	alternative	51	FALSE	279532	38.8764	0.997143	1	1	1	1	1	1	1	1	1	1	1	1	1	0.988636	1	1
chr1	12423128	12423303	176	+	uc001atv.3	12290112	12572098	12294323	12569078	70	VPS13D	52	no	alternative	FALSE	FALSE						unclear	0.999898	1	1	0.997143	0.00285714	alternative	51	FALSE	343020	41.3154	0.997143	1	1	1	1	1	1	1	1	1	1	1	1	1	1	1	1
chr1	12428523	12428646	124	+	uc001atv.3	12290112	12572098	12294323	12569078	70	VPS13D	53	no	alternative	FALSE	FALSE						unclear	0.999898	1	1	0.997143	0.00285714	alternative	51	FALSE	351414	40.8386	0.997143	1	1	1	1	1	1	1	1	1	1	1	1	1	1	1	1
chr1	12429522	12429757	236	+	uc001atv.3	12290112	12572098	12294323	12569078	70	VPS13D	54	no	alternative	FALSE	FALSE						unclear	0.999692	1	1	0.989474	0.0105263	alternative	51	FALSE	312076	32.1191	0.997143	1	1	1	1	1	1	1	1	1	1	1	1	1	1	0.989474	1
chr1	12433805	12433913	109	+	uc001atv.3	12290112	12572098	12294323	12569078	70	VPS13D	55	no	alternative	FALSE	FALSE						unclear	0.999723	1	1	0.991071	0.00892857	alternative	51	FALSE	291258	35.9716	0.997143	1	1	1	1	1	1	1	1	1	1	1	1	1	1	1	1
chr1	12438482	12438645	164	+	uc001atv.3	12290112	12572098	12294323	12569078	70	VPS13D	56	no	alternative	FALSE	FALSE						unclear	0.999898	1	1	0.997143	0.00285714	alternative	51	FALSE	336671	42.7358	0.997143	1	1	1	1	1	1	1	1	1	1	1	1	1	1	1	1
chr1	12439542	12439650	109	+	uc001atv.3	12290112	12572098	12294323	12569078	70	VPS13D	57	no	alternative	FALSE	FALSE						unclear	0.999723	1	1	0.991071	0.00892857	alternative	51	FALSE	368908	43.508	0.997143	1	1	1	1	1	1	1	1	1	1	1	1	1	1	1	0.991071
chr1	12443035	12443214	180	+	uc001atv.3	12290112	12572098	12294323	12569078	70	VPS13D	58	no	alternative	FALSE	FALSE						unclear	0.999898	1	1	0.997143	0.00285714	alternative	51	FALSE	408198	51.9212	0.997143	1	1	1	1	1	1	1	1	1	1	1	1	1	1	1	1
chr1	12445319	12445432	114	+	uc001atv.3	12290112	12572098	12294323	12569078	70	VPS13D	59	no	alternative	FALSE	FALSE						unclear	0.999898	1	1	0.997143	0.00285714	alternative	51	FALSE	481209	60.5765	0.997143	1	1	1	1	1	1	1	1	1	1	1	1	1	1	1	1
chr1	12446244	12446393	150	+	uc001atv.3	12290112	12572098	12294323	12569078	70	VPS13D	60	no	alternative	FALSE	FALSE						unclear	0.999898	1	1	0.997143	0.00285714	alternative	51	FALSE	525036	62.167	0.997143	1	1	1	1	1	1	1	1	1	1	1	1	1	1	1	1
chr1	12460238	12460387	150	+	uc001atv.3	12290112	12572098	12294323	12569078	70	VPS13D	61	no	alternative	FALSE	FALSE						unclear	0.999898	1	1	0.997143	0.00285714	alternative	51	FALSE	503635	55.5735	0.997143	1	1	1	1	1	1	1	1	1	1	1	1	1	1	1	1
chr1	12461661	12461757	97	+	uc001atv.3	12290112	12572098	12294323	12569078	70	VPS13D	62	no	alternative	FALSE	FALSE						unclear	0.999898	1	1	0.997143	0.00285714	alternative	51	FALSE	499536	61.2088	0.997143	1	1	1	1	1	1	1	1	1	1	1	1	1	1	1	1
chr1	12463878	12464026	149	+	uc001atv.3	12290112	12572098	12294323	12569078	70	VPS13D	63	no	alternative	FALSE	FALSE						unclear	0.999898	1	1	0.997143	0.00285714	alternative	51	FALSE	525372	61.6136	0.997143	1	1	1	1	1	1	1	1	1	1	1	1	1	1	1	1
chr1	12475140	12475274	135	+	uc001atv.3	12290112	12572098	12294323	12569078	70	VPS13D	64	no	alternative	FALSE	FALSE						unclear	0.999898	1	1	0.997143	0.00285714	alternative	51	FALSE	522600	60.5607	0.997143	1	1	1	1	1	1	1	1	1	1	1	1	1	1	1	1
chr1	12476713	12476880	168	+	uc001atv.3	12290112	12572098	12294323	12569078	70	VPS13D	65	no	alternative	FALSE	FALSE						unclear	0.999898	1	1	0.997143	0.00285714	alternative	51	FALSE	673484	96.8873	0.997143	1	1	1	1	1	1	1	1	1	1	1	1	1	1	1	1
chr1	12516054	12516186	133	+	uc001atv.3	12290112	12572098	12294323	12569078	70	VPS13D	66	yes	alternative	FALSE	FALSE						unclear	0.999898	1	1	0.997143	0.00285714	alternative	51	FALSE	736358	75.2594	0.997143	1	1	1	1	1	1	1	1	1	1	1	1	1	1	1	1
chr1	12520256	12520451	196	+	uc001atv.3	12290112	12572098	12294323	12569078	70	VPS13D	67	yes	alternative	FALSE	FALSE						unclear	0.999898	1	1	0.997143	0.00285714	alternative	51	FALSE	576174	59.4393	0.997143	1	1	1	1	1	1	1	1	1	1	1	1	1	1	1	1
chr1	12557554	12557685	132	+	uc001atv.3	12290112	12572098	12294323	12569078	70	VPS13D	68	no	alternative	FALSE	FALSE						unclear	0.999898	1	1	0.997143	0.00285714	alternative	51	FALSE	674706	98.2943	0.997143	1	1	1	1	1	1	1	1	1	1	1	1	1	1	1	1
chr1	12566907	12567147	241	+	uc001atv.3	12290112	12572098	12294323	12569078	70	VPS13D	69	no	alternative	FALSE	FALSE						unclear	0.999898	1	1	0.997143	0.00285714	alternative	51	FALSE	761542	79.7402	0.997143	1	1	1	1	1	1	1	1	1	1	1	1	1	1	1	1
chr1	15578267	15578373	107	+	uc001awa.1	15573767	15672019	15623193	15672019	16	FHAD1	2	no	alternative	FALSE	FALSE						unclear	0.0325679	0	0.666667	0	0.666667	alternative	7	FALSE	7927.5	0.0710695	0.00319489	0	0	0.00483092	0.00862069	0	0.222222	0.0961538	0	0.0833333	0	0	0	0	0.0645161	0.245902	0.0222222
chr1	15598819	15599025	207	+	uc001awa.1	15573767	15672019	15623193	15672019	16	FHAD1	3	no	alternative	FALSE	FALSE						unclear	0.0324046	0	0.392857	0	0.392857	alternative	7	TRUE	8474.5	0.0710695	0.00326797	0	0	0.00358938	0.00900901	0	0.392857	0.106845	0	0.131895	0	0	0	0.00529101	0.132653	0.230095	0.034188
chr1	15615895	15616162	268	+	uc001awa.1	15573767	15672019	15623193	15672019	16	FHAD1	4	no	alternative	FALSE	FALSE						unclear	0.0267193	0	0.333333	0	0.333333	alternative	6	FALSE	6896.5	0.906721	0	0	0.00970874	0.0103627	0	0	0.285714	0.115385	0	-1	0	0	0	0.0229885	0.176471	-1	0.0697674
chr1	15627701	15627937	237	+	uc001awb.2	15573767	15724622	15578280	15723909	31	FHAD1	6	yes	alternative	FALSE	FALSE					ENSG00000142621	protein_coding	0.032199	0	0.333333	0	0.333333	alternative	7	FALSE	9996	1.42279	0.00322581	0	0	0	0	0.00330033	-1	0.183673	0	0.246377	0	0	0	0	0.169811	-1	0.0675676
chr1	15635109	15635232	124	+	uc001awa.1	15573767	15672019	15623193	15672019	16	FHAD1	6	no	alternative	FALSE	FALSE						unclear	0.055358	0.005	0.4	0	0.4	alternative	8	FALSE	12300	1.45272	0.00847458	0.00578035	0	0	0	0.00378788	-1	0.25	0.0227273	0.316667	0	0	-1	-1	-1	0.392157	0.0895522
chr1	15639553	15639683	131	+	uc001awa.1	15573767	15672019	15623193	15672019	16	FHAD1	7	no	alternative	FALSE	FALSE						unclear	0.0756691	0.00900901	0.763158	0	0.763158	alternative	10	FALSE	13965	0.0419638	0.102439	0.0268456	0	0.00526316	0.0188679	0.00796813	-1	0.266667	0.133333	-1	0	0	-1	-1	-1	0.442308	0.0735294
chr1	15642874	15642963	90	+	uc001awa.1	15573767	15672019	15623193	15672019	16	FHAD1	8	no	alternative	FALSE	FALSE						unclear	0.0762338	0.0111382	0.75817	0	0.75817	alternative	12	FALSE	16061.5	0.0327294	0.102941	0.0272109	0	0.00543478	0.00952381	0.0114068	-1	0.24	0.108696	-1	0	0	-1	-1	0.396226	-1	0.08
chr1	15644320	15644424	105	+	uc001awa.1	15573767	15672019	15623193	15672019	16	FHAD1	9	no	alternative	FALSE	FALSE						unclear	0.0309451	0.00170648	0.333333	0	0.333333	alternative	6	FALSE	14375	0.239977	0.0491071	0.00578035	0	0	0	0.00341297	-1	0.150943	0.0217391	0.19403	0	0	0.0461538	-1	0.226415	-1	0.0574713
chr1	15650948	15651055	108	+	uc001awb.2	15573767	15724622	15578280	15723909	31	FHAD1	11	yes	alternative	FALSE	FALSE					ENSG00000142621	protein_coding	0.0281801	0.00278407	0.237733	0	0.237733	alternative	9	TRUE	12871.5	0.239977	0.036102	0.00744879	0	0.000707214	0.00215517	0.00341297	-1	0.0811674	0.0540581	0.121059	0.00164204	0	0.0356044	0.0368852	0.0832319	0.192578	0.0543536
chr1	15653555	15653638	84	+	uc001awa.1	15573767	15672019	15623193	15672019	16	FHAD1	10	no	alternative	FALSE	FALSE						unclear	0.0817533	0.00593722	0.666667	0	0.666667	alternative	9	FALSE	15199	2.44185	0.0957447	0.00684932	0	0	0.0103093	0.0037594	0.333333	0.263158	-1	-1	0	0	-1	-1	-1	0.462963	0.0724638
chr1	15654773	15654925	153	+	uc001awa.1	15573767	15672019	15623193	15672019	16	FHAD1	11	no	alternative	FALSE	FALSE						unclear	0.109384	0.0147569	0.824242	0	0.824242	alternative	9	FALSE	16078.5	1.31701	0.135135	0.015625	0.012987	0.00558659	0.0108696	0.00384615	0.428571	0.311111	-1	-1	0	0	-1	-1	0.276596	-1	0.107692
chr1	15655842	15656037	196	+	uc001awa.1	15573767	15672019	15623193	15672019	16	FHAD1	12	no	alternative	FALSE	FALSE						unclear	0.0198064	0	0.131148	0	0.131148	alternative	4	FALSE	9014	0.126826	0.0462185	0	0	0.00497512	0.00900901	0	0.125	0.104167	0.0416667	0.131148	0	0	0.0163934	-1	-1	-1	0.038961
chr1	15665977	15666047	71	+	uc001awa.1	15573767	15672019	15623193	15672019	16	FHAD1	13	no	alternative	FALSE	FALSE						unclear	0.0255901	0.0026455	0.333333	0	0.333333	alternative	7	TRUE	8608	0.126826	0.0160256	0	0	0.00285714	0.00297619	0	-1	0.108696	0.0204082	0.126758	0	0	0.0107527	0.107792	0.0723868	-1	0.0208333
chr1	15668232	15668389	158	+	uc001awb.2	15573767	15724622	15578280	15723909	31	FHAD1	15	yes	alternative	FALSE	FALSE					ENSG00000142621	protein_coding	0.0107313	0	0.2	0	0.2	alternative	2	FALSE	4193	0.011806	0.00355872	0	0	0	0	0	0	0.0208333	0	0.038961	0	0	0	0	0.0350877	-1	0
chr1	15671579	15671686	108	+	uc001awa.1	15573767	15672019	15623193	15672019	16	FHAD1	15	no	alternative	FALSE	FALSE						unclear	0.123514	0.0169687	0.777778	0	0.777778	alternative	13	FALSE	15814.5	2.21964	0.0543933	0.0112994	0	0	0.00909091	0.0109489	0.5	0.285714	0.2	0.338462	0	0	-1	-1	0.45098	0.647059	0.101266
chr1	15671912	15672019	108	+	uc001awa.1	15573767	15672019	15623193	15672019	16	FHAD1	16	no	alternative	FALSE	FALSE						unclear	0.099981	0.00703087	0.780612	0	0.780612	alternative	10	FALSE	17095.5	0.00222092	0.0169492	0	0.019802	0	0.0178571	0.00363636	-1	0.270833	0.108696	0.25	0	0	-1	-1	0.418182	0.574074	0.0952381
chr1	15675538	15675645	108	+	uc001awb.2	15573767	15724622	15578280	15723909	31	FHAD1	18	yes	alternative	FALSE	FALSE					ENSG00000142621	protein_coding	0.055301	0.00830623	0.49874	0	0.49874	alternative	11	TRUE	18963.5	0.402104	0.0104681	0.000755858	0.000983284	0	0.00372671	0	-1	0.138554	0.0258799	0.135771	0	0	0.0555278	-1	0.218622	0.284267	0.0452034
chr1	15679373	15679480	108	+	uc001awd.1	15668231	15711054	15671647	15709654	16	FHAD1	4	no	alternative	FALSE	FALSE					ENSG00000142621	protein_coding	0.075651	0.00321869	0.758065	0	0.758065	alternative	9	FALSE	15935	1.87317	0.00722022	0	0	0	0.0169492	0	-1	0.229167	0.0204082	0.216216	0	0	0.0333333	-1	0.403509	0.528302	0.0909091
chr1	15686974	15687199	226	+	uc001awf.3	15684286	15690812	15684668	15690297	4	FHAD1	2	no	alternative	FALSE	FALSE					ENSG00000142621	protein_coding	0.112113	0	0.888298	0	0.888298	alternative	10	FALSE	20216	2.4512	0.0205761	0	0.0210526	0	0	0	-1	0.4	-1	0.40625	0	0	-1	-1	-1	0.666667	0.135135
chr1	15689138	15689222	85	+	uc001awf.3	15684286	15690812	15684668	15690297	4	FHAD1	3	no	alternative	FALSE	FALSE					ENSG00000142621	protein_coding	0.123458	0.00438596	0.827411	0	0.827411	alternative	11	FALSE	19213.5	2.04056	0.0162602	0	0.0102041	0.00985222	0	0.00362319	-1	0.340426	-1	0.347826	0	0	-1	-1	0.653061	0.729167	0.133333
chr1	15692323	15692429	107	+	uc001awd.1	15668231	15711054	15671647	15709654	16	FHAD1	8	no	alternative	FALSE	FALSE					ENSG00000142621	protein_coding	0.117127	0.00628931	0.846535	0	0.846535	alternative	11	FALSE	19913.5	2.61485	0.0318725	0	0.0102041	0.00492611	0	0	-1	0.270833	-1	0.402778	0	0	-1	-1	0.571429	0.769231	0.102564
chr1	15693959	15694118	160	+	uc001awd.1	15668231	15711054	15671647	15709654	16	FHAD1	9	no	alternative	FALSE	FALSE					ENSG00000142621	protein_coding	0.149513	0.00900901	0.894737	0	0.894737	alternative	14	FALSE	23107	2.78714	0.0343348	0	0	0.00507614	0.018018	0	0.5	0.348837	-1	0.428571	0	0	-1	-1	0.618182	0.781818	0.116883
chr1	15695866	15695998	133	+	uc001awd.1	15668231	15711054	15671647	15709654	16	FHAD1	10	no	alternative	FALSE	FALSE					ENSG00000142621	protein_coding	0.120965	0.00772201	0.867725	0	0.867725	alternative	12	FALSE	20629	0.934541	0.0126582	0.00512821	0	0	0.00900901	0	-1	0.3125	0.0588235	0.353846	0	0	-1	-1	0.54	0.732143	0.1125
chr1	15700998	15701127	130	+	uc001awd.1	15668231	15711054	15671647	15709654	16	FHAD1	11	no	alternative	FALSE	FALSE					ENSG00000142621	protein_coding	0.122692	0.00621118	0.857143	0	0.857143	alternative	13	FALSE	19615.5	2.5502	0.0205761	0	0	0	0.00877193	0	-1	0.348837	-1	0.366667	0	0	-1	-1	-1	0.857143	0.136986
chr1	15702099	15702226	128	+	uc001awd.1	15668231	15711054	15671647	15709654	16	FHAD1	12	no	alternative	FALSE	FALSE					ENSG00000142621	protein_coding	0.145041	0.0178571	0.92381	0	0.92381	alternative	14	FALSE	24089	3.08136	0.024	0	0.0103093	0.00515464	0.0190476	0.00355872	-1	0.377778	0.0952381	0.430769	0	0	-1	-1	0.673469	0.826923	0.15625
chr1	15707197	15707292	96	+	uc001awd.1	15668231	15711054	15671647	15709654	16	FHAD1	13	no	alternative	FALSE	FALSE					ENSG00000142621	protein_coding	0.14765	0.01	0.920188	0	0.920188	alternative	11	FALSE	25379	2.85178	0.0428016	0	0.00980392	0	0	0.00706714	-1	0.416667	-1	0.451613	0	0	-1	-1	0.647059	0.8	0.153846
chr1	15707727	15707947	221	+	uc001awd.1	15668231	15711054	15671647	15709654	16	FHAD1	14	no	alternative	FALSE	FALSE					ENSG00000142621	protein_coding	0.137548	0.0102264	0.926471	0	0.926471	alternative	10	FALSE	27243	3.51712	0.044843	0.010929	0.02	0.00507614	0.018018	0.00355872	-1	0.418605	-1	-1	0	0	-1	-1	0.679245	0.894737	0.15873
chr1	15708524	15708689	166	+	uc001awd.1	15668231	15711054	15671647	15709654	16	FHAD1	15	no	alternative	FALSE	FALSE					ENSG00000142621	protein_coding	0.117752	0.00893997	0.881356	0	0.881356	alternative	10	FALSE	22473	1.73665	0.0211864	0.0160428	0	0	0.00862069	0	-1	0.390244	-1	0.432836	0	0	-1	-1	0.645833	0.881356	0.138462
chr1	15714547	15714627	81	+	uc001awg.3	15707196	15726778	15707196	15707196	8	FHAD1	4	no	alternative	FALSE	FALSE					ENSG00000142621	protein_coding	0.00215382	0	0.0693055	0	0.0693055	alternative	1	TRUE	7297	0.455289	0	0	0	0	0	0	0	0.0091954	0.00444444	0.00382621	0	0	0	0	0.00666667	0.0130315	0
chr1	15714842	15714918	77	+	uc001awg.3	15707196	15726778	15707196	15707196	8	FHAD1	5	no	alternative	FALSE	FALSE					ENSG00000142621	protein_coding	0.00504543	0	0.1934	0	0.1934	alternative	1	TRUE	5228.5	0.44851	0	0	0	0	0	0.0030581	0	0.00691244	0	0.00634921	0	0	0	0	0.0060241	0.0121212	0
chr1	15717706	15717759	54	+	uc010obl.1	15671578	15724622	15671647	15723909	16	FHAD1	15	no	alternative	FALSE	FALSE						unclear	0.0428412	0.00380108	0.424603	0	0.424603	alternative	8	TRUE	23157.5	1.73665	0.000276702	0.00102564	0	0	0.00121065	0	-1	0.120231	-1	0.0851043	0	0	-1	-1	0.144442	0.172254	0.0435562
chr1	15855583	15855767	185	+	uc001awr.1	15853351	15893091	15855600	15892685	13	DNAJC16	2	yes	alternative	FALSE	FALSE					ENSG00000116138	protein_coding	0.931708	0.954196	1	0.666667	0.333333	alternative	36	FALSE	34918	4.65681	0.901639	0.954545	1	-1	0.923077	-1	1	-1	-1	-1	0.934211	0.961538	-1	0.883333	-1	-1	0.694915
chr1	15860732	15860798	67	+	uc001awr.1	15853351	15893091	15855600	15892685	13	DNAJC16	3	no	alternative	FALSE	FALSE					ENSG00000116138	protein_coding	0.950496	0.970588	1	0.673077	0.326923	alternative	43	FALSE	41154	4.96423	0.964912	0.982353	1	0.947826	0.964706	0.919355	1	-1	-1	0.904762	0.987805	0.956522	0.912281	0.931507	0.673077	0.803571	0.766234
chr1	15862970	15863309	340	+	uc001awr.1	15853351	15893091	15855600	15892685	13	DNAJC16	4	no	alternative	FALSE	FALSE					ENSG00000116138	protein_coding	0.974108	0.991453	1	0.826923	0.173077	alternative	48	FALSE	49826.5	6.68428	0.989655	1	1	0.987013	0.979592	0.987903	1	-1	0.928571	0.933333	0.976744	1	0.984127	0.945946	0.826923	0.867925	0.875
chr1	15870894	15871078	185	+	uc001awr.1	15853351	15893091	15855600	15892685	13	DNAJC16	5	no	alternative	FALSE	FALSE					ENSG00000116138	protein_coding	0.974546	0.998392	1	0.807692	0.192308	alternative	50	FALSE	52697	5.6353	0.993548	1	1	1	1	0.992188	1	0.825	0.921569	0.95122	0.988636	1	0.985714	0.974684	-1	0.94	0.860759
chr1	15873262	15873366	105	+	uc001awr.1	15853351	15893091	15855600	15892685	13	DNAJC16	6	no	alternative	FALSE	FALSE					ENSG00000116138	protein_coding	0.970263	0.993671	1	0.804878	0.195122	alternative	51	FALSE	53657.5	6.90883	0.990164	1	0.992248	0.993711	1	0.988327	1	0.804878	0.925926	0.975	0.988889	1	0.947368	0.961538	0.807692	0.903846	0.906667
chr1	15874765	15874923	159	+	uc001awr.1	15853351	15893091	15855600	15892685	13	DNAJC16	7	no	alternative	FALSE	FALSE					ENSG00000116138	protein_coding	0.984965	1	1	0.840909	0.159091	alternative	50	FALSE	62122.5	7.61426	0.993711	1	1	0.982456	1	0.996377	1	0.840909	0.96	1	0.967742	1	1	0.953488	0.884615	0.903226	0.939759
chr1	15886021	15886151	131	+	uc001awr.1	15853351	15893091	15855600	15892685	13	DNAJC16	8	no	alternative	FALSE	FALSE					ENSG00000116138	protein_coding	0.98866	1	1	0.906977	0.0930233	alternative	51	FALSE	71326.5	9.06055	0.99697	1	1	0.994652	1	1	1	0.952381	0.982456	0.988764	0.958763	1	1	0.966667	0.933333	0.955882	0.906977
chr1	15888637	15888820	184	+	uc001awr.1	15853351	15893091	15855600	15892685	13	DNAJC16	9	no	alternative	FALSE	FALSE					ENSG00000116138	protein_coding	0.990223	1	1	0.914894	0.0851064	alternative	51	FALSE	75822	8.66523	0.996988	1	1	1	1	1	1	0.954545	0.967742	1	1	1	0.980392	0.968085	0.918033	0.971014	0.964286
chr1	15890424	15890606	183	+	uc001awr.1	15853351	15893091	15855600	15892685	13	DNAJC16	10	no	alternative	FALSE	FALSE					ENSG00000116138	protein_coding	0.99087	1	1	0.909091	0.0909091	alternative	51	FALSE	83312.5	10.8117	0.997041	1	1	1	1	1	1	0.93617	0.929577	1	1	1	0.990566	0.989583	0.909091	0.986301	0.966292
chr1	15890778	15890854	77	+	uc001awr.1	15853351	15893091	15855600	15892685	13	DNAJC16	11	no	alternative	FALSE	FALSE					ENSG00000116138	protein_coding	0.995421	1	1	0.923077	0.0769231	alternative	51	FALSE	92075.5	10.7139	0.997033	1	1	1	1	1	1	0.923077	1	0.990476	1	1	1	0.99	0.972222	1	1
chr1	15891677	15891948	272	+	uc001awu.3	15886020	15918874	15886020	15886020	14	DNAJC16	6	no	alternative	FALSE	FALSE					ENSG00000116138	protein_coding	0.0687886	0.053405	0.194866	0.00974603	0.18512	alternative	29	TRUE	98128	10.7139	0.146471	0.0706016	0.0273983	0.0876918	0.0886394	0.13248	0.0421381	0.0224191	0.0238662	0.0138216	0.0206051	0.028438	0.0285775	0.0121555	0.0215653	0.019655	0.0174128
chr1	15892414	15892494	81	+	uc001awr.1	15853351	15893091	15855600	15892685	13	DNAJC16	12	no	alternative	FALSE	FALSE					ENSG00000116138	protein_coding	0.997312	1	1	0.969231	0.0307692	alternative	51	FALSE	112865	15.6719	0.997126	1	1	1	1	0.996904	1	0.981481	1	1	1	1	1	0.99	0.987179	1	0.989691
chr1	15892577	15892905	329	+	uc001awu.3	15886020	15918874	15886020	15886020	14	DNAJC16	8	yes	alternative	FALSE	FALSE					ENSG00000116138	protein_coding	0.989175	1	1	0.886364	0.113636	alternative	51	FALSE	67323.5	0.0670953	0.997015	0.995327	1	0.994764	1	0.992958	1	0.886364	0.968254	0.989362	1	1	1	0.978495	0.949153	0.930556	0.975
chr1	15893594	15893764	171	+	uc001aws.3	15853351	15898228	15855600	15894672	15	DNAJC16	14	no	alternative	FALSE	FALSE					ENSG00000116138	protein_coding	0.994641	1	1	0.942857	0.0571429	alternative	51	FALSE	84868.5	0.178492	0.99705	1	1	1	1	1	1	0.958333	0.986111	0.990196	1	1	1	0.989899	0.942857	0.97561	0.989247
chr1	16346531	16346728	198	+	uc001axt.3	16345369	16360545	16345369	16345369	24	CLCNKA	2	no	alternative	FALSE	FALSE	hiton5SS		unclear	unclear	ENSG00000186510	protein_coding	0.00919644	0	0.319018	0	0.319018	alternative	2	FALSE	822.5	0.17031	0	0	0	0	0	0	0	0	0	0	0	0	0	0	0	0	0
chr1	16347526	16347589	64	+	uc001axt.3	16345369	16360545	16345369	16345369	24	CLCNKA	3	no	alternative	FALSE	FALSE					ENSG00000186510	protein_coding	0.0518732	0	0.989899	0	0.989899	alternative	4	FALSE	7118	1.49375	0	0	0.30137	0	0.00909091	0	0	0	0	0	0	0	0	0	0	0	0
chr1	16347792	16348008	217	+	uc001axt.3	16345369	16360545	16345369	16345369	24	CLCNKA	4	no	alternative	FALSE	FALSE					ENSG00000186510	protein_coding	0.0718001	0	1	0	1	alternative	4	FALSE	10900.5	1.05459	0	0	-1	0.015873	0.0106383	0	0	0	0	0	0.0277778	0.0136986	0	0	0	0	0
chr1	16348486	16348558	73	+	uc001axt.3	16345369	16360545	16345369	16345369	24	CLCNKA	5	no	alternative	FALSE	FALSE					ENSG00000186510	protein_coding	0.117896	0	1	0	1	alternative	7	FALSE	21393.5	3.94681	0.0106007	0.00617284	-1	-1	0.012987	0.0159574	0	0	0	0	0.030303	0.030303	0	0	0	0.0131579	0
chr1	16349108	16349214	107	+	uc001axt.3	16345369	16360545	16345369	16345369	24	CLCNKA	6	no	alternative	FALSE	FALSE					ENSG00000186510	protein_coding	0.19186	0.0124535	1	0	1	alternative	11	FALSE	38153.5	4.97276	0.0127119	0.035461	0.990291	-1	0.0147059	0.0685714	0	0	0	0	0.0298507	0.0447761	0	0.0121951	0	0.0163934	0
chr1	16350295	16350423	129	+	uc001axt.3	16345369	16360545	16345369	16345369	24	CLCNKA	7	no	alternative	FALSE	FALSE					ENSG00000186510	protein_coding	0.186163	0.015625	1	0	1	alternative	11	FALSE	35791	0.0116891	0.00873362	0.0275862	0.989474	-1	0.0142857	0.0274725	0	0	0.0322581	0.0133333	0.0298507	0.0434783	0	0	0	0.015625	0
chr1	16351258	16351386	129	+	uc001axu.3	16348485	16360545	16349114	16360153	20	CLCNKA	4	yes	alternative	FALSE	FALSE					ENSG00000186510	protein_coding	0.176062	0.011236	0.998292	0	0.998292	alternative	12	TRUE	33680	0.0116891	0.00416667	0.02	0.983719	-1	0.0144928	0	0	0	0.0169492	0.011236	0.027027	0.0405405	0	0.0125	0	0.0149254	0
chr1	16351354	16351386	33	+	uc001axt.3	16345369	16360545	16345369	16345369	24	CLCNKA	8	yes	alternative	FALSE	FALSE					ENSG00000186510	protein_coding	0.121208	0.0128205	0.997539	0	0.997539	alternative	7	TRUE	24187.5	0.0116891	0.00722022	0	-1	-1	0.0121951	0.00865801	0	0	0	0	0.0235294	0.0365854	0.012987	0.021978	0.0133333	0.0136986	0
chr1	16352603	16352742	140	+	uc001axt.3	16345369	16360545	16345369	16345369	24	CLCNKA	9	no	alternative	FALSE	FALSE					ENSG00000186510	protein_coding	0.18492	0	1	0	1	alternative	10	FALSE	36195.5	0.557335	0.00833333	0	0.989011	-1	-1	0.025	0	0	0	0	0.0277778	0.0461538	0	0	0	0.015625	0
chr1	16353031	16353108	78	+	uc001axt.3	16345369	16360545	16345369	16345369	24	CLCNKA	10	no	alternative	FALSE	FALSE					ENSG00000186510	protein_coding	0.191209	0.00985222	1	0	1	alternative	10	FALSE	40981.5	5.57475	0.00921659	0	0.98	-1	0.0416667	0.0427807	0	0	0.0172414	0.0128205	-1	-1	0.0327869	0	0	0	0
chr1	16353192	16353270	79	+	uc001axt.3	16345369	16360545	16345369	16345369	24	CLCNKA	11	no	alternative	FALSE	FALSE					ENSG00000186510	protein_coding	0.249481	0.0245968	1	0	1	alternative	13	FALSE	50015.5	6.11794	0.0375587	0.0241935	0.974359	-1	-1	0.0828402	0	0	0.0192308	0	-1	-1	-1	0	0	0.015873	0
chr1	16353805	16353930	126	+	uc001axt.3	16345369	16360545	16345369	16345369	24	CLCNKA	12	no	alternative	FALSE	FALSE					ENSG00000186510	protein_coding	0.292142	0.0194972	1	0	1	alternative	10	FALSE	55001	6.74027	0.046875	-1	0.984127	-1	-1	-1	0	0	0	0.0153846	-1	-1	-1	0	0	0.015873	0
chr1	16354316	16354400	85	+	uc001axt.3	16345369	16360545	16345369	16345369	24	CLCNKA	13	no	alternative	FALSE	FALSE					ENSG00000186510	protein_coding	0.413082	0.0799621	1	0	1	alternative	16	FALSE	68791.5	9.34191	-1	-1	0.992424	-1	-1	-1	0	0	0.0227273	0.05	-1	-1	-1	0	0	0.0714286	0.0263158
chr1	16354513	16354614	102	+	uc001axt.3	16345369	16360545	16345369	16345369	24	CLCNKA	14	no	alternative	FALSE	FALSE					ENSG00000186510	protein_coding	0.455039	0.25	1	0	1	alternative	15	FALSE	67978.5	6.5502	-1	-1	0.984252	0.921053	-1	-1	-1	0	0	0.0952381	-1	-1	-1	0	0	0.0384615	0
chr1	16355215	16355340	126	+	uc001axt.3	16345369	16360545	16345369	16345369	24	CLCNKA	15	yes	alternative	FALSE	FALSE					ENSG00000186510	protein_coding	0.416934	0.0224719	1	0	1	alternative	12	FALSE	51284.5	11.0991	-1	-1	0.990566	-1	-1	-1	-1	0	0	0.0151515	0.989362	0.991379	-1	0	0	0.0166667	0
chr1	16356226	16356295	70	+	uc010obx.1	16355006	16357169	16355626	16357167	5	CLCNKA	3	yes	alternative	FALSE	FALSE					ENSG00000186510	protein_coding	0.586232	0.783333	1	0	1	alternative	24	FALSE	82362.5	9.00456	-1	0.783333	1	0.961538	-1	-1	-1	0.0222222	0.0238095	0.0952381	1	1	-1	-1	-1	0.102041	0
chr1	16356460	16356570	111	+	uc010obx.1	16355006	16357169	16355626	16357167	5	CLCNKA	4	yes	alternative	FALSE	FALSE					ENSG00000186510	protein_coding	0.455061	0.321456	1	0	1	alternative	17	FALSE	57627.5	4.46768	-1	0.684211	1	-1	-1	-1	-1	0	0.0238095	0	1	0.991803	-1	0	0	0.0188679	0
chr1	16356956	16357169	214	+	uc010obx.1	16355006	16357169	16355626	16357167	5	CLCNKA	5	yes	alternative	FALSE	FALSE					ENSG00000186510	protein_coding	0.506029	0.636987	1	0	1	alternative	19	FALSE	66316.5	11.0359	-1	0.830645	0.991803	-1	-1	-1	-1	0.0232558	-1	0.0289855	0.990291	1	-1	0	0.0175439	0.04	0.027027
chr1	16358205	16358338	134	+	uc001axt.3	16345369	16360545	16345369	16345369	24	CLCNKA	20	yes	alternative	FALSE	FALSE					ENSG00000186510	protein_coding	0.701019	0.958333	1	0.00904977	0.99095	alternative	22	FALSE	97304.5	11.7121	-1	0.883212	0.977778	0.960938	-1	-1	-1	0.0263158	-1	-1	1	1	-1	-1	-1	-1	0.0597015
chr1	16358698	16358786	89	+	uc010oby.1	16355006	16358786	16355099	16358715	7	CLCNKA	7	yes	alternative	FALSE	FALSE					ENSG00000186510	protein_coding	0.588977	0.826446	1	0	1	alternative	21	FALSE	79177.5	4.68743	-1	0.826446	0.991935	-1	-1	-1	-1	0	-1	-1	1	1	-1	0.0526316	0.0212766	0.113208	0.0142857
chr1	16358938	16359021	84	+	uc001axt.3	16345369	16360545	16345369	16345369	24	CLCNKA	22	yes	alternative	FALSE	FALSE					ENSG00000186510	protein_coding	0.558795	0.801486	1	0	1	alternative	19	FALSE	82798.5	12.5586	-1	0.850394	0.984375	-1	-1	-1	-1	0.0465116	0.0222222	-1	1	0.992	-1	0.0363636	0.0175439	0.142857	0.0333333
chr1	16358941	16359021	81	+	uc001axv.3	16348485	16360545	16349114	16360153	20	CLCNKA	18	yes	alternative	FALSE	FALSE					ENSG00000186510	protein_coding	0.573255	0.849166	1	0	1	alternative	18	FALSE	73770	12.5586	-1	0.821138	0.99115	-1	-1	-1	0	0.0434783	0	-1	1	0.991935	-1	0.0555556	0.015873	-1	0
chr1	16359665	16359751	87	+	uc001axt.3	16345369	16360545	16345369	16345369	24	CLCNKA	23	yes	alternative	FALSE	FALSE					ENSG00000186510	protein_coding	0.74414	0.933166	1	0	1	alternative	23	FALSE	103094	11.5428	0.681818	0.904762	0.992308	0.936508	-1	-1	0.125	-1	-1	-1	1	0.992	-1	-1	0.0384615	-1	-1
chr1	17249158	17249293	136	+	uc009voz.1	17249157	17280852	17256951	17280852	17	CROCC	1	yes	alternative	FALSE	FALSE					ENSG00000058453	protein_coding	0.0143438	0	0.126761	0	0.126761	alternative	2	FALSE	3659.5	0.00794857	-1	0	0	0.00892857	0	-1	-1	0.0625	0	0.126761	-1	-1	0	0	-1	-1	0.0394737
chr1	17250820	17250974	155	+	uc001azt.2	17248444	17299474	17248513	17298941	37	CROCC	3	yes	alternative	FALSE	FALSE					ENSG00000058453	protein_coding	0.790833	0.995027	1	0	1	alternative	8	TRUE	17750.5	0.00794857	-1	-1	-1	-1	-1	-1	-1	-1	-1	-1	0.99799	0.990456	-1	-1	-1	-1	-1
chr1	17256341	17256526	186	+	uc009voz.1	17249157	17280852	17256951	17280852	17	CROCC	2	yes	alternative	FALSE	FALSE					ENSG00000058453	protein_coding	0.93997	0.975962	1	0.0461538	0.953846	alternative	44	FALSE	42605.5	6.59018	0.96063	0.966667	0.967391	0.994253	0.989796	0.975207	1	0.789474	-1	0.944444	1	1	-1	0.872727	0.857143	0.951613	0.929825
chr1	17256619	17256702	84	+	uc009voz.1	17249157	17280852	17256951	17280852	17	CROCC	3	yes	alternative	FALSE	FALSE					ENSG00000058453	protein_coding	0.971074	1	1	0.222222	0.777778	alternative	50	FALSE	71665	10.1638	0.987302	0.995025	1	1	1	0.9967	1	0.93617	0.928571	1	1	1	0.975	0.961039	0.945205	1	0.988506
chr1	17256781	17256842	62	+	uc009voy.1	17066767	17267729	17257024	17267486	9	CROCC	2	no	alternative	FALSE	FALSE					ENSG00000058453	protein_coding	0.985827	1	1	0.533333	0.466667	alternative	50	FALSE	108167	15.1237	0.988235	1	1	1	1	1	1	0.983333	0.984127	1	1	1	1	0.978022	0.987342	0.988235	1
chr1	17256924	17257089	166	+	uc009voy.1	17066767	17267729	17257024	17267486	9	CROCC	3	no	alternative	FALSE	FALSE					ENSG00000058453	protein_coding	0.997602	1	1	0.972376	0.0276243	alternative	49	FALSE	123806	0.490707	0.997033	1	1	1	1	1	1	1	0.985294	1	1	1	1	0.989899	1	1	1
chr1	17257786	17257892	107	+	uc009voz.1	17249157	17280852	17256951	17280852	17	CROCC	6	yes	alternative	FALSE	FALSE					ENSG00000058453	protein_coding	0.956722	0.968644	1	0.670027	0.329973	alternative	50	TRUE	114858	0.490707	0.970986	0.970293	0.964865	0.964013	0.970091	0.966554	0.975177	0.96831	0.926136	0.953814	0.927397	0.934046	0.927753	0.921739	0.941154	0.943163	0.929589
chr1	17263132	17263368	237	+	uc009voy.1	17066767	17267729	17257024	17267486	9	CROCC	4	no	alternative	FALSE	FALSE					ENSG00000058453	protein_coding	0.990956	0.998275	1	0.693548	0.306452	alternative	50	TRUE	133228	0.0333139	0.995767	0.998	0.999201	0.998318	0.999072	0.998311	1	0.998526	0.99916	0.998777	0.998177	0.998362	0.998858	1	0.99893	0.996588	0.988671
chr1	17264136	17264232	97	+	uc009voy.1	17066767	17267729	17257024	17267486	9	CROCC	5	no	alternative	FALSE	FALSE					ENSG00000058453	protein_coding	0.992893	1	1	0.731343	0.268657	alternative	51	FALSE	150209	0.349503	0.997126	1	1	1	1	1	1	1	1	1	1	1	1	1	1	1	1
chr1	17264895	17264978	84	+	uc009voy.1	17066767	17267729	17257024	17267486	9	CROCC	6	no	alternative	FALSE	FALSE					ENSG00000058453	protein_coding	0.97218	0.974692	1	0.920632	0.0793678	alternative	49	TRUE	127645	0.349503	0.981604	0.981289	0.977248	0.973172	0.971877	0.973833	0.976411	0.970048	0.962658	0.966104	0.975278	0.974692	0.969596	0.959018	0.965225	0.9489	0.966686
chr1	17265404	17265637	234	+	uc009voy.1	17066767	17267729	17257024	17267486	9	CROCC	7	no	alternative	FALSE	FALSE					ENSG00000058453	protein_coding	0.996966	1	1	0.969072	0.0309278	alternative	49	FALSE	125221	0.0497954	0.99697	1	1	1	1	1	1	1	0.986486	1	1	1	1	0.969072	1	0.98913	1
chr1	17266389	17266588	200	+	uc009voy.1	17066767	17267729	17257024	17267486	9	CROCC	8	no	alternative	FALSE	FALSE					ENSG00000058453	protein_coding	0.992566	0.997127	1	0.888889	0.111111	alternative	50	TRUE	144045	0.0497954	0.99291	0.997078	0.997109	0.998204	0.998598	0.99734	1	0.974148	0.986486	0.994753	0.997627	0.99739	0.999533	0.99511	0.986187	0.983147	0.998637
chr1	17270595	17272101	1507	+	uc001azu.2	17266388	17299474	17272056	17298941	24	CROCC	2	yes	alternative	FALSE	FALSE					ENSG00000058453	protein_coding	0.997359	1	1	0.936508	0.0634921	alternative	50	FALSE	150994	0.258913	0.99711	1	1	1	1	1	1	1	0.987179	1	1	1	1	1	1	0.989247	1
chr1	17272754	17272900	147	+	uc009voz.1	17249157	17280852	17256951	17280852	17	CROCC	14	no	alternative	FALSE	FALSE					ENSG00000058453	protein_coding	0.997515	1	1	0.96875	0.03125	alternative	50	FALSE	150262	17.1852	0.99711	1	1	1	1	1	1	0.984127	0.987179	1	1	1	1	1	1	1	1
chr1	17273256	17273486	231	+	uc009voz.1	17249157	17280852	17256951	17280852	17	CROCC	15	no	alternative	FALSE	FALSE					ENSG00000058453	protein_coding	0.996695	1	1	0.914286	0.0857143	alternative	50	FALSE	153816	0.386207	0.997085	1	1	1	1	1	1	1	0.987179	1	1	1	1	1	1	1	1
chr1	17274826	17275019	194	+	uc001azt.2	17248444	17299474	17248513	17298941	37	CROCC	18	yes	alternative	FALSE	FALSE					ENSG00000058453	protein_coding	0.997384	1	1	0.929577	0.0704225	alternative	50	FALSE	150152	16.3285	0.997101	1	1	1	1	1	1	1	1	1	1	1	1	1	1	1	0.990654
chr1	17275294	17275421	128	+	uc001azt.2	17248444	17299474	17248513	17298941	37	CROCC	19	yes	alternative	FALSE	FALSE					ENSG00000058453	protein_coding	0.997818	1	1	0.926471	0.0735294	alternative	50	FALSE	131706	0.0277031	0.99711	1	1	1	1	1	1	1	1	1	1	1	1	1	1	1	0.990566
chr1	17277448	17277617	170	+	uc001azt.2	17248444	17299474	17248513	17298941	37	CROCC	20	yes	alternative	FALSE	FALSE					ENSG00000058453	protein_coding	0.9982	1	1	0.962457	0.0375427	alternative	49	FALSE	102130	9.41414	0.997076	1	1	1	1	1	1	1	1	1	1	1	1	1	1	1	0.989796
chr1	17279797	17279976	180	+	uc009voz.1	17249157	17280852	17256951	17280852	17	CROCC	16	no	alternative	FALSE	FALSE					ENSG00000058453	protein_coding	0.999814	1	1	0.996454	0.0035461	alternative	50	FALSE	146863	24.9197	0.99711	1	1	1	1	1	1	1	1	1	1	1	1	1	1	1	1
chr1	17280718	17280852	135	+	uc009voz.1	17249157	17280852	17256951	17280852	17	CROCC	17	no	alternative	FALSE	FALSE					ENSG00000058453	protein_coding	0.998587	1	1	0.933333	0.0666667	alternative	51	FALSE	214985	25.3398	0.997126	1	1	1	1	1	1	1	1	1	1	1	1	1	1	1	1
chr1	17281229	17281372	144	+	uc001azt.2	17248444	17299474	17248513	17298941	37	CROCC	23	no	alternative	FALSE	FALSE					ENSG00000058453	protein_coding	0.999843	1	1	0.995025	0.00497512	alternative	50	FALSE	213804	24.6435	0.997126	1	1	1	1	1	1	1	1	1	1	1	1	1	1	1	1
chr1	17281807	17282045	239	+	uc001azt.2	17248444	17299474	17248513	17298941	37	CROCC	24	no	alternative	FALSE	FALSE					ENSG00000058453	protein_coding	0.997935	1	1	0.9	0.1	alternative	51	FALSE	240060	31.4782	0.997135	1	1	1	1	1	1	1	1	1	1	1	1	1	1	1	1
chr1	17282492	17282651	160	+	uc001azt.2	17248444	17299474	17248513	17298941	37	CROCC	25	no	alternative	FALSE	FALSE					ENSG00000058453	protein_coding	0.996862	1	1	0.855072	0.144928	alternative	51	FALSE	223031	20.6623	0.997126	1	1	1	1	1	1	1	1	1	1	1	1	1	1	1	1
chr1	17285078	17285245	168	+	uc001azt.2	17248444	17299474	17248513	17298941	37	CROCC	26	no	alternative	FALSE	FALSE					ENSG00000058453	protein_coding	0.999357	1	1	0.985714	0.0142857	alternative	50	FALSE	207050	27.7421	0.997135	1	1	1	1	1	1	0.985714	1	1	1	1	1	1	1	1	1
chr1	17287253	17287625	373	+	uc001azt.2	17248444	17299474	17248513	17298941	37	CROCC	27	no	alternative	FALSE	FALSE					ENSG00000058453	protein_coding	0.998118	1	1	0.919355	0.0806452	alternative	51	FALSE	194617	17.7557	0.997143	1	1	1	1	1	1	1	1	1	1	1	1	1	1	1	1
chr1	17292218	17292387	170	+	uc001azt.2	17248444	17299474	17248513	17298941	37	CROCC	28	no	alternative	FALSE	FALSE					ENSG00000058453	protein_coding	0.999264	1	1	0.977273	0.0227273	alternative	51	FALSE	250856	40.8898	0.997143	1	1	1	1	1	1	1	1	1	1	1	1	1	1	1	1
chr1	17292494	17292614	121	+	uc001azt.2	17248444	17299474	17248513	17298941	37	CROCC	29	no	alternative	FALSE	FALSE					ENSG00000058453	protein_coding	0.999898	1	1	0.997143	0.00285714	alternative	51	FALSE	403718	53.4921	0.997143	1	1	1	1	1	1	1	1	1	1	1	1	1	1	1	1
chr1	17292903	17293066	164	+	uc001azt.2	17248444	17299474	17248513	17298941	37	CROCC	30	no	alternative	FALSE	FALSE					ENSG00000058453	protein_coding	0.999852	1	1	0.995294	0.00470588	alternative	51	FALSE	447116	51.0353	0.997143	1	1	1	1	1	1	1	1	1	1	1	1	1	1	1	1
chr1	17294698	17295835	1138	+	uc001azv.2	17294697	17299474	17295526	17298941	6	CROCC	1	yes	alternative	FALSE	FALSE					ENSG00000058453	protein_coding	0.999897	1	1	0.997143	0.00285714	alternative	51	FALSE	418956	46.9087	0.997143	1	1	1	1	1	1	1	1	1	1	1	1	1	1	1	1
chr1	17296280	17296429	150	+	uc001azt.2	17248444	17299474	17248513	17298941	37	CROCC	33	no	alternative	FALSE	FALSE					ENSG00000058453	protein_coding	0.999852	1	1	0.995294	0.00470588	alternative	51	FALSE	460476	60.742	0.997143	1	1	1	1	1	1	1	1	1	1	1	1	1	1	1	1
chr1	17296748	17296948	201	+	uc001azt.2	17248444	17299474	17248513	17298941	37	CROCC	34	no	alternative	FALSE	FALSE					ENSG00000058453	protein_coding	0.999898	1	1	0.997143	0.00285714	alternative	51	FALSE	555028	69.0133	0.997143	1	1	1	1	1	1	1	1	1	1	1	1	1	1	1	1
chr1	17297131	17297262	132	+	uc001azt.2	17248444	17299474	17248513	17298941	37	CROCC	35	no	alternative	FALSE	FALSE					ENSG00000058453	protein_coding	0.999696	1	1	0.989691	0.0103093	alternative	51	FALSE	514682	51.3096	0.997143	1	1	1	1	1	1	1	1	1	1	1	1	1	1	1	1
chr1	17297960	17298142	183	+	uc001azt.2	17248444	17299474	17248513	17298941	37	CROCC	36	yes	alternative	FALSE	FALSE					ENSG00000058453	protein_coding	0.99876	1	1	0.944444	0.0555556	alternative	51	FALSE	355742	31.8563	0.997143	1	1	1	1	1	1	1	1	1	1	1	1	1	1	1	1
chr1	17913955	17914140	186	+	uc009vpe.1	17866329	18016673	17907090	18016390	27	ARHGEF10L	3	no	alternative	FALSE	FALSE						unclear	0.987371	1	1	0.390625	0.609375	alternative	51	FALSE	330474	44.1344	0.997143	1	1	1	1	1	1	1	1	1	1	1	1	1	1	1	1
chr1	17914941	17914974	34	+	uc009vpe.1	17866329	18016673	17907090	18016390	27	ARHGEF10L	4	yes	alternative	FALSE	FALSE						unclear	0.987009	1	1	0.370968	0.629032	alternative	51	FALSE	375133	0.000233781	0.997143	1	1	1	1	1	1	1	1	1	1	1	1	1	1	1	0.99115
chr1	17928622	17928713	92	+	uc010ocr.1	17914910	17966476	17942588	17966348	17	ARHGEF10L	2	no	alternative	FALSE	FALSE						unclear	0.999813	1	1	0.996441	0.00355872	alternative	50	TRUE	337826	0.000350672	0.997143	1	1	1	0.99993	1	1	1	1	1	1	1	1	1	1	1	1
chr1	17930003	17930086	84	+	uc010ocr.1	17914910	17966476	17942588	17966348	17	ARHGEF10L	3	no	alternative	FALSE	FALSE						unclear	0.99928	1	1	0.984127	0.015873	alternative	50	FALSE	292391	0.000116891	0.997143	1	1	1	1	1	1	1	1	1	1	1	1	1	0.988636	1	1
chr1	17934297	17934472	176	+	uc010ocr.1	17914910	17966476	17942588	17966348	17	ARHGEF10L	4	no	alternative	FALSE	FALSE						unclear	0.999737	1	1	0.995261	0.00473934	alternative	50	TRUE	362855	0.000116891	0.997135	1	1	1	1	1	1	1	1	1	1	0.999937	1	1	1	1	1
chr1	17939553	17939669	117	+	uc001ban.3	17866329	18024370	17907090	18023875	29	ARHGEF10L	8	yes	alternative	FALSE	FALSE					ENSG00000074964	protein_coding	0.0425709	0.00263279	0.2085	0	0.2085	alternative	13	TRUE	458400	51.8849	0.00160536	0.00222203	0.0018108	0.00102945	0.00102329	0.0015946	0.00577806	0.142223	0.198906	0.11341	0.194651	0.2085	0.161486	0.171629	0.151391	0.18132	0.112225
chr1	17945834	17945940	107	+	uc010ocr.1	17914910	17966476	17942588	17966348	17	ARHGEF10L	6	no	alternative	FALSE	FALSE						unclear	0.988987	1	1	0.457627	0.542373	alternative	51	FALSE	496382	59.05	0.997143	1	1	1	1	1	1	1	1	1	1	1	1	1	1	1	1
chr1	17948359	17948436	78	+	uc010ocr.1	17914910	17966476	17942588	17966348	17	ARHGEF10L	7	no	alternative	FALSE	FALSE						unclear	0.999896	1	1	0.997143	0.00285714	alternative	50	FALSE	518613	62.1921	0.997143	1	1	1	1	1	1	1	1	1	1	1	1	1	1	1	1
chr1	17949491	17949670	180	+	uc010ocr.1	17914910	17966476	17942588	17966348	17	ARHGEF10L	8	no	alternative	FALSE	FALSE						unclear	0.999611	1	1	0.985714	0.0142857	alternative	50	FALSE	604411	0.475278	0.997143	1	1	1	1	1	1	1	1	1	1	1	1	1	1	1	1
chr1	17950882	17950998	117	+	uc010ocr.1	17914910	17966476	17942588	17966348	17	ARHGEF10L	9	yes	alternative	FALSE	FALSE						unclear	0.999896	1	1	0.997143	0.00285714	alternative	50	FALSE	689038	81.9764	0.997143	1	1	1	1	1	1	1	1	1	1	1	1	1	1	1	1
chr1	17952451	17952543	93	+	uc010ocr.1	17914910	17966476	17942588	17966348	17	ARHGEF10L	10	yes	alternative	FALSE	FALSE						unclear	0.999896	1	1	0.997143	0.00285714	alternative	50	FALSE	658280	71.9171	0.997143	1	1	1	1	1	1	1	1	1	1	1	1	1	1	1	1
chr1	17953825	17953998	174	+	uc010ocr.1	17914910	17966476	17942588	17966348	17	ARHGEF10L	11	no	alternative	FALSE	FALSE						unclear	0.999896	1	1	0.997143	0.00285714	alternative	50	FALSE	633268	76.1293	0.997143	1	1	1	1	1	1	1	1	1	1	1	1	1	1	1	1
chr1	17958816	17958961	146	+	uc010ocr.1	17914910	17966476	17942588	17966348	17	ARHGEF10L	12	no	alternative	FALSE	FALSE						unclear	0.999896	1	1	0.997143	0.00285714	alternative	50	FALSE	621942	20.1059	0.997143	1	1	1	1	1	1	1	1	1	1	1	1	1	1	1	1
chr1	17961043	17961057	15	+	uc010ocr.1	17914910	17966476	17942588	17966348	17	ARHGEF10L	13	yes	alternative	FALSE	FALSE						unclear	0.631225	0.708059	0.982479	0.0772824	0.905197	alternative	51	TRUE	757152	20.1059	0.547783	0.444247	0.224683	0.877005	0.805781	0.831117	0.822157	0.220666	0.471309	0.24436	0.941862	0.929746	0.551255	0.560315	0.38658	0.463598	0.363481
chr1	17961330	17961511	182	+	uc010ocr.1	17914910	17966476	17942588	17966348	17	ARHGEF10L	14	no	alternative	FALSE	FALSE						unclear	0.999896	1	1	0.997143	0.00285714	alternative	50	FALSE	649010	84.1996	0.997143	1	1	1	1	1	1	1	1	1	1	1	1	1	1	1	1
chr1	17964383	17964498	116	+	uc010ocr.1	17914910	17966476	17942588	17966348	17	ARHGEF10L	15	no	alternative	FALSE	FALSE						unclear	0.999896	1	1	0.997143	0.00285714	alternative	50	FALSE	759529	93.3641	0.997143	1	1	1	1	1	1	1	1	1	1	1	1	1	1	1	1
chr1	17965057	17965184	128	+	uc010ocr.1	17914910	17966476	17942588	17966348	17	ARHGEF10L	16	no	alternative	FALSE	FALSE						unclear	0.999896	1	1	0.997143	0.00285714	alternative	50	FALSE	693458	68.7536	0.997143	1	1	1	1	1	1	1	1	1	1	1	1	1	1	1	1
chr1	17966327	17966476	150	+	uc010ocr.1	17914910	17966476	17942588	17966348	17	ARHGEF10L	17	no	alternative	FALSE	TRUE	hiton3SS	LINE7671xL2c	unclear	unclear		unclear	0.102625	0.104247	0.23063	0.0215513	0.209079	LINEexon	48	TRUE	659562	68.7536	0.117787	0.111836	0.0765723	0.168555	0.150622	0.136129	0.101902	0.0569646	0.0498927	0.0544416	0.17113	0.177721	0.0668946	0.0523467	0.0562504	0.0908094	0.0652637
chr1	17966697	17966797	101	+	uc009vpe.1	17866329	18016673	17907090	18016390	27	ARHGEF10L	20	no	alternative	FALSE	FALSE						unclear	0.999896	1	1	0.997143	0.00285714	alternative	50	FALSE	603112	72.2429	0.997143	1	1	1	1	1	1	1	1	1	1	1	1	1	1	1	1
chr1	17975049	17975170	122	+	uc009vpe.1	17866329	18016673	17907090	18016390	27	ARHGEF10L	21	no	alternative	FALSE	FALSE						unclear	0.999896	1	1	0.997143	0.00285714	alternative	50	FALSE	658713	81.752	0.997143	1	1	1	1	1	1	1	1	1	1	1	1	1	1	1	1
chr1	17981131	17981217	87	+	uc009vpe.1	17866329	18016673	17907090	18016390	27	ARHGEF10L	22	no	alternative	FALSE	FALSE						unclear	0.999896	1	1	0.997143	0.00285714	alternative	50	FALSE	659720	72.4782	0.997143	1	1	1	1	1	1	1	1	1	1	1	1	1	1	1	1
chr1	17982374	17982597	224	+	uc009vpe.1	17866329	18016673	17907090	18016390	27	ARHGEF10L	23	no	alternative	FALSE	FALSE						unclear	0.999896	1	1	0.997143	0.00285714	alternative	50	FALSE	776234	108.991	0.997143	1	1	1	1	1	1	1	1	1	1	1	1	1	1	1	1
chr1	17983049	17983203	155	+	uc009vpe.1	17866329	18016673	17907090	18016390	27	ARHGEF10L	24	no	alternative	FALSE	FALSE						unclear	0.999896	1	1	0.997143	0.00285714	alternative	50	FALSE	880434	96.838	0.997143	1	1	1	1	1	1	1	1	1	1	1	1	1	1	1	1
chr1	17990942	17991090	149	+	uc009vpe.1	17866329	18016673	17907090	18016390	27	ARHGEF10L	25	no	alternative	FALSE	FALSE						unclear	0.999896	1	1	0.997143	0.00285714	alternative	50	FALSE	941844	123.348	0.997143	1	1	1	1	1	1	1	1	1	1	1	1	1	1	1	1
chr1	18014068	18014242	175	+	uc009vpe.1	17866329	18016673	17907090	18016390	27	ARHGEF10L	26	no	alternative	FALSE	FALSE						unclear	0.999896	1	1	0.997143	0.00285714	alternative	50	FALSE	1003320	111.21	0.997143	1	1	1	1	1	1	1	1	1	1	1	1	1	1	1	1
chr1	19644094	19644335	242	+	uc001bby.3	19638739	19655794	19644171	19655137	9	PQLC2	3	yes	alternative	FALSE	FALSE					ENSG00000040487	protein_coding	0.967549	0.968787	0.981982	0.933337	0.0486451	alternative	51	TRUE	246534	0.955815	0.969952	0.962313	0.969346	0.964139	0.961288	0.970283	0.962116	0.971386	0.971547	0.971217	0.959816	0.961167	0.969533	0.972057	0.966507	0.966841	0.968294
chr1	19651127	19651256	130	+	uc001bby.3	19638739	19655794	19644171	19655137	9	PQLC2	4	no	alternative	FALSE	FALSE					ENSG00000040487	protein_coding	0.999898	1	1	0.997143	0.00285714	alternative	51	FALSE	236144	6.21157	0.997143	1	1	1	1	1	1	1	1	1	1	1	1	1	1	1	1
chr1	19651989	19652076	88	+	uc001bby.3	19638739	19655794	19644171	19655137	9	PQLC2	5	yes	alternative	FALSE	FALSE					ENSG00000040487	protein_coding	0.999898	1	1	0.997143	0.00285714	alternative	51	FALSE	239274	31.8667	0.997143	1	1	1	1	1	1	1	1	1	1	1	1	1	1	1	1
chr1	19652739	19652881	143	+	uc001bby.3	19638739	19655794	19644171	19655137	9	PQLC2	6	no	alternative	FALSE	FALSE					ENSG00000040487	protein_coding	0.999898	1	1	0.997143	0.00285714	alternative	51	FALSE	281863	34.0276	0.997143	1	1	1	1	1	1	1	1	1	1	1	1	1	1	1	1
chr1	19653025	19653117	93	+	uc001bby.3	19638739	19655794	19644171	19655137	9	PQLC2	7	no	alternative	FALSE	FALSE					ENSG00000040487	protein_coding	0.999898	1	1	0.997143	0.00285714	alternative	51	FALSE	293651	6.77183	0.997143	1	1	1	1	1	1	1	1	1	1	1	1	1	1	1	1
chr1	19653721	19653906	186	+	uc001bby.3	19638739	19655794	19644171	19655137	9	PQLC2	8	no	alternative	FALSE	FALSE					ENSG00000040487	protein_coding	0.999898	1	1	0.997143	0.00285714	alternative	51	FALSE	258668	25.8491	0.997143	1	1	1	1	1	1	1	1	1	1	1	1	1	1	1	1
chr1	19927281	19927465	185	+	uc021ohv.1	19923470	19956315	19923470	19923470	5	MINOS1	2	yes	alternative	TRUE	FALSE					ENSG00000173436	protein_coding	0.02615	0.023602	0.061324	0.00612591	0.0551981	Aluexon	2	TRUE	1.71375e+06	195.774	0.0385915	0.0209097	0.00814427	0.0338194	0.0230087	0.0362926	0.0403002	0.0241157	0.0214221	0.0227495	0.0384348	0.0398564	0.0217394	0.0214458	0.0270697	0.0261143	0.0230129
chr1	19943752	19943830	79	+	uc001bch.2	19923470	19956315	19923470	19923470	5	MINOS1	2	yes	alternative	FALSE	FALSE					ENSG00000173436	protein_coding	0.0326662	0.0312685	0.0908177	0.0126389	0.0781788	alternative	3	TRUE	1.74385e+06	195.774	0.0274919	0.033797	0.0391587	0.025068	0.0286649	0.0251831	0.0347127	0.031181	0.0240239	0.0289886	0.0228013	0.0243674	0.0261813	0.0242301	0.0337444	0.0230696	0.025518
chr1	19948594	19948641	48	+	uc021ohu.1	19923470	19956315	19923539	19952086	5	MINOS1	2	yes	alternative	FALSE	FALSE					ENSG00000173436	protein_coding	0.999898	1	1	0.997143	0.00285714	alternative	51	FALSE	3220928	0.000701344	0.997143	1	1	1	1	1	1	1	1	1	1	1	1	1	1	1	1
chr1	19949968	19950077	110	+	uc021ohu.1	19923470	19956315	19923539	19952086	5	MINOS1	3	yes	alternative	FALSE	FALSE					ENSG00000173436	protein_coding	0.999897	1	1	0.997143	0.00285714	alternative	51	TRUE	3941287	0.000701344	0.997143	1	1	1	1	1	1	1	1	1	1	0.999969	1	1	1	1	1
chr1	19951886	19952126	241	+	uc021ohu.1	19923470	19956315	19923539	19952086	5	MINOS1	4	yes	alternative	FALSE	FALSE					ENSG00000173436	protein_coding	0.897555	0.89604	1	0.722222	0.277778	alternative	15	TRUE	21803.5	0.033197	0.89604	-1	-1	0.961039	0.761194	0.95	-1	-1	-1	-1	-1	-1	-1	-1	-1	-1	-1
chr1	20372595	20372634	40	+	uc001bcx.3	20354671	20418394	20395442	20417185	10	PLA2G5	2	no	alternative	FALSE	FALSE					ENSG00000127472	protein_coding	0.00168214	0	0.056338	0	0.056338	alternative	1	FALSE	464	0.000350672	0	0	0	0	0.056338	0	0	0	0	0	0	0	0	0	0	0	0
chr1	20381285	20381332	48	+	uc001bcx.3	20354671	20418394	20395442	20417185	10	PLA2G5	3	no	alternative	FALSE	TRUE	both	LINE9020xL1MC4a	unclear	unclear	ENSG00000127472	protein_coding	0.00395438	0	0.117392	0	0.117392	LINEexon	2	TRUE	479	0.00233781	0	0	0	0	0.0569106	0	0	0	0	0	0	0	0	0	0	0	0
chr1	20386125	20386185	61	+	uc001bcx.3	20354671	20418394	20395442	20417185	10	PLA2G5	4	no	alternative	FALSE	FALSE					ENSG00000127472	protein_coding	0.13713	0	1	0	1	alternative	13	FALSE	56525.5	0.000350672	0.190698	0.136364	-1	0.496183	0.992126	0.10917	0	0	0	0	0	0	0	0	0	0	0
chr1	20395366	20395525	160	+	uc001bcx.3	20354671	20418394	20395442	20417185	10	PLA2G5	6	no	alternative	FALSE	TRUE	hiton5SS	LINE9035xL1M5	primatespecific	primatespecific	ENSG00000127472	protein_coding	0.114193	0	0.995971	0	0.995971	LINEexon	12	TRUE	47127.5	0.0474576	0.157895	0.108527	-1	0.491071	0.984912	0.0892019	0	0	0	0	0	0	0	0	0	0	0
chr1	20411314	20411363	50	+	uc001bcx.3	20354671	20418394	20395442	20417185	10	PLA2G5	7	no	alternative	FALSE	FALSE					ENSG00000127472	protein_coding	0.851533	0.98524	1	0	1	alternative	48	FALSE	208946	31.4042	0.978125	1	-1	1	1	0.98524	1	0.953846	0.987654	0.991379	0.965116	0.983051	0.991228	1	0.989011	0.989011	1
chr1	20412576	20412720	145	+	uc001bcx.3	20354671	20418394	20395442	20417185	10	PLA2G5	8	no	alternative	FALSE	FALSE					ENSG00000127472	protein_coding	0.869204	0.986457	1	0	1	alternative	47	FALSE	207969	17.2151	0.984277	1	0.975	1	1	0.973783	0.875	0.952381	1	0.991453	0.97619	1	1	1	0.988636	0.989011	1
chr1	20416282	20416388	107	+	uc001bcx.3	20354671	20418394	20395442	20417185	10	PLA2G5	9	no	alternative	FALSE	FALSE					ENSG00000127472	protein_coding	0.863442	0.984375	1	0	1	alternative	46	FALSE	191890	27.6451	0.975265	1	0.965909	1	1	0.975709	0.888889	0.984375	1	1	0.975309	1	1	1	0.988506	1	1
chr1	20931421	20931532	112	+	uc001bdk.3	20915443	20945400	20915622	20945061	4	CDA	2	yes	alternative	FALSE	FALSE					ENSG00000158825	protein_coding	0.965506	1	1	0.322034	0.677966	alternative	50	FALSE	592355	8.00047	0.996988	1	1	0.985	1	0.982079	1	0.965517	1	0.987805	0.909091	0.920635	0.964286	0.939024	0.986842	0.987013	0.911765
chr1	20940335	20940392	58	+	uc001bdk.3	20915443	20945400	20915622	20945061	4	CDA	3	yes	alternative	FALSE	FALSE					ENSG00000158825	protein_coding	0.87315	0.877695	0.942749	0.779572	0.163177	alternative	49	TRUE	701343	8.00047	0.865108	0.883788	0.892276	0.901678	0.881531	0.860846	0.871623	0.84858	0.849639	0.898226	0.833522	0.835683	0.865681	0.837632	0.88749	0.847857	0.884241
chr1	21620427	21620703	277	+	uc001beo.2	21619782	21626362	21619782	21619782	3	LOC100506801	2	no	alternative	FALSE	FALSE					ENSG00000231105	antisense	0.0069972	0	0.207547	0	0.207547	alternative	1	FALSE	4203.5	0.329749	-1	0.0165289	0	0	0	0	0	0	0	0	0	0	0	0	0	0	0
chr1	21771441	21771712	272	+	uc001bes.4	21766582	21811393	21795215	21809879	18	NBPF3	2	no	alternative	FALSE	TRUE	hiton3SS	LINE9761xL2a	primatespecific	primatespecific	ENSG00000142794	protein_coding	0.893734	0.966942	1	0.05	0.95	LINEexon	17	FALSE	22904.5	0.0606663	-1	-1	1	-1	-1	-1	1	-1	-1	-1	0.942029	0.941176	-1	-1	-1	-1	-1
chr1	21792580	21792649	70	+	uc001bes.4	21766582	21811393	21795215	21809879	18	NBPF3	3	yes	alternative	FALSE	FALSE					ENSG00000142794	protein_coding	0.658078	0.913793	0.996324	0.0144928	0.981831	alternative	7	FALSE	19411	2.42314	-1	-1	0.978723	-1	-1	-1	0.777778	-1	-1	-1	0.913793	-1	-1	-1	-1	-1	-1
chr1	21793489	21793802	314	+	uc001bes.4	21766582	21811393	21795215	21809879	18	NBPF3	4	yes	alternative	FALSE	FALSE					ENSG00000142794	protein_coding	0.965167	0.993795	1	0.530303	0.469697	alternative	34	FALSE	35830.5	6.87563	0.97561	0.972222	1	-1	-1	-1	1	-1	-1	0.881356	1	1	0.896552	0.851852	-1	-1	-1
chr1	21794934	21795078	145	+	uc001bes.4	21766582	21811393	21795215	21809879	18	NBPF3	5	yes	alternative	FALSE	FALSE					ENSG00000142794	protein_coding	0.977629	0.995726	1	0.695122	0.304878	alternative	49	FALSE	64543.5	8.21344	0.99359	0.989637	1	0.981595	1	0.896714	1	0.977273	1	0.964286	1	1	0.989583	0.963415	0.886792	0.971014	0.960526
chr1	21795181	21795390	210	+	uc001bes.4	21766582	21811393	21795215	21809879	18	NBPF3	6	yes	alternative	FALSE	FALSE					ENSG00000142794	protein_coding	0.983322	1	1	0.736842	0.263158	alternative	49	FALSE	73810	9.04196	0.993651	1	1	0.987805	0.980769	0.927273	1	0.98	0.984127	0.967033	0.990196	1	1	0.976471	0.947368	0.959459	0.963855
chr1	21797125	21797227	103	+	uc001bes.4	21766582	21811393	21795215	21809879	18	NBPF3	7	no	alternative	FALSE	FALSE					ENSG00000142794	protein_coding	0.976973	1	1	0.696203	0.303797	alternative	49	FALSE	66361.5	6.47212	0.990415	0.994681	1	0.975904	0.980198	0.907767	1	0.957447	1	0.940476	1	1	0.989011	0.940476	0.897959	0.985507	0.940476
chr1	21798062	21798276	215	+	uc001bes.4	21766582	21811393	21795215	21809879	18	NBPF3	8	no	alternative	FALSE	FALSE					ENSG00000142794	protein_coding	0.973537	1	1	0.690141	0.309859	alternative	49	FALSE	66630	9.10473	0.996795	0.994924	1	0.982353	0.980198	0.888889	1	0.952381	0.910448	0.943182	1	1	1	0.987342	0.945455	0.959459	0.9125
chr1	21799336	21799408	73	+	uc001bes.4	21766582	21811393	21795215	21809879	18	NBPF3	9	no	alternative	FALSE	FALSE					ENSG00000142794	protein_coding	0.972685	1	1	0.689189	0.310811	alternative	47	FALSE	62418	5.48743	0.987055	0.994565	1	0.974359	0.977778	0.886139	1	0.972973	0.901639	0.924051	1	1	1	0.959459	-1	0.96875	0.871795
chr1	21799873	21800078	206	+	uc001bes.4	21766582	21811393	21795215	21809879	18	NBPF3	10	no	alternative	FALSE	FALSE					ENSG00000142794	protein_coding	0.977438	0.993007	1	0.701299	0.298701	alternative	49	FALSE	66721.5	10.1108	0.986971	0.989362	0.993007	0.981481	0.980198	0.917073	1	0.914894	0.938462	0.987952	1	1	1	0.973684	0.961538	0.985294	0.973684
chr1	21801393	21801444	52	+	uc001bes.4	21766582	21811393	21795215	21809879	18	NBPF3	11	no	alternative	FALSE	FALSE					ENSG00000142794	protein_coding	0.978154	0.989762	1	0.712644	0.287356	alternative	50	FALSE	89786.5	0.000116891	0.987915	0.985294	0.986207	0.969072	0.982609	0.93133	1	0.944444	0.986111	0.989474	0.990385	1	1	0.98913	0.966667	0.974359	0.977011
chr1	21804562	21804689	128	+	uc009vqb.4	21766582	21811393	21771579	21809879	15	NBPF3	9	no	alternative	FALSE	FALSE					ENSG00000142794	protein_coding	0.0125623	0	0.0697674	0	0.0697674	alternative	2	TRUE	4139	0.000116891	0.00537634	0	-1	0.00729927	0	0	-1	0.0444444	0	0	-1	-1	0.0142857	0	0	0	0.0136986
chr1	21804637	21804800	164	+	uc001bes.4	21766582	21811393	21795215	21809879	18	NBPF3	12	no	alternative	FALSE	FALSE					ENSG00000142794	protein_coding	0.988757	1	1	0.736842	0.263158	alternative	49	TRUE	84810	0.000116891	0.993846	1	1	0.98895	0.990909	0.947368	1	0.98	0.986301	1	1	1	1	1	0.969231	0.974359	0.977778
chr1	21805842	21805893	52	+	uc001bes.4	21766582	21811393	21795215	21809879	18	NBPF3	13	no	alternative	FALSE	FALSE					ENSG00000142794	protein_coding	0.980841	1	1	0.695122	0.304878	alternative	49	FALSE	77536	9.17931	0.987013	0.979487	1	1	0.962617	0.940367	1	0.924528	1	0.978723	1	1	1	0.978261	0.898305	0.974359	0.954023
chr1	21806544	21806716	173	+	uc001bes.4	21766582	21811393	21795215	21809879	18	NBPF3	14	no	alternative	FALSE	FALSE					ENSG00000142794	protein_coding	0.978448	1	1	0.723684	0.276316	alternative	49	FALSE	71193	7.46429	0.976744	0.989305	1	0.993377	0.979592	0.87907	1	0.886792	1	0.978495	1	1	1	0.976471	0.964286	0.986111	0.952381
chr1	21807423	21807474	52	+	uc001bes.4	21766582	21811393	21795215	21809879	18	NBPF3	15	no	alternative	FALSE	FALSE					ENSG00000142794	protein_coding	0.964964	0.988701	1	0.710526	0.289474	alternative	49	FALSE	69693	8.82864	0.969072	0.961326	1	0.932927	0.939394	0.826484	1	0.849057	0.951613	0.977528	1	0.991667	0.989011	0.975904	0.892857	0.986301	0.941176
chr1	21808090	21808262	173	+	uc001bes.4	21766582	21811393	21795215	21809879	18	NBPF3	16	no	alternative	FALSE	FALSE					ENSG00000142794	protein_coding	0.979362	1	1	0.75	0.25	alternative	48	FALSE	64634	6.28159	0.986395	0.977273	1	0.950617	0.960784	0.857143	1	0.959184	0.966667	0.967033	1	1	0.989583	0.988095	-1	1	0.97561
chr1	21808977	21809028	52	+	uc001bes.4	21766582	21811393	21795215	21809879	18	NBPF3	17	no	alternative	FALSE	FALSE					ENSG00000142794	protein_coding	0.957769	0.986111	1	0.697368	0.302632	alternative	49	FALSE	58312	7.35067	0.972222	0.971429	1	0.924658	0.93617	0.791878	1	0.918919	0.920635	0.927711	0.990291	1	0.966292	0.960526	0.914894	0.954545	0.924051
chr1	21880471	21880635	165	+	uc001bet.3	21835857	21904905	21880574	21904141	12	ALPL	2	yes	alternative	FALSE	FALSE					ENSG00000162551	protein_coding	0.873541	0.913635	0.997403	0.0285714	0.968831	alternative	49	TRUE	527820	3.34553	0.94454	0.935456	0.945999	0.855136	0.897213	0.554962	0.829252	0.911295	0.933242	0.929609	0.898538	0.883539	0.918097	0.915975	0.902102	0.935276	0.920432
chr1	21887119	21887238	120	+	uc001bet.3	21835857	21904905	21880574	21904141	12	ALPL	3	no	alternative	FALSE	FALSE					ENSG00000162551	protein_coding	0.97695	1	1	0.721053	0.278947	alternative	49	FALSE	705164	0.286148	0.997126	1	1	0.941176	0.991736	0.721053	0.875	1	1	1	0.978022	0.981982	1	1	1	1	1
chr1	21887590	21887705	116	+	uc001bet.3	21835857	21904905	21880574	21904141	12	ALPL	4	yes	alternative	FALSE	FALSE					ENSG00000162551	protein_coding	0.952731	0.986076	1	0.0461538	0.953846	alternative	49	TRUE	664146	0.286148	0.987368	0.989371	0.992249	0.929275	0.97689	0.716954	0.875	0.998193	0.987575	0.990363	0.978291	0.986881	0.98705	0.980389	0.988116	0.98641	0.995136
chr1	21889603	21889777	175	+	uc001bet.3	21835857	21904905	21880574	21904141	12	ALPL	5	no	alternative	FALSE	FALSE					ENSG00000162551	protein_coding	0.961812	1	1	0.0634921	0.936508	alternative	50	FALSE	644685	78.7009	0.997076	1	1	0.956522	0.976	0.668539	0.888889	1	1	1	1	1	1	1	1	1	1
chr1	21890534	21890709	176	+	uc001bet.3	21835857	21904905	21880574	21904141	12	ALPL	6	no	alternative	FALSE	FALSE					ENSG00000162551	protein_coding	0.985207	1	1	0.724719	0.275281	alternative	49	FALSE	735032	93.1361	0.997059	1	1	0.96875	0.983871	0.724719	0.888889	1	1	1	1	1	1	1	1	1	1
chr1	21894597	21894740	144	+	uc001bet.3	21835857	21904905	21880574	21904141	12	ALPL	7	no	alternative	FALSE	FALSE					ENSG00000162551	protein_coding	0.993178	1	1	0.846154	0.153846	alternative	49	FALSE	1025242	146.546	0.997126	1	1	0.982955	1	0.846154	1	1	1	1	1	1	1	1	1	1	1
chr1	21896798	21896867	70	+	uc001bet.3	21835857	21904905	21880574	21904141	12	ALPL	8	no	alternative	FALSE	FALSE					ENSG00000162551	protein_coding	0.975177	1	1	0.183333	0.816667	alternative	50	FALSE	1231000	0.162361	0.997126	1	1	0.96875	1	0.820388	1	1	1	1	1	1	1	1	1	1	1
chr1	21900158	21900292	135	+	uc001bet.3	21835857	21904905	21880574	21904141	12	ALPL	9	no	alternative	FALSE	FALSE					ENSG00000162551	protein_coding	0.991372	0.998795	1	0.838235	0.161765	alternative	49	TRUE	1.11433e+06	0.162361	0.995243	0.99806	0.999368	0.972102	0.991799	0.838235	0.993464	0.999495	1	0.999892	1	1	0.99937	0.998404	0.998795	0.999527	0.999663
chr1	21902226	21902417	192	+	uc001bet.3	21835857	21904905	21880574	21904141	12	ALPL	10	no	alternative	FALSE	FALSE					ENSG00000162551	protein_coding	0.993114	1	1	0.857143	0.142857	alternative	49	FALSE	1179685	156.842	0.997143	1	1	0.984293	1	0.857143	0.9	1	1	1	1	1	1	1	1	1	1
chr1	21903015	21903134	120	+	uc001bet.3	21835857	21904905	21880574	21904141	12	ALPL	11	no	alternative	FALSE	FALSE					ENSG00000162551	protein_coding	0.996339	1	1	0.866029	0.133971	alternative	49	FALSE	1.32519e+06	152.963	0.997143	1	1	0.994792	1	0.866029	1	1	1	1	1	1	1	1	1	1	1
chr1	22400587	22400712	126	+	uc001bfq.3	22379119	22419436	22404971	22418010	7	CDC42	2	yes	alternative	TRUE	FALSE					ENSG00000070831	protein_coding	0.0451413	0.043062	0.0668241	0.0335932	0.0332309	Aluexon	12	TRUE	1404461	156.63	0.0624592	0.0473502	0.0420873	0.0421413	0.0412695	0.0429957	0.043062	0.0385031	0.0348933	0.0421318	0.0401605	0.0384959	0.036767	0.0351159	0.0369862	0.036475	0.0417786
chr1	22404922	22405076	155	+	uc009vqg.1	22379119	22413359	22404971	22413359	6	CDC42	3	no	alternative	FALSE	FALSE					ENSG00000070831	protein_coding	0.999898	1	1	0.997143	0.00285714	alternative	51	FALSE	1.80406e+06	265.125	0.997143	1	1	1	1	1	1	1	1	1	1	1	1	1	1	1	1
chr1	22405199	22405374	176	+	uc010ods.2	22379119	22419436	22405021	22418010	7	CDC42	3	no	alternative	FALSE	FALSE					ENSG00000070831	protein_coding	0.0139386	0.0130668	0.0508507	0.00282415	0.0480265	alternative	1	TRUE	2293794	265.125	0.0137434	0.0100352	0.00720362	0.0130668	0.00988231	0.0106374	0.0113348	0.0125698	0.0177314	0.0131935	0.040731	0.0508507	0.0229662	0.0173925	0.0126975	0.0198253	0.014936
chr1	22408215	22408287	73	+	uc009vqg.1	22379119	22413359	22404971	22413359	6	CDC42	4	yes	alternative	FALSE	FALSE					ENSG00000070831	protein_coding	0.999898	1	1	0.997143	0.00285714	alternative	51	FALSE	2227570	255.639	0.997143	1	1	1	1	1	1	1	1	1	1	1	1	1	1	1	1
chr1	22412932	22413041	110	+	uc009vqg.1	22379119	22413359	22404971	22413359	6	CDC42	5	no	alternative	FALSE	FALSE					ENSG00000070831	protein_coding	0.999898	1	1	0.997143	0.00285714	alternative	51	FALSE	2.89873e+06	422.03	0.997143	1	1	1	1	1	1	1	1	1	1	1	1	1	1	1	1
chr1	22413162	22413359	198	+	uc009vqg.1	22379119	22413359	22404971	22413359	6	CDC42	6	no	alternative	FALSE	FALSE					ENSG00000070831	protein_coding	0.999898	1	1	0.997143	0.00285714	alternative	51	FALSE	3628953	426.352	0.997143	1	1	1	1	1	1	1	1	1	1	1	1	1	1	1	1
chr1	22895782	22895846	65	+	uc001bfw.3	22890003	22916112	22890128	22915872	5	EPHA8	2	no	alternative	FALSE	FALSE					ENSG00000070886	protein_coding	0.0539341	0	0.946429	0	0.946429	alternative	8	FALSE	2952	0.524722	0	0	0.194444	0	0.0638298	0	0	-1	0.377778	0.0634921	0.125	-1	-1	-1	0.0392157	-1	-1
chr1	22902710	22903373	664	+	uc001bfw.3	22890003	22916112	22890128	22915872	5	EPHA8	3	no	alternative	FALSE	FALSE					ENSG00000070886	protein_coding	0.0904223	0	0.989011	0	0.989011	alternative	7	FALSE	5210.5	0.693396	0	0	0.247619	0	0.148148	0	0	-1	0.755556	-1	-1	-1	-1	-1	-1	0.850746	-1
chr1	22912973	22913128	156	+	uc001bfw.3	22890003	22916112	22890128	22915872	5	EPHA8	4	no	alternative	FALSE	FALSE					ENSG00000070886	protein_coding	0.206373	0	1	0	1	alternative	14	FALSE	8245	1.23413	0	0	0.321101	0.00591716	0.246575	0	0	-1	0.877193	-1	-1	0.796875	0.918033	0.935484	0.568627	0.958904	0.796875
chr1	22919819	22919943	125	+	uc001bfx.1	22890003	22930087	22890128	22928234	17	EPHA8	6	no	alternative	FALSE	FALSE					ENSG00000070886	protein_coding	0.0130611	0	0.15873	0	0.15873	alternative	5	FALSE	2051.5	0.228288	0	0	0.0550459	0	0.0190476	0	0	0	0.0816327	0.0338983	-1	0.15873	-1	0.0677966	0	-1	-1
chr1	22920017	22920179	163	+	uc001bfx.1	22890003	22930087	22890128	22928234	17	EPHA8	7	no	alternative	FALSE	FALSE					ENSG00000070886	protein_coding	0.00816476	0	0.0952381	0	0.0952381	alternative	3	FALSE	2064	0.254237	0	0	0.0619469	0	0.00970874	0	0	0	0.0952381	-1	-1	-1	-1	0.0363636	0	-1	-1
chr1	22921723	22921816	94	+	uc001bfx.1	22890003	22930087	22890128	22928234	17	EPHA8	8	no	alternative	FALSE	FALSE					ENSG00000070886	protein_coding	0.0288591	0	0.944444	0	0.944444	alternative	3	FALSE	2464	0.3218	0	0	0.0672269	0	0.0285714	0	0	0	-1	-1	-1	-1	-1	-1	0	-1	-1
chr1	22922599	22922666	68	+	uc001bfx.1	22890003	22930087	22890128	22928234	17	EPHA8	9	no	alternative	FALSE	FALSE					ENSG00000070886	protein_coding	0.0320421	0	0.983333	0	0.983333	alternative	4	FALSE	2836	0.341204	0	0	0.0877193	0	0.0377358	0	0	0	-1	-1	-1	-1	-1	0.109091	0	-1	-1
chr1	22923805	22923969	165	+	uc001bfx.1	22890003	22930087	22890128	22928234	17	EPHA8	10	no	alternative	FALSE	FALSE					ENSG00000070886	protein_coding	0.0357571	0	0.972603	0	0.972603	alternative	5	FALSE	3034.5	0.368206	0	0	0.0701754	0.00531915	0.040404	0	0	0.0192308	0.204545	-1	-1	-1	-1	-1	0	-1	-1
chr1	22924169	22924354	186	+	uc001bfx.1	22890003	22930087	22890128	22928234	17	EPHA8	11	no	alternative	FALSE	FALSE					ENSG00000070886	protein_coding	0.0357641	0	0.971429	0	0.971429	alternative	5	FALSE	2953.5	0.322268	0	0	0.0789474	0.00515464	0.029703	0	0	0.0175439	0.209302	-1	-1	-1	-1	-1	0.0140845	-1	-1
chr1	22924644	22924705	62	+	uc001bfx.1	22890003	22930087	22890128	22928234	17	EPHA8	12	no	alternative	FALSE	FALSE					ENSG00000070886	protein_coding	0.0486932	0	0.967742	0	0.967742	alternative	10	FALSE	2582	0.281356	0	0	0.0833333	0	0.0373832	0	0	0.015625	0.113636	-1	0.224138	0.272727	-1	0.103448	0.0147059	0.175439	0.103448
chr1	22925331	22925540	210	+	uc001bfx.1	22890003	22930087	22890128	22928234	17	EPHA8	13	no	alternative	FALSE	FALSE					ENSG00000070886	protein_coding	0.0374265	0	0.971014	0	0.971014	alternative	6	FALSE	2677	0.344477	0	0	0.088	0	0.0291262	0	0	0.0350877	0.136364	-1	-1	-1	-1	-1	0.015625	0.192308	-1
chr1	22927154	22927303	150	+	uc001bfx.1	22890003	22930087	22890128	22928234	17	EPHA8	14	no	alternative	FALSE	FALSE					ENSG00000070886	protein_coding	0.0398395	0	0.973333	0	0.973333	alternative	5	FALSE	3367.5	0.442782	0	0	0.101695	0	0.0392157	0	0	0.037037	0.177778	-1	-1	-1	-1	-1	0.0149254	-1	-1
chr1	22927391	22927581	191	+	uc001bfx.1	22890003	22930087	22890128	22928234	17	EPHA8	15	no	alternative	FALSE	FALSE					ENSG00000070886	protein_coding	0.0354879	0	0.971014	0	0.971014	alternative	5	FALSE	2935	0.243366	0	0	0.0940171	0	0.04	0	0	0.0204082	0.104167	-1	-1	-1	-1	-1	0	-1	-1
chr1	22927793	22927966	174	+	uc001bfx.1	22890003	22930087	22890128	22928234	17	EPHA8	16	no	alternative	FALSE	FALSE					ENSG00000070886	protein_coding	0.0335731	0	0.987179	0	0.987179	alternative	4	FALSE	3504	0.575804	0	0	0.0747664	0	0.0111111	0	0	0	-1	-1	-1	-1	-1	-1	0	-1	-1
chr1	22985933	22986136	204	+	uc001bgd.3	22979681	22988029	22985949	22987879	3	C1QB	2	no	alternative	FALSE	FALSE					ENSG00000173369	protein_coding	0.993052	1	1	0.701493	0.298507	alternative	50	FALSE	1837418	233.92	0.997143	1	1	1	1	1	1	1	1	1	0.989362	0.990291	1	1	1	1	1
chr1	23953226	23954027	802	+	uc001bhi.3	23907984	23967056	23907984	23907984	7	MDS2	3	no	alternative	TRUE	FALSE	hiton5SS		oldInsertions	degen	ENSG00000197880	protein_coding	0.00152402	0	0.0655738	0	0.0655738	Aluexon	1	FALSE	452	0.10076	0	0	0	0	0	0	0	0	0	0	0	0	0	0	0	0	0
chr1	23954271	23954488	218	+	uc001bhj.3	23953225	23967056	23953225	23953225	7	MDS2	2	yes	alternative	FALSE	TRUE	both	LINE10912xL2a	oldInsertions	degen	ENSG00000197880	protein_coding	0.00363184	0	0.0592535	0	0.0592535	LINEexon	1	TRUE	1519.5	0.10076	0	0	0	0	0	0	0	0	0	0	0	0	0	0	0	0	0
chr1	23954997	23955087	91	+	uc001bhi.3	23907984	23967056	23907984	23907984	7	MDS2	4	no	alternative	TRUE	FALSE					ENSG00000197880	protein_coding	0.00514192	0	0.157895	0	0.157895	Aluexon	2	FALSE	1066	0.148451	0	0	0	0	0	0	0	0	0	0	0	0	0	0	0	0.010989	0
chr1	23955971	23956047	77	+	uc001bhi.3	23907984	23967056	23907984	23907984	7	MDS2	5	no	alternative	FALSE	TRUE	both	LINE10915xL2a	unclear	unclear	ENSG00000197880	protein_coding	0.0071617	0	0.270833	0	0.270833	LINEexon	1	FALSE	2243	0.375921	0	0	0	0	0	0	0	0	0	0	0	0	0	0	0	0.0117647	0
chr1	23965599	23965741	143	+	uc001bhj.3	23953225	23967056	23953225	23953225	7	MDS2	5	yes	alternative	FALSE	FALSE					ENSG00000197880	protein_coding	0.0174766	0	0.335901	0	0.335901	alternative	4	TRUE	4481.5	0.375921	0	0.00218659	0.00252525	0	0	0	0	0	0	0	0	0	0	0.00446429	0	0.0191571	0
chr1	23966170	23966285	116	+	uc001bhi.3	23907984	23967056	23907984	23907984	7	MDS2	6	no	alternative	FALSE	FALSE					ENSG00000197880	protein_coding	0.0298183	0	0.90184	0	0.90184	alternative	2	FALSE	3026	0.331502	0	0.00512821	0	0	0	0	0	0	0	0	0	0	0	0	0	0	0
chr1	24657916	24658102	187	+	uc001bix.3	24645811	24681808	24646041	24680978	16	GRHL3	2	yes	alternative	FALSE	FALSE					ENSG00000158055	protein_coding	0.132639	0.013713	1	0	1	alternative	14	FALSE	153816	0.0310929	0.0130719	0.0425532	0	0	0	0	1	0.0793651	0	0.0641026	0.0588235	0.0405405	0	0	0.0769231	0.173077	0.0394737
chr1	24661135	24661196	62	+	uc001bix.3	24645811	24681808	24646041	24680978	16	GRHL3	3	no	alternative	FALSE	FALSE					ENSG00000158055	protein_coding	0.151002	0.0118577	1	0	1	alternative	19	TRUE	151004	0.0310929	0.017301	0.04	0	0	0	0.0034965	1	0.0806452	0	0.111111	0.0666667	0.0933333	0.0105263	0	0.0810811	-1	0.0571429
chr1	24662972	24663317	346	+	uc001bix.3	24645811	24681808	24646041	24680978	16	GRHL3	4	no	alternative	FALSE	FALSE					ENSG00000158055	protein_coding	0.151998	0.0127201	1	0	1	alternative	12	TRUE	158172	0.000116891	0.014652	0.027972	0	0	0	0	1	0.115385	0.0149254	-1	-1	-1	0.0235294	0.010989	0.104478	-1	0.0862069
chr1	24663568	24663641	74	+	uc001bix.3	24645811	24681808	24646041	24680978	16	GRHL3	5	no	alternative	FALSE	FALSE					ENSG00000158055	protein_coding	0.184342	0.0214664	1	0	1	alternative	15	FALSE	179425	22.6178	0.0179211	0.0277778	0	0	0	0	1	0.113208	0.03125	0.301587	-1	-1	0.0238095	0.0111111	0.104478	-1	-1
chr1	24664126	24664279	154	+	uc001bix.3	24645811	24681808	24646041	24680978	16	GRHL3	6	no	alternative	FALSE	FALSE					ENSG00000158055	protein_coding	0.1727	0.0201419	1	0	1	alternative	12	FALSE	183664	20.3195	0.0191571	0.0211268	0	0	0	0	1	0.115385	0.03125	-1	-1	-1	0.0238095	0	0.107692	-1	-1
chr1	24664482	24664593	112	+	uc001bix.3	24645811	24681808	24646041	24680978	16	GRHL3	7	no	alternative	FALSE	FALSE					ENSG00000158055	protein_coding	0.167916	0.0175439	1	0	1	alternative	12	FALSE	175480	0.0126242	0.023166	0.0342466	0	0	0	0	0.909091	0.111111	0.0298507	-1	-1	-1	0.0238095	0.0113636	0.123077	-1	0.133333
chr1	24666158	24666252	95	+	uc001bix.3	24645811	24681808	24646041	24680978	16	GRHL3	8	no	alternative	FALSE	FALSE					ENSG00000158055	protein_coding	0.174332	0.0188679	0.999579	0	0.999579	alternative	13	TRUE	178185	0.0126242	0.0188679	0.0359712	0	0	0	0	0.909091	0.117647	0.03125	0.305085	-1	-1	0.0465116	0.011236	0.109375	-1	0.206349
chr1	24668605	24668763	159	+	uc001bix.3	24645811	24681808	24646041	24680978	16	GRHL3	9	no	alternative	FALSE	FALSE					ENSG00000158055	protein_coding	0.183571	0.0175439	1	0	1	alternative	13	FALSE	174420	19.8496	0.0142857	0.0296296	0	0	0	0.00362319	0.909091	0.12	0.0294118	0.261538	-1	-1	0.0449438	0.0113636	0.132353	-1	0.15
chr1	24669184	24669262	79	+	uc001bix.3	24645811	24681808	24646041	24680978	16	GRHL3	10	no	alternative	FALSE	FALSE					ENSG00000158055	protein_coding	0.190017	0.0193369	1	0	1	alternative	15	FALSE	182922	22.9143	0.0140351	0.0314961	0	0	0	0.00358423	0.909091	0.122449	0.031746	0.301587	-1	-1	0.043956	0	0.123077	0.509804	-1
chr1	24669382	24669515	134	+	uc001bix.3	24645811	24681808	24646041	24680978	16	GRHL3	11	no	alternative	FALSE	FALSE					ENSG00000158055	protein_coding	0.183574	0.027027	1	0	1	alternative	13	FALSE	195894	22.8819	0.0145985	0.0409836	0	0	0	0.00704225	0.909091	0.111111	0.031746	-1	-1	-1	0.0465116	0.0113636	0.118644	0.454545	-1
chr1	24671387	24671421	35	+	uc001bix.3	24645811	24681808	24646041	24680978	16	GRHL3	12	no	alternative	FALSE	FALSE					ENSG00000158055	protein_coding	0.197985	0.039008	1	0	1	alternative	22	FALSE	198706	0.00151958	0.0216606	0.0714286	0	0	0	0.00696864	0.909091	0.111111	0.0441176	-1	0.222222	-1	0.0752688	0.021978	0.130435	0.442623	-1
chr1	24673043	24673131	89	+	uc001bix.3	24645811	24681808	24646041	24680978	16	GRHL3	13	no	alternative	FALSE	FALSE					ENSG00000158055	protein_coding	0.196685	0.0210526	1	0	1	alternative	15	TRUE	205590	0.00151958	0.019685	0.0504202	0	0	0	0.00364964	1	0.14	0.0294118	-1	-1	-1	0.0681818	0.0119048	0.135593	0.5	-1
chr1	24673958	24674043	86	+	uc001bix.3	24645811	24681808	24646041	24680978	16	GRHL3	14	no	alternative	FALSE	FALSE					ENSG00000158055	protein_coding	0.244276	0.0292869	1	0	1	alternative	16	FALSE	274662	39.7226	0.025641	0.111111	0	0	0	0.0078125	1	0.1875	0.0322581	-1	-1	-1	0.0933333	0.0263158	0.142857	0.62963	-1
chr1	24676548	24676612	65	+	uc001bix.3	24645811	24681808	24646041	24680978	16	GRHL3	15	no	alternative	FALSE	FALSE					ENSG00000158055	protein_coding	0.27843	0.0514996	1	0	1	alternative	20	FALSE	322326	0.179661	0.0347826	0.131579	0	0.00628931	0	0.0225564	1	0.222222	0.0483871	0.610169	-1	-1	0.12	0.0547945	0.166667	0.722222	-1
chr1	24745781	24746130	350	+	uc010oek.2	24742244	24781314	24746037	24780587	8	NIPAL3	2	no	alternative	FALSE	FALSE					ENSG00000001461	protein_coding	0.993526	1	1	0.952096	0.0479042	alternative	48	FALSE	112492	13.6115	0.972112	0.990291	1	0.967532	0.955556	-1	1	1	1	1	1	1	1	1	1	1	1
chr1	24759594	24759703	110	+	uc009vrc.3	24742244	24799473	24768628	24795675	13	NIPAL3	3	yes	alternative	FALSE	FALSE					ENSG00000001461	protein_coding	0.0299414	0.0304169	0.0696185	0.0093428	0.0602757	alternative	1	TRUE	120220	13.6115	0.0252356	0.0257222	0.0360899	0.0188144	0.0194331	0.0185915	0.0332711	0.0333621	0.0329481	0.0309704	0.0381445	0.0440164	0.0328118	0.0255264	0.032216	0.0319073	0.0391635
chr1	24766662	24766730	69	+	uc010oek.2	24742244	24781314	24746037	24780587	8	NIPAL3	3	no	alternative	FALSE	FALSE					ENSG00000001461	protein_coding	0.997046	1	1	0.96988	0.0301205	alternative	48	FALSE	130290	16.8478	0.97786	0.990566	1	0.981928	0.979798	-1	1	1	1	1	1	1	1	1	1	1	1
chr1	24768545	24768716	172	+	uc010oek.2	24742244	24781314	24746037	24780587	8	NIPAL3	4	no	alternative	FALSE	FALSE					ENSG00000001461	protein_coding	0.99558	1	1	0.90708	0.0929204	alternative	50	FALSE	164082	21.5114	0.99026	1	1	1	0.990826	-1	1	1	1	1	1	1	1	1	1	1	1
chr1	24771675	24771734	60	+	uc010oek.2	24742244	24781314	24746037	24780587	8	NIPAL3	5	no	alternative	FALSE	FALSE					ENSG00000001461	protein_coding	0.993208	1	1	0.856354	0.143646	alternative	51	FALSE	178113	20.1281	0.996785	1	1	1	0.981651	0.856354	1	1	1	1	1	1	1	1	1	1	1
chr1	24775971	24776116	146	+	uc010oek.2	24742244	24781314	24746037	24780587	8	NIPAL3	6	no	alternative	FALSE	FALSE					ENSG00000001461	protein_coding	0.997802	1	1	0.948529	0.0514706	alternative	50	FALSE	187252	23.6479	0.993671	1	1	1	1	-1	1	1	1	1	1	1	1	1	1	1	1
chr1	24779898	24779994	97	+	uc010oek.2	24742244	24781314	24746037	24780587	8	NIPAL3	7	no	alternative	FALSE	FALSE					ENSG00000001461	protein_coding	0.99394	1	1	0.833333	0.166667	alternative	51	FALSE	213549	26.2759	0.996904	1	1	1	0.991736	0.950276	1	1	1	1	1	1	1	1	1	1	1
chr1	24782628	24782763	136	+	uc001bji.3	24782627	24792864	24782665	24790557	5	NIPAL3	1	no	alternative	FALSE	FALSE					ENSG00000001461	protein_coding	0.998249	1	1	0.973684	0.0263158	alternative	51	FALSE	227470	26.9025	0.996997	1	1	1	0.991803	0.973822	1	1	1	1	1	1	1	1	1	1	1
chr1	24785378	24785466	89	+	uc001bji.3	24782627	24792864	24782665	24790557	5	NIPAL3	3	no	alternative	FALSE	FALSE					ENSG00000001461	protein_coding	0.998264	1	1	0.959799	0.040201	alternative	51	FALSE	228490	26.5142	0.996988	1	1	0.995169	1	0.959799	1	1	1	1	1	1	1	1	1	1	1
chr1	24786971	24787034	64	+	uc001bji.3	24782627	24792864	24782665	24790557	5	NIPAL3	4	no	alternative	FALSE	FALSE					ENSG00000001461	protein_coding	0.998572	1	1	0.961353	0.0386473	alternative	51	FALSE	242958	30.285	0.996997	1	1	0.995215	1	0.961353	1	1	1	1	1	1	1	1	1	1	1
chr1	26127534	26127651	118	+	uc021ojk.1	26126666	26144713	26126721	26142209	13	SEPN1	2	no	alternative	FALSE	FALSE					ENSG00000162430	protein_coding	0.997376	1	1	0.901235	0.0987654	alternative	51	FALSE	226230	38.2665	0.997143	1	1	1	1	1	1	1	1	1	1	1	1	1	1	1	1
chr1	26131633	26131766	134	+	uc021ojk.1	26126666	26144713	26126721	26142209	13	SEPN1	4	no	alternative	FALSE	FALSE					ENSG00000162430	protein_coding	0.998946	1	1	0.951456	0.0485437	alternative	51	FALSE	392638	53.525	0.997143	1	1	1	1	1	1	1	1	1	1	1	1	1	1	1	1
chr1	26135071	26135280	210	+	uc021ojk.1	26126666	26144713	26126721	26142209	13	SEPN1	5	no	alternative	FALSE	FALSE					ENSG00000162430	protein_coding	0.999718	1	1	0.990826	0.00917431	alternative	51	FALSE	628303	93.3606	0.997143	1	1	1	1	1	1	1	1	1	1	1	1	1	1	1	1
chr1	26135517	26135641	125	+	uc021ojk.1	26126666	26144713	26126721	26142209	13	SEPN1	6	no	alternative	FALSE	FALSE					ENSG00000162430	protein_coding	0.999898	1	1	0.997143	0.00285714	alternative	51	FALSE	806844	95.2644	0.997143	1	1	1	1	1	1	1	1	1	1	1	1	1	1	1	1
chr1	26136174	26136311	138	+	uc021ojk.1	26126666	26144713	26126721	26142209	13	SEPN1	7	no	alternative	FALSE	FALSE					ENSG00000162430	protein_coding	0.999898	1	1	0.997143	0.00285714	alternative	51	FALSE	890684	112.961	0.997143	1	1	1	1	1	1	1	1	1	1	1	1	1	1	1	1
chr1	26137945	26138026	82	+	uc021ojk.1	26126666	26144713	26126721	26142209	13	SEPN1	8	no	alternative	FALSE	FALSE					ENSG00000162430	protein_coding	0.999898	1	1	0.997143	0.00285714	alternative	51	FALSE	813394	77.1954	0.997143	1	1	1	1	1	1	1	1	1	1	1	1	1	1	1	1
chr1	26138182	26138370	189	+	uc021ojk.1	26126666	26144713	26126721	26142209	13	SEPN1	9	no	alternative	FALSE	FALSE					ENSG00000162430	protein_coding	0.999898	1	1	0.997143	0.00285714	alternative	51	FALSE	740124	0.00233781	0.997143	1	1	1	1	1	1	1	1	1	1	1	1	1	1	1	1
chr1	26139178	26139283	106	+	uc021ojk.1	26126666	26144713	26126721	26142209	13	SEPN1	10	no	alternative	FALSE	FALSE					ENSG00000162430	protein_coding	0.999717	1	1	0.990741	0.00925926	alternative	51	FALSE	769674	84.1038	0.997143	1	1	1	1	1	1	1	1	1	1	1	1	1	1	1	1
chr1	26140372	26140484	113	+	uc021ojk.1	26126666	26144713	26126721	26142209	13	SEPN1	11	no	alternative	FALSE	FALSE					ENSG00000162430	protein_coding	0.999057	1	1	0.967391	0.0326087	alternative	51	FALSE	485130	29.3105	0.997143	1	1	1	1	1	1	1	1	1	1	1	1	1	1	1	1
chr1	26140568	26140669	102	+	uc021ojk.1	26126666	26144713	26126721	26142209	13	SEPN1	12	no	alternative	FALSE	FALSE					ENSG00000162430	protein_coding	0.999898	1	1	0.997143	0.00285714	alternative	51	FALSE	680775	0.00420807	0.997143	1	1	1	1	1	1	1	1	1	1	1	1	1	1	1	1
chr1	26863416	26863460	45	+	uc001bmr.1	26856248	26901520	26856411	26900692	22	RPS6KA1	2	no	alternative	FALSE	FALSE					ENSG00000117676	protein_coding	0.927573	0.988439	1	0.119565	0.880435	alternative	37	FALSE	112474	0.000935126	0.92511	0.975904	1	-1	-1	0.119565	0.857143	-1	-1	0.890625	1	1	0.921875	0.807018	0.868852	0.9	-1
chr1	26873358	26873474	117	+	uc010off.1	26869652	26898724	26869652	26898420	18	RPS6KA1	2	yes	alternative	FALSE	FALSE					ENSG00000117676	protein_coding	0.96611	0.987564	1	0.827344	0.172656	alternative	46	TRUE	220672	0.204442	0.980317	0.993239	0.992092	0.945321	0.959064	-1	0.996101	0.934459	0.892038	0.987835	0.927565	0.931765	0.938541	0.952984	0.94644	0.960275	0.827344
chr1	26873680	26873761	82	+	uc010off.1	26869652	26898724	26869652	26898420	18	RPS6KA1	3	no	alternative	FALSE	FALSE					ENSG00000117676	protein_coding	0.986072	1	1	0.890909	0.109091	alternative	50	FALSE	317836	39.4796	0.99705	1	1	0.975309	1	0.892473	1	0.983607	0.981132	0.990099	1	1	0.989362	1	0.973684	1	0.928571
chr1	26877888	26877968	81	+	uc010off.1	26869652	26898724	26869652	26898420	18	RPS6KA1	4	no	alternative	FALSE	FALSE					ENSG00000117676	protein_coding	0.990343	1	1	0.913793	0.0862069	alternative	50	FALSE	363114	45.4097	0.997101	1	1	0.976744	1	0.928177	1	0.983607	0.983051	1	1	1	0.989899	0.988506	0.987805	1	0.948718
chr1	26878135	26878214	80	+	uc010off.1	26869652	26898724	26869652	26898420	18	RPS6KA1	5	no	alternative	FALSE	FALSE					ENSG00000117676	protein_coding	0.992265	1	1	0.943878	0.0561224	alternative	50	FALSE	383465	44.2373	0.997093	1	1	0.97191	0.982301	0.943878	1	1	0.96875	1	1	1	0.990566	1	0.988235	1	0.976744
chr1	26879882	26879988	107	+	uc010off.1	26869652	26898724	26869652	26898420	18	RPS6KA1	6	no	alternative	FALSE	FALSE					ENSG00000117676	protein_coding	0.994566	1	1	0.938889	0.0611111	alternative	50	FALSE	381002	44.8339	0.997126	1	1	0.978142	0.991228	0.938889	1	1	1	0.990991	1	1	1	0.978947	0.988235	1	0.988889
chr1	26880705	26880742	38	+	uc010off.1	26869652	26898724	26869652	26898420	18	RPS6KA1	7	no	alternative	FALSE	FALSE					ENSG00000117676	protein_coding	0.990696	1	1	0.909091	0.0909091	alternative	50	FALSE	409866	0.000116891	0.99711	1	1	0.966667	0.991379	0.909091	1	1	0.983607	0.982143	1	1	0.990291	0.96875	0.964706	1	0.967742
chr1	26881087	26881229	143	+	uc010off.1	26869652	26898724	26869652	26898420	18	RPS6KA1	8	no	alternative	FALSE	FALSE					ENSG00000117676	protein_coding	0.995308	0.999782	1	0.96	0.04	alternative	50	TRUE	424596	0.0106371	0.997118	0.999259	1	0.977778	1	0.965347	1	1	0.985294	0.990675	0.999008	0.998957	1	0.988927	0.988095	0.999147	0.978261
chr1	26881642	26881712	71	+	uc010off.1	26869652	26898724	26869652	26898420	18	RPS6KA1	9	no	alternative	FALSE	FALSE					ENSG00000117676	protein_coding	0.995764	1	1	0.94686	0.0531401	alternative	50	FALSE	419908	0.000233781	0.997118	1	1	0.988636	0.991525	0.94686	1	0.984848	1	1	1	1	1	1	0.988372	1	0.977011
chr1	26882028	26882116	89	+	uc010off.1	26869652	26898724	26869652	26898420	18	RPS6KA1	10	no	alternative	FALSE	FALSE					ENSG00000117676	protein_coding	0.995477	0.999956	1	0.939237	0.0607628	alternative	50	TRUE	400014	0.0133255	0.99682	0.999482	1	0.976322	1	0.939237	1	1	1	0.990826	0.999448	0.999572	1	1	1	1	0.977528
chr1	26883145	26883209	65	+	uc010off.1	26869652	26898724	26869652	26898420	18	RPS6KA1	11	no	alternative	FALSE	FALSE					ENSG00000117676	protein_coding	0.995466	1	1	0.932292	0.0677083	alternative	50	FALSE	402844	50.5989	0.994152	1	1	0.988764	1	0.932292	1	1	1	0.990654	1	1	1	0.99	1	0.98913	0.978261
chr1	26883489	26883591	103	+	uc010off.1	26869652	26898724	26869652	26898420	18	RPS6KA1	12	no	alternative	FALSE	FALSE					ENSG00000117676	protein_coding	0.996131	1	1	0.948113	0.0518868	alternative	50	FALSE	457433	56.3404	0.997093	1	1	0.984375	1	0.948113	1	1	1	0.990909	1	1	1	0.990196	1	0.989474	1
chr1	26885298	26885428	131	+	uc010off.1	26869652	26898724	26869652	26898420	18	RPS6KA1	13	no	alternative	FALSE	FALSE					ENSG00000117676	protein_coding	0.997872	1	1	0.95671	0.04329	alternative	50	FALSE	514956	0.0666277	0.997126	1	1	0.984456	1	0.95671	1	1	1	0.99115	1	1	1	1	1	1	1
chr1	26887217	26887342	126	+	uc010off.1	26869652	26898724	26869652	26898420	18	RPS6KA1	14	no	alternative	FALSE	FALSE					ENSG00000117676	protein_coding	0.99676	0.999241	1	0.933091	0.0669087	alternative	51	TRUE	615588	0.0666277	0.995544	0.995403	0.998985	0.985009	0.999254	0.978542	1	0.999597	0.998065	1	0.999072	0.997968	1	0.999485	0.99984	1	1
chr1	26887536	26887625	90	+	uc010off.1	26869652	26898724	26869652	26898420	18	RPS6KA1	15	no	alternative	FALSE	FALSE					ENSG00000117676	protein_coding	0.997113	1	1	0.922449	0.077551	alternative	51	FALSE	641961	0.000116891	0.997126	1	1	0.990338	1	0.991837	1	1	1	1	1	1	1	1	1	1	1
chr1	26887996	26888154	159	+	uc010off.1	26869652	26898724	26869652	26898420	18	RPS6KA1	16	no	alternative	FALSE	FALSE					ENSG00000117676	protein_coding	0.996437	1	1	0.893443	0.106557	alternative	51	TRUE	602582	0.000116891	0.997135	1	1	1	1	0.987013	1	0.985714	1	0.991228	1	1	1	1	1	1	1
chr1	26897940	26898101	162	+	uc010off.1	26869652	26898724	26869652	26898420	18	RPS6KA1	17	no	alternative	FALSE	FALSE					ENSG00000117676	protein_coding	0.997111	1	1	0.908257	0.0917431	alternative	51	FALSE	609323	71.9218	0.997143	1	1	0.990196	1	0.979592	1	1	1	0.991379	1	1	1	1	1	1	1
chr1	26898667	26898784	118	+	uc001bmr.1	26856248	26901520	26856411	26900692	22	RPS6KA1	20	yes	alternative	FALSE	FALSE					ENSG00000117676	protein_coding	0.997342	1	1	0.92562	0.0743802	alternative	51	TRUE	709380	0.000233781	0.997143	1	1	0.995025	1	0.980695	1	0.985915	1	1	1	1	1	1	1	1	1
chr1	26899715	26899852	138	+	uc001bmr.1	26856248	26901520	26856411	26900692	22	RPS6KA1	21	no	alternative	FALSE	FALSE					ENSG00000117676	protein_coding	0.998723	1	1	0.962264	0.0377358	alternative	51	FALSE	799986	100.145	0.997143	1	1	0.995261	1	0.988679	1	1	1	1	1	1	1	1	1	1	1
chr1	27158938	27159098	161	+	uc010ofh.1	27158508	27177097	27159007	27177095	5	ZDHHC18	2	no	alternative	FALSE	FALSE					ENSG00000204160	protein_coding	0.999898	1	1	0.997143	0.00285714	alternative	51	FALSE	411965	58.2954	0.997143	1	1	1	1	1	1	1	1	1	1	1	1	1	1	1	1
chr1	27175099	27175248	150	+	uc010ofh.1	27158508	27177097	27159007	27177095	5	ZDHHC18	3	no	alternative	FALSE	FALSE					ENSG00000204160	protein_coding	0.999898	1	1	0.997143	0.00285714	alternative	51	FALSE	507380	60.3205	0.997143	1	1	1	1	1	1	1	1	1	1	1	1	1	1	1	1
chr1	27176792	27176929	138	+	uc010ofh.1	27158508	27177097	27159007	27177095	5	ZDHHC18	4	no	alternative	FALSE	FALSE					ENSG00000204160	protein_coding	0.999898	1	1	0.997143	0.00285714	alternative	51	FALSE	562252	71.1234	0.997143	1	1	1	1	1	1	1	1	1	1	1	1	1	1	1	1
chr1	27177049	27177097	49	+	uc010ofh.1	27158508	27177097	27159007	27177095	5	ZDHHC18	5	no	alternative	FALSE	FALSE					ENSG00000204160	protein_coding	0.999898	1	1	0.997143	0.00285714	alternative	51	FALSE	604761	70.2584	0.997143	1	1	1	1	1	1	1	1	1	1	1	1	1	1	1	1
chr1	27177620	27177722	103	+	uc001bnb.3	27153200	27182211	27153295	27180334	8	ZDHHC18	6	no	alternative	FALSE	FALSE					ENSG00000204160	protein_coding	0.999898	1	1	0.997143	0.00285714	alternative	51	FALSE	581822	65.7606	0.997143	1	1	1	1	1	1	1	1	1	1	1	1	1	1	1	1
chr1	27179244	27179356	113	+	uc001bnb.3	27153200	27182211	27153295	27180334	8	ZDHHC18	7	no	alternative	FALSE	FALSE					ENSG00000204160	protein_coding	0.999622	1	1	0.985915	0.0140845	alternative	51	FALSE	502840	51.794	0.997143	1	1	1	1	1	1	1	1	1	1	1	1	1	1	1	1
chr1	27673912	27674060	149	+	uc001bnx.2	27671363	27678538	27671825	27676439	6	SYTL1	2	no	alternative	FALSE	FALSE					ENSG00000142765	protein_coding	0.947624	1	1	0.0246914	0.975309	alternative	34	FALSE	643776	85.7933	0.97619	1	-1	0.884298	0.857143	-1	1	1	0.959184	-1	1	0.992	-1	-1	0.920635	0.890909	-1
chr1	27674299	27674371	73	+	uc001bnx.2	27671363	27678538	27671825	27676439	6	SYTL1	3	no	alternative	FALSE	FALSE					ENSG00000142765	protein_coding	0.952917	1	1	0.0328947	0.967105	alternative	35	FALSE	733769	85.7482	0.98513	0.995215	-1	0.875	0.954545	-1	1	1	0.963636	-1	1	0.992	-1	-1	0.970588	0.933333	-1
chr1	27674458	27674503	46	+	uc001bnx.2	27671363	27678538	27671825	27676439	6	SYTL1	4	no	alternative	FALSE	FALSE					ENSG00000142765	protein_coding	0.935479	1	1	0.0166667	0.983333	alternative	34	FALSE	612564	7.25506	0.967213	0.989583	-1	0.788618	0.882353	-1	1	1	0.869565	-1	1	1	-1	-1	0.926471	0.897959	-1
chr1	27675571	27675643	73	+	uc001bnx.2	27671363	27678538	27671825	27676439	6	SYTL1	5	yes	alternative	FALSE	FALSE					ENSG00000142765	protein_coding	0.94822	1	1	0.0229885	0.977011	alternative	33	FALSE	563067	0.000116891	0.944954	0.994819	-1	-1	0.909091	-1	1	1	0.9375	-1	1	1	-1	-1	0.934426	0.94	-1
chr1	27676143	27676256	114	+	uc001bnv.2	27668482	27680423	27671825	27680343	15	SYTL1	8	yes	alternative	FALSE	FALSE					ENSG00000142765	protein_coding	0.883972	1	1	0	1	alternative	26	FALSE	440216	55.6501	-1	0.97351	-1	-1	-1	-1	1	1	-1	-1	1	0.992	-1	-1	0.851852	-1	-1
chr1	27676463	27676623	161	+	uc001bnv.2	27668482	27680423	27671825	27680343	15	SYTL1	9	yes	alternative	FALSE	FALSE					ENSG00000142765	protein_coding	0.838536	1	1	0	1	alternative	27	FALSE	388161	35.0947	-1	0.940299	-1	-1	-1	0.125	1	1	-1	-1	1	0.992	-1	-1	0.735849	-1	-1
chr1	27676880	27676976	97	+	uc001bnv.2	27668482	27680423	27671825	27680343	15	SYTL1	10	yes	alternative	FALSE	FALSE					ENSG00000142765	protein_coding	0.904365	1	1	0.00431034	0.99569	alternative	29	FALSE	490914	79.672	0.879121	0.97973	-1	-1	-1	-1	1	1	0.869565	-1	1	1	-1	-1	0.851852	0.877551	-1
chr1	27677285	27677443	159	+	uc001bnv.2	27668482	27680423	27671825	27680343	15	SYTL1	11	yes	alternative	FALSE	FALSE					ENSG00000142765	protein_coding	0.950693	1	1	0.0204082	0.979592	alternative	31	FALSE	646296	71.4199	0.936364	1	-1	-1	0.885714	-1	1	1	0.886792	-1	1	1	-1	-1	0.936508	0.921875	-1
chr1	27677749	27677827	79	+	uc001bnv.2	27668482	27680423	27671825	27680343	15	SYTL1	12	yes	alternative	FALSE	FALSE					ENSG00000142765	protein_coding	0.983916	1	1	0.756757	0.243243	alternative	33	FALSE	724781	98.0205	0.963415	1	-1	-1	0.931507	-1	1	1	0.946429	-1	1	1	-1	-1	0.969697	0.985075	-1
chr1	27677947	27678046	100	+	uc001bnv.2	27668482	27680423	27671825	27680343	15	SYTL1	13	yes	alternative	FALSE	FALSE					ENSG00000142765	protein_coding	0.983156	1	1	0.881579	0.118421	alternative	40	FALSE	900202	112.43	0.979239	0.995434	-1	0.950704	0.969697	-1	1	1	0.983333	-1	1	1	0.958333	-1	0.972603	0.987179	0.949153
chr1	27679774	27679979	206	+	uc001bnv.2	27668482	27680423	27671825	27680343	15	SYTL1	14	no	alternative	FALSE	FALSE					ENSG00000142765	protein_coding	0.991131	1	1	0.92	0.08	alternative	41	FALSE	898316	97.5793	0.972973	0.995434	-1	0.951389	0.990196	-1	1	1	0.984127	-1	1	1	1	1	1	1	0.95
chr1	28053983	28054047	65	+	uc009vtb.3	28052489	28086275	28052591	28086168	8	FAM76A	2	no	alternative	FALSE	FALSE					ENSG00000009780	protein_coding	0.985711	1	1	0.847458	0.152542	alternative	49	FALSE	77801.5	0.000350672	0.997135	1	1	1	1	1	1	0.928571	0.877551	0.933333	0.964286	1	1	0.958904	0.847458	0.944444	0.933333
chr1	28056743	28056844	102	+	uc001bor.3	28052489	28089423	28052591	28087092	10	FAM76A	3	yes	alternative	TRUE	FALSE					ENSG00000009780	protein_coding	0.0207683	0.0215488	0.0565281	0.00292398	0.0536042	Aluexon	1	TRUE	89803.5	10.2476	0.0196526	0.0260493	0.0249416	0.0183381	0.0188506	0.0155008	0.0254775	0.00530515	0.0136772	0.0150736	0.0261809	0.0212887	0.0116497	0.00856149	0.0147939	0.00933853	0.00921016
chr1	28059114	28059168	55	+	uc009vtb.3	28052489	28086275	28052591	28086168	8	FAM76A	3	no	alternative	FALSE	FALSE					ENSG00000009780	protein_coding	0.992121	1	1	0.897059	0.102941	alternative	51	TRUE	103064	0.000350672	0.997143	1	1	1	1	1	1	0.913043	1	0.956989	0.988764	1	1	0.975	0.897059	0.986667	0.952941
chr1	28060542	28060694	153	+	uc009vtb.3	28052489	28086275	28052591	28086168	8	FAM76A	4	yes	alternative	FALSE	FALSE					ENSG00000009780	protein_coding	0.989477	0.991994	1	0.943681	0.0563187	alternative	51	TRUE	128052	0.118177	0.988966	0.992145	0.988535	0.992675	0.990837	0.994287	0.97987	0.943681	0.987528	0.982113	0.989825	0.99508	0.994123	0.973766	0.954689	0.985011	0.971372
chr1	28071165	28071322	158	+	uc009vtb.3	28052489	28086275	28052591	28086168	8	FAM76A	5	no	alternative	FALSE	FALSE					ENSG00000009780	protein_coding	0.996514	1	1	0.953488	0.0465116	alternative	51	FALSE	118811	4.25319	0.997143	1	1	1	1	1	1	0.962264	0.982456	1	1	1	1	1	0.953846	1	0.953488
chr1	28075579	28075665	87	+	uc009vtb.3	28052489	28086275	28052591	28086168	8	FAM76A	6	yes	alternative	FALSE	FALSE					ENSG00000009780	protein_coding	0.720641	0.736556	0.811131	0.562754	0.248376	alternative	51	TRUE	146424	4.25319	0.739514	0.739	0.738839	0.703205	0.729393	0.752703	0.778619	0.63221	0.562754	0.678758	0.680382	0.662076	0.648153	0.60854	0.638769	0.661379	0.615762
chr1	28081706	28081841	136	+	uc009vtb.3	28052489	28086275	28052591	28086168	8	FAM76A	7	no	alternative	FALSE	FALSE					ENSG00000009780	protein_coding	0.998031	1	1	0.967033	0.032967	alternative	51	FALSE	141389	19.2515	0.997143	1	1	1	1	1	1	0.983333	1	1	1	1	1	1	0.986667	1	0.967033
chr1	28159267	28159327	61	+	uc001bov.2	28157251	28178183	28157346	28176957	7	PPP1R8	2	no	alternative	FALSE	FALSE					ENSG00000117751	protein_coding	0.999557	1	1	0.982609	0.0173913	alternative	51	FALSE	282308	0.000116891	0.997143	1	1	1	1	1	1	1	1	1	1	1	1	1	1	1	1
chr1	28165210	28165363	154	+	uc001bov.2	28157251	28178183	28157346	28176957	7	PPP1R8	3	no	alternative	FALSE	FALSE					ENSG00000117751	protein_coding	0.999893	1	1	0.997143	0.00285714	alternative	51	TRUE	395982	0.000116891	0.997143	1	1	1	1	1	1	1	1	1	1	1	1	1	1	1	1
chr1	28167525	28167745	221	+	uc021ojy.1	28167524	28178179	28167679	28178163	5	PPP1R8	1	yes	alternative	FALSE	FALSE					ENSG00000117751	protein_coding	0.989833	0.990589	0.998334	0.972075	0.0262587	alternative	51	TRUE	573382	0.779544	0.989426	0.983649	0.995416	0.986514	0.985668	0.989512	0.981088	0.995129	0.997849	0.99479	0.993052	0.994285	0.995234	0.99801	0.991365	0.993316	0.998334
chr1	28169697	28169841	145	+	uc021ojy.1	28167524	28178179	28167679	28178163	5	PPP1R8	2	no	alternative	FALSE	FALSE					ENSG00000117751	protein_coding	0.999898	1	1	0.997143	0.00285714	alternative	51	FALSE	586310	68.1071	0.997143	1	1	1	1	1	1	1	1	1	1	1	1	1	1	1	1
chr1	28173539	28173603	65	+	uc021ojy.1	28167524	28178179	28167679	28178163	5	PPP1R8	3	no	alternative	FALSE	FALSE					ENSG00000117751	protein_coding	0.999898	1	1	0.997143	0.00285714	alternative	51	FALSE	554272	61.4713	0.997143	1	1	1	1	1	1	1	1	1	1	1	1	1	1	1	1
chr1	28733921	28733974	54	+	uc001bpu.3	28696092	28793725	28733958	28793287	6	PHACTR4	2	no	alternative	FALSE	FALSE					ENSG00000204138	protein_coding	0.960471	0.988409	1	0.75	0.25	alternative	40	FALSE	42944.5	4.26137	0.986885	0.982353	0.983051	0.983871	0.990654	0.989933	1	-1	-1	0.938462	0.907692	-1	-1	-1	0.787234	-1	0.791045
chr1	28784343	28784370	28	+	uc001bpv.1	28696092	28823783	28696092	28696092	17	PHACTR4	3	no	alternative	FALSE	FALSE					ENSG00000204138	protein_coding	0.165311	0.149365	0.565609	0.0284826	0.537126	alternative	46	TRUE	44510.5	4.26137	0.119199	0.154504	0.0326291	0.205528	0.226182	0.199752	0.137596	0.164651	0.156847	0.141876	0.565609	0.445088	0.16354	0.177935	0.142291	0.167855	0.135078
chr1	28785596	28785769	174	+	uc001bpu.3	28696092	28793725	28733958	28793287	6	PHACTR4	3	no	alternative	FALSE	FALSE					ENSG00000204138	protein_coding	0.986367	1	1	0.897959	0.102041	alternative	46	FALSE	64658	10.8545	0.997024	1	1	1	1	1	1	-1	-1	0.986842	0.985915	0.957143	-1	-1	0.9	0.897959	0.923077
chr1	28786723	28786803	81	+	uc001bpu.3	28696092	28793725	28733958	28793287	6	PHACTR4	4	no	alternative	FALSE	FALSE					ENSG00000204138	protein_coding	0.994543	1	1	0.939759	0.060241	alternative	51	FALSE	106624	14.0722	0.997126	1	1	1	1	1	1	0.981481	0.984127	0.989899	1	1	1	0.972973	0.955882	1	0.939759
chr1	28792196	28792360	165	+	uc001bpu.3	28696092	28793725	28733958	28793287	6	PHACTR4	5	no	alternative	FALSE	FALSE					ENSG00000204138	protein_coding	0.998075	1	1	0.972603	0.0273973	alternative	51	FALSE	145634	19.9742	0.997135	1	1	1	1	0.996988	1	1	1	0.990654	1	1	1	0.988636	0.972603	0.987654	1
chr1	28800066	28800663	598	+	uc001bpv.1	28696092	28823783	28696092	28696092	17	PHACTR4	8	no	alternative	FALSE	FALSE					ENSG00000204138	protein_coding	0.999352	1	1	0.987952	0.0120482	alternative	51	FALSE	196892	25.2854	0.997143	1	1	1	1	1	1	1	1	1	1	1	1	1	0.987952	0.988889	1
chr1	28802619	28802803	185	+	uc001bpv.1	28696092	28823783	28696092	28696092	17	PHACTR4	9	no	alternative	FALSE	FALSE					ENSG00000204138	protein_coding	0.999507	1	1	0.98913	0.0108696	alternative	51	FALSE	253577	33.9961	0.997143	1	1	1	1	1	1	1	1	1	1	1	1	1	1	0.98913	0.990909
chr1	28806963	28807116	154	+	uc001bpv.1	28696092	28823783	28696092	28696092	17	PHACTR4	10	no	alternative	FALSE	FALSE					ENSG00000204138	protein_coding	0.999665	1	1	0.988095	0.0119048	alternative	51	FALSE	297912	35.6501	0.997143	1	1	1	1	1	1	1	0.988095	1	1	1	1	1	1	1	1
chr1	28815682	28815737	56	+	uc001bpv.1	28696092	28823783	28696092	28696092	17	PHACTR4	11	no	alternative	FALSE	FALSE					ENSG00000204138	protein_coding	0.999722	1	1	0.990991	0.00900901	alternative	51	FALSE	298376	0.000233781	0.997143	1	1	1	1	1	1	1	1	1	1	1	1	1	1	1	0.990991
chr1	28817463	28817524	62	+	uc001bpv.1	28696092	28823783	28696092	28696092	17	PHACTR4	13	no	alternative	FALSE	FALSE					ENSG00000204138	protein_coding	0.999568	1	1	0.985915	0.0140845	alternative	51	TRUE	270471	0.00116891	0.997143	0.999813	1	1	1	1	1	0.985915	1	1	0.999288	1	0.999734	1	1	1	1
chr1	28818162	28818299	138	+	uc001bpv.1	28696092	28823783	28696092	28696092	17	PHACTR4	14	no	alternative	FALSE	FALSE					ENSG00000204138	protein_coding	0.999898	1	1	0.997143	0.00285714	alternative	51	FALSE	226620	23.8554	0.997143	1	1	1	1	1	1	1	1	1	1	1	1	1	1	1	1
chr1	28819527	28819603	77	+	uc001bpv.1	28696092	28823783	28696092	28696092	17	PHACTR4	15	no	alternative	FALSE	FALSE					ENSG00000204138	protein_coding	0.999898	1	1	0.997143	0.00285714	alternative	51	FALSE	212442	25.8096	0.997143	1	1	1	1	1	1	1	1	1	1	1	1	1	1	1	1
chr1	28834640	28834672	33	+	uc001bqd.3	28832454	28837404	28832470	28835485	4	SNHG3	3	no	alternative	FALSE	FALSE					ENSG00000242125	sense_intronic	0.185319	0.0410959	1	0	1	alternative	9	FALSE	10352	0.000116891	-1	-1	-1	-1	-1	-1	-1	0	0	0	0	0.0410959	-1	0	0	0.0612245	0.0517241
chr1	29313943	29314417	475	+	uc009vtk.2	29241087	29380164	29313949	29379887	11	EPB41	2	yes	alternative	FALSE	FALSE					ENSG00000159023	protein_coding	0.974089	0.996951	1	0.765625	0.234375	alternative	41	FALSE	71256	14.6528	0.996951	1	0.984615	0.981481	0.979167	0.967742	1	-1	-1	0.907895	1	1	-1	-1	-1	-1	0.765625
chr1	29319842	29320054	213	+	uc009vtk.2	29241087	29380164	29313949	29379887	11	EPB41	3	yes	alternative	FALSE	FALSE					ENSG00000159023	protein_coding	0.986151	1	1	0.894118	0.105882	alternative	49	FALSE	129320	0.520631	0.997076	1	1	1	1	0.996743	1	-1	0.934783	0.96	1	1	1	0.957746	-1	0.923077	0.894118
chr1	29323727	29323831	105	+	uc001brk.3	29241087	29391733	29313949	29391691	15	EPB41	4	yes	alternative	FALSE	FALSE					ENSG00000159023	protein_coding	0.951802	0.9601	1	0.832213	0.167787	alternative	48	TRUE	116548	0.520631	0.954103	0.968503	0.961653	0.967143	0.980733	0.958924	0.989221	-1	-1	0.948929	0.948925	0.947868	0.965411	0.937699	-1	0.832213	0.860102
chr1	29338377	29338419	43	+	uc009vtk.2	29241087	29380164	29313949	29379887	11	EPB41	4	no	alternative	FALSE	FALSE					ENSG00000159023	protein_coding	0.977498	0.997567	1	0.851852	0.148148	alternative	47	FALSE	96991	0.000584454	0.997006	1	1	0.995025	1	0.993007	1	-1	-1	0.962025	1	1	0.95082	0.883333	-1	0.851852	0.902778
chr1	29342204	29342279	76	+	uc009vtk.2	29241087	29380164	29313949	29379887	11	EPB41	5	no	alternative	FALSE	FALSE					ENSG00000159023	protein_coding	0.975731	1	1	0.772727	0.227273	alternative	48	TRUE	96005	0.000350672	0.996979	1	1	1	0.991525	0.996429	1	-1	0.772727	0.95122	1	1	1	0.887097	-1	0.847458	0.859155
chr1	29344736	29344954	219	+	uc009vtk.2	29241087	29380164	29313949	29379887	11	EPB41	6	no	alternative	FALSE	FALSE					ENSG00000159023	protein_coding	0.97896	1	1	0.857143	0.142857	alternative	49	FALSE	104560	14.0498	0.997041	1	1	1	1	1	1	-1	0.857143	0.955556	1	1	0.986486	0.918919	-1	0.904762	0.910256
chr1	29356912	29356999	88	+	uc009vtk.2	29241087	29380164	29313949	29379887	11	EPB41	7	no	alternative	FALSE	FALSE					ENSG00000159023	protein_coding	0.982973	1	1	0.879518	0.120482	alternative	48	FALSE	109431	11.5331	0.997076	1	1	0.995349	0.991667	0.992908	1	-1	-1	0.977778	1	1	0.985915	0.957143	-1	0.910448	0.879518
chr1	29359605	29359757	153	+	uc009vtk.2	29241087	29380164	29313949	29379887	11	EPB41	8	no	alternative	FALSE	FALSE					ENSG00000159023	protein_coding	0.98793	1	1	0.894737	0.105263	alternative	50	FALSE	134583	19.9299	0.99711	1	0.992958	1	1	0.993548	1	0.894737	0.98	1	1	1	1	0.977011	-1	0.939394	0.926829
chr1	29362338	29362435	98	+	uc009vtk.2	29241087	29380164	29313949	29379887	11	EPB41	9	no	alternative	FALSE	FALSE					ENSG00000159023	protein_coding	0.99291	1	1	0.906977	0.0930233	alternative	50	FALSE	167050	19.1232	0.997126	1	1	1	1	1	1	0.906977	0.969697	0.99	1	1	1	1	-1	0.944444	0.977011
chr1	29365766	29365938	173	+	uc009vtk.2	29241087	29380164	29313949	29379887	11	EPB41	10	no	alternative	FALSE	FALSE					ENSG00000159023	protein_coding	0.987994	1	1	0.75	0.25	alternative	51	FALSE	154666	17.035	0.997118	1	1	1	1	1	1	0.902439	0.966667	0.980952	1	1	0.989011	1	0.75	0.957746	0.988235
chr1	29385101	29385157	57	+	uc001brk.3	29241087	29391733	29313949	29391691	15	EPB41	13	yes	alternative	FALSE	FALSE					ENSG00000159023	protein_coding	0.677197	0.881944	1	0	1	alternative	27	FALSE	38129.5	0.497019	-1	0.930769	-1	-1	-1	0.0867052	0.75	-1	-1	0.961538	1	1	-1	-1	-1	0.763636	0.8
chr1	29385323	29385364	42	+	uc001brm.2	29213602	29446558	29313949	29442309	21	EPB41	14	yes	alternative	FALSE	FALSE					ENSG00000159023	protein_coding	0.446559	0.367896	0.975281	0	0.975281	alternative	24	TRUE	35198	0.839275	0.665392	0.815729	-1	-1	-1	0.121917	-1	-1	0.205483	0.857202	0.974208	0.975281	-1	-1	0.0994152	0.638223	0.733894
chr1	29386934	29386996	63	+	uc001brk.3	29241087	29391733	29313949	29391691	15	EPB41	14	yes	alternative	FALSE	FALSE					ENSG00000159023	protein_coding	0.486419	0.569455	0.871354	0.0242926	0.847061	alternative	50	TRUE	149346	9.56984	0.282979	0.425108	0.241407	0.573005	0.594131	0.628215	0.715438	0.145025	0.183658	0.281513	0.641279	0.654903	0.232985	0.27539	0.139185	0.232771	0.254667
chr1	29424319	29424447	129	+	uc021okg.1	29313942	29442315	29313949	29442309	16	EPB41	13	yes	alternative	FALSE	FALSE					ENSG00000159023	protein_coding	0.963348	0.967068	0.992593	0.874449	0.118143	alternative	51	TRUE	228978	1.07025	0.96306	0.96226	0.96903	0.980736	0.975194	0.979231	0.969209	0.935829	0.952357	0.976133	0.981343	0.982555	0.972962	0.97164	0.874449	0.988675	0.974058
chr1	29435848	29435949	102	+	uc021okg.1	29313942	29442315	29313949	29442309	16	EPB41	14	yes	alternative	FALSE	FALSE					ENSG00000159023	protein_coding	0.976551	0.979798	0.994011	0.925947	0.0680633	alternative	51	TRUE	340820	0.853419	0.977532	0.976559	0.969066	0.983086	0.974867	0.981213	0.994011	0.966123	0.971263	0.976563	0.972402	0.97077	0.980655	0.981307	0.925947	0.973228	0.962795
chr1	29438880	29438960	81	+	uc021okg.1	29313942	29442315	29313949	29442309	16	EPB41	15	no	alternative	FALSE	FALSE					ENSG00000159023	protein_coding	0.997894	1	1	0.940299	0.0597015	alternative	51	FALSE	351053	38.4826	0.997143	1	1	1	1	1	1	1	1	1	1	1	1	0.990566	0.940299	1	1
chr1	29442211	29442315	105	+	uc021okg.1	29313942	29442315	29313949	29442309	16	EPB41	16	no	alternative	FALSE	FALSE					ENSG00000159023	protein_coding	0.997872	1	1	0.953125	0.046875	alternative	51	FALSE	322286	36.8618	0.997135	1	1	1	1	1	1	1	1	1	1	1	1	0.990385	0.953125	0.987952	1
chr1	33019060	33019141	82	+	uc001bvm.3	33004771	33066226	33058532	33065898	5	ZBTB8A	2	no	alternative	FALSE	FALSE					ENSG00000160062	protein_coding	0.982838	0.987554	1	0.925234	0.0747664	alternative	28	FALSE	30665	3.96049	0.976109	0.980892	-1	1	1	0.996226	1	-1	-1	-1	0.942857	0.936508	-1	-1	-1	-1	-1
chr1	33058532	33059355	824	+	uc001bvm.3	33004771	33066226	33058532	33065898	5	ZBTB8A	3	no	alternative	FALSE	FALSE					ENSG00000160062	protein_coding	0.989129	1	1	0.888889	0.111111	alternative	39	FALSE	52070.5	8.21262	0.997006	0.995305	0.991667	1	1	0.996885	1	-1	-1	0.9	1	1	-1	0.946429	-1	-1	-1
chr1	33060655	33060824	170	+	uc001bvm.3	33004771	33066226	33058532	33065898	5	ZBTB8A	4	no	alternative	FALSE	FALSE					ENSG00000160062	protein_coding	0.990897	1	1	0.890909	0.109091	alternative	44	FALSE	61283	2.32987	0.997085	1	1	1	1	1	1	0.972222	0.954545	0.931507	1	1	1	1	-1	0.958333	-1
chr1	33290914	33291030	117	+	uc001bwb.2	33283118	33302760	33291700	33299639	7	S100PBP	2	no	alternative	FALSE	FALSE					ENSG00000116497	protein_coding	0.996753	0.997134	1	0.990099	0.00990099	alternative	51	TRUE	152272	0.0573933	0.993349	0.997665	0.998083	0.993974	0.997675	0.995817	1	1	1	0.998544	0.998636	0.997721	0.996722	0.990099	1	0.998656	0.994215
chr1	33291699	33292531	833	+	uc001bwb.2	33283118	33302760	33291700	33299639	7	S100PBP	3	no	alternative	FALSE	FALSE					ENSG00000116497	protein_coding	0.999897	1	1	0.997143	0.00285714	alternative	51	FALSE	196090	9.56061	0.997143	1	1	1	1	1	1	1	1	1	1	1	1	1	1	1	1
chr1	33293594	33293682	89	+	uc001bwb.2	33283118	33302760	33291700	33299639	7	S100PBP	4	no	alternative	FALSE	FALSE					ENSG00000116497	protein_coding	0.999897	1	1	0.997135	0.00286533	alternative	51	FALSE	226206	31.6411	0.997135	1	1	1	1	1	1	1	1	1	1	1	1	1	1	1	1
chr1	33295565	33295668	104	+	uc001bwb.2	33283118	33302760	33291700	33299639	7	S100PBP	5	no	alternative	FALSE	FALSE					ENSG00000116497	protein_coding	0.99985	1	1	0.995238	0.0047619	alternative	51	FALSE	223290	20.5598	0.997135	1	1	1	1	1	1	1	1	1	1	1	1	1	1	1	1
chr1	33299635	33299662	28	+	uc001bwb.2	33283118	33302760	33291700	33299639	7	S100PBP	6	yes	alternative	FALSE	TRUE	both	LINE15795xL1ME4a	unclear	unclear	ENSG00000116497	protein_coding	0.0450807	0.00918651	1	0	1	LINEexon	2	FALSE	5269	0.0655757	-1	-1	0.025974	0.0263158	0.056338	-1	-1	0	0.0483871	-1	-1	-1	0	0	0.0289855	0.0441176	0.0327869
chr1	33318680	33318767	88	+	uc001bvz.4	33283042	33324480	33291700	33321639	7	S100PBP	6	no	alternative	FALSE	FALSE					ENSG00000116497	protein_coding	0.99984	1	1	0.997143	0.00285714	alternative	51	FALSE	199599	26.1027	0.997143	1	1	1	1	1	1	1	1	1	1	1	1	1	1	1	1
chr1	33546989	33547109	121	+	uc001bwr.3	33546713	33585995	33547850	33585783	12	ADC	2	yes	alternative	FALSE	FALSE					ENSG00000142920	protein_coding	0.95913	1	1	0	1	alternative	34	FALSE	59264.5	0.463939	-1	-1	1	0.948718	0.946667	-1	-1	1	1	1	1	1	1	1	1	1	1
chr1	33547202	33547413	212	+	uc001bwr.3	33546713	33585995	33547850	33585783	12	ADC	3	yes	alternative	FALSE	FALSE					ENSG00000142920	protein_coding	0.0274774	0.0228165	0.109281	0	0.109281	alternative	5	TRUE	78904	8.6021	0.0312196	0.0315886	0.0296298	0.0190337	0.0259252	0.0126753	0.04	0.0287771	0.0131123	0.0278361	0.0139603	0.0161212	0.0114659	0.00743701	0.0133108	0.0166151	0.0143032
chr1	33547779	33547955	177	+	uc009vuf.1	33547778	33567493	33547850	33567493	5	ADC	1	yes	alternative	FALSE	FALSE						unclear	0.905863	0.932197	1	0	1	alternative	43	TRUE	80278.5	0.472122	0.884104	0.912079	0.945116	0.931236	0.931113	0.845119	0.947619	0.932581	0.939636	0.951955	0.913061	0.920894	0.92558	0.90222	0.929964	0.928818	0.931813
chr1	33547779	33548743	965	+	uc001bwt.1	33546713	33586131	33557656	33583721	10	ADC	3	yes	alternative	FALSE	TRUE	hiton5SS	LINE15927xL2c	oldInsertions	onedistant	ENSG00000142920	protein_coding	0.852557	0.89085	1	0	1	LINEexon	30	TRUE	45424	0.472122	-1	-1	0.881054	-1	-1	-1	-1	0.893477	0.908253	0.915839	0.908248	0.90446	0.89085	0.861034	0.891077	0.88805	0.896626
chr1	33549555	33549728	174	+	uc009vuf.1	33547778	33567493	33547850	33567493	5	ADC	2	yes	alternative	FALSE	FALSE						unclear	0.912467	0.935776	0.987296	0.0149254	0.972371	alternative	45	TRUE	89447	0.493279	0.849294	0.907574	0.971395	0.906941	0.92119	0.849828	0.948718	0.971005	0.974281	0.964795	0.974849	0.975344	0.979507	0.987296	0.972783	0.975885	0.961116
chr1	33557651	33557823	173	+	uc001bwy.1	33547778	33567493	33558883	33567493	8	ADC	3	yes	alternative	FALSE	FALSE					ENSG00000142920	protein_coding	0.992252	1	1	0.943878	0.0561224	alternative	45	FALSE	113157	15.7508	0.961832	0.963855	1	0.975758	0.99	0.943878	1	1	1	1	1	1	1	1	1	1	1
chr1	33558846	33559017	172	+	uc001bwy.1	33547778	33567493	33558883	33567493	8	ADC	4	yes	alternative	FALSE	FALSE					ENSG00000142920	protein_coding	0.964476	1	1	0	1	alternative	45	FALSE	90696.5	18.9891	0.973684	0.918919	1	0.986014	0.952941	0.864706	1	1	1	1	1	1	1	1	1	1	1
chr1	33558883	33559017	135	+	uc001bwz.1	33547778	33567493	33547850	33567493	8	ADC	4	yes	alternative	FALSE	FALSE					ENSG00000142920	protein_coding	0.992367	1	1	0.893333	0.106667	alternative	48	FALSE	148600	18.9891	0.99639	0.967033	1	0.994652	0.981818	0.966667	1	1	1	1	1	1	1	1	1	1	1
chr1	33560149	33560314	166	+	uc001bwy.1	33547778	33567493	33558883	33567493	8	ADC	5	yes	alternative	FALSE	FALSE					ENSG00000142920	protein_coding	0.976448	1	1	0.015625	0.984375	alternative	48	FALSE	167818	20.2436	0.993197	0.994444	1	1	1	0.973384	1	1	1	1	1	1	1	1	1	1	1
chr1	33562308	33562470	163	+	uc009vuf.1	33547778	33567493	33547850	33567493	5	ADC	3	no	alternative	FALSE	FALSE						unclear	0.995445	1	1	0.895833	0.104167	alternative	48	FALSE	173889	20.4084	0.993197	0.983871	1	1	1	0.978903	1	1	1	1	1	1	1	1	1	1	1
chr1	33563608	33563780	173	+	uc009vug.3	33547778	33585995	33547850	33585783	9	ADC	7	yes	alternative	FALSE	FALSE						unclear	0.964719	1	1	0.0131579	0.986842	alternative	42	FALSE	105364	24.6241	0.930876	0.928571	1	0.985075	0.963855	-1	1	1	1	1	1	1	1	1	1	1	1
chr1	33736088	33736213	126	+	uc001bxc.1	33722173	33766320	33736175	33764647	9	ZNF362	2	no	alternative	FALSE	TRUE	both	LINE16092xL2c	oldInsertions	twodistant	ENSG00000160094	protein_coding	0.487954	0.490814	0.772837	0.210317	0.562519	LINEexon	50	TRUE	53887.5	3.14717	0.477396	0.422938	0.476364	0.512818	0.492746	0.512594	0.340014	0.507288	0.596564	0.587407	0.772725	0.772837	0.674009	0.634662	0.566656	0.561192	0.570585
chr1	33741701	33741764	64	+	uc001bxc.1	33722173	33766320	33736175	33764647	9	ZNF362	3	no	alternative	FALSE	FALSE					ENSG00000160094	protein_coding	0.994183	1	1	0.8375	0.1625	alternative	50	FALSE	87293.5	15.0618	0.994048	1	1	1	1	1	1	1	1	1	1	1	1	1	0.987952	0.988235	1
chr1	33741949	33742195	247	+	uc001bxc.1	33722173	33766320	33736175	33764647	9	ZNF362	4	no	alternative	FALSE	FALSE					ENSG00000160094	protein_coding	0.998669	1	1	0.94898	0.0510204	alternative	51	FALSE	155204	21.2219	0.997135	1	1	1	1	1	1	1	1	1	1	1	1	1	1	1	1
chr1	33745725	33746058	334	+	uc001bxc.1	33722173	33766320	33736175	33764647	9	ZNF362	5	no	alternative	FALSE	FALSE					ENSG00000160094	protein_coding	0.999165	1	1	0.962617	0.0373832	alternative	51	FALSE	232164	33.0537	0.997143	1	1	1	1	1	1	1	1	1	1	1	1	1	1	1	1
chr1	33747188	33747412	225	+	uc001bxc.1	33722173	33766320	33736175	33764647	9	ZNF362	6	no	alternative	FALSE	FALSE					ENSG00000160094	protein_coding	0.999723	1	1	0.991071	0.00892857	alternative	51	FALSE	425950	66.5254	0.997143	1	1	1	1	1	1	1	1	1	1	1	1	1	1	1	1
chr1	33760538	33760616	79	+	uc001bxc.1	33722173	33766320	33736175	33764647	9	ZNF362	7	no	alternative	FALSE	FALSE					ENSG00000160094	protein_coding	0.999725	1	1	0.99115	0.00884956	alternative	51	FALSE	575180	67.941	0.997143	1	1	1	1	1	1	1	1	1	1	1	1	1	1	1	1
chr1	33760748	33760906	159	+	uc001bxc.1	33722173	33766320	33736175	33764647	9	ZNF362	8	no	alternative	FALSE	FALSE					ENSG00000160094	protein_coding	0.999898	1	1	0.997143	0.00285714	alternative	51	FALSE	514785	52.4062	0.997143	1	1	1	1	1	1	1	1	1	1	1	1	1	1	1	1
chr1	34336473	34336609	137	+	uc001bxr.3	34334556	34351059	34334556	34334556	8	LOC402779	3	no	alternative	FALSE	FALSE					ENSG00000231163	antisense	0.000149111	0	0.00473934	0	0.00473934	alternative	0	FALSE	21716	0.0349503	0	0	0	0	0	0	0	0	0	0	0	0	0	0	0	0	0
chr1	34341067	34341193	127	+	uc001bxr.3	34334556	34351059	34334556	34334556	8	LOC402779	4	no	alternative	FALSE	FALSE					ENSG00000231163	antisense	5.50782e-05	0	0.00280899	0	0.00280899	alternative	0	FALSE	5526.5	1.25704	0	0	0	0	0	0	0	0	0	0	0	0	0	0	0	0	0
chr1	34343771	34343951	181	+	uc001bxr.3	34334556	34351059	34334556	34334556	8	LOC402779	5	no	alternative	FALSE	FALSE					ENSG00000231163	antisense	0.000203527	0	0.00561798	0	0.00561798	alternative	0	FALSE	14679.5	0.000584454	0	0	0	0	0	0	0	0	0	0	0	0	0	0	0	0	0
chr1	34347764	34347835	72	+	uc001bxr.3	34334556	34351059	34334556	34334556	8	LOC402779	6	no	alternative	FALSE	TRUE	hiton3SS	LINE16486xL1ME4a	oldInsertions	onedistant	ENSG00000231163	antisense	0.000149502	0	0.00480769	0	0.00480769	LINEexon	0	FALSE	15908.5	1.54436	0	0	0	0	0	0	0	0	0	0	0	0	0	0	0	0	0
chr1	34350171	34350415	245	+	uc001bxr.3	34334556	34351059	34334556	34334556	8	LOC402779	7	no	alternative	FALSE	TRUE	hiton3SS	LINE16488xL2	oldInsertions	degen	ENSG00000231163	antisense	5.50782e-05	0	0.00280899	0	0.00280899	LINEexon	0	FALSE	6895	0.0675628	0	0	0	0	0	0	0	0	0	0	0	0	0	0	0	0	0
chr1	35558921	35559042	122	+	uc009vus.1	35544971	35570370	35544971	35544971	8	ZMYM1	2	yes	alternative	TRUE	FALSE					ENSG00000197056	protein_coding	0.076202	0.0153846	0.492691	0	0.492691	Aluexon	2	TRUE	11050.5	0.594155	-1	-1	-1	-1	-1	-1	-1	0.0212766	0	0	-1	-1	0	0.0210526	0.00384615	0.0251572	0.0153846
chr1	35558995	35559042	48	+	uc001byn.3	35544971	35581455	35559588	35580860	11	ZMYM1	2	yes	alternative	TRUE	FALSE					ENSG00000197056	protein_coding	0.0417721	0	0.448544	0	0.448544	Aluexon	1	TRUE	10431.5	0.594155	-1	-1	-1	-1	-1	-1	-1	0	0	0	-1	-1	0	0.0185185	0.0021322	0.0181818	0
chr1	35559515	35559684	170	+	uc001byl.1	35544971	35566700	35559588	35563264	4	ZMYM1	2	yes	alternative	FALSE	FALSE					ENSG00000197056	protein_coding	0.977357	0.980769	1	0.934211	0.0657895	alternative	9	FALSE	19495	3.30871	-1	-1	-1	-1	-1	-1	1	-1	-1	-1	-1	-1	-1	-1	-1	-1	-1
chr1	35561420	35561492	73	+	uc001byl.1	35544971	35566700	35559588	35563264	4	ZMYM1	3	no	alternative	FALSE	FALSE					ENSG00000197056	protein_coding	0.979039	0.987823	1	0.86	0.14	alternative	32	FALSE	31381	4.02759	0.97619	0.976378	0.962617	0.97037	0.956989	0.974249	1	-1	-1	-1	-1	-1	-1	-1	-1	-1	-1
chr1	35569896	35570070	175	+	uc009vus.1	35544971	35570370	35544971	35544971	8	ZMYM1	7	no	alternative	FALSE	FALSE					ENSG00000197056	protein_coding	0.987473	0.995387	1	0.930693	0.0693069	alternative	32	FALSE	34152	4.89363	0.989726	0.992958	0.981651	0.950704	0.99	0.996269	1	-1	-1	-1	-1	-1	-1	-1	-1	-1	-1
chr1	35570158	35570370	213	+	uc009vus.1	35544971	35570370	35544971	35544971	8	ZMYM1	8	no	alternative	FALSE	FALSE					ENSG00000197056	protein_coding	0.990178	0.996377	1	0.945946	0.0540541	alternative	37	FALSE	43983.5	5.3889	0.996845	0.9875	0.992126	0.993827	1	0.985348	1	-1	-1	-1	0.951613	0.953488	-1	-1	-1	-1	-1
chr1	35575895	35576048	154	+	uc001bym.3	35544971	35581455	35559588	35580860	10	ZMYM1	7	no	alternative	FALSE	FALSE					ENSG00000197056	protein_coding	0.988087	0.996644	1	0.886792	0.113208	alternative	37	FALSE	40354	0.162829	0.99026	0.980392	1	0.986301	1	0.992509	1	-1	-1	-1	0.886792	0.942857	-1	-1	-1	-1	-1
chr1	35577373	35577513	141	+	uc001bym.3	35544971	35581455	35559588	35580860	10	ZMYM1	8	yes	alternative	FALSE	FALSE					ENSG00000197056	protein_coding	0.989755	0.995444	1	0.944444	0.0555556	alternative	36	FALSE	43007	6.00912	0.99359	0.981818	1	0.966216	0.982143	0.992727	1	-1	-1	-1	-1	0.944444	-1	-1	-1	-1	-1
chr1	35577377	35577513	137	+	uc001byo.3	35544971	35581455	35577491	35580860	11	ZMYM1	9	yes	alternative	FALSE	FALSE					ENSG00000197056	protein_coding	0.977164	0.988024	1	0.875	0.125	alternative	27	FALSE	26400.5	6.00912	0.973913	-1	0.988372	-1	0.941176	0.967213	1	-1	-1	-1	-1	-1	-1	-1	-1	-1	-1
chr1	35577688	35577731	44	+	uc001bym.3	35544971	35581455	35559588	35580860	10	ZMYM1	9	no	alternative	FALSE	FALSE					ENSG00000197056	protein_coding	0.989462	1	1	0.923664	0.0763359	alternative	39	FALSE	51933	6.13185	0.996865	0.983957	1	0.982143	0.990909	0.99654	1	-1	-1	-1	0.930556	0.974359	-1	-1	-1	-1	-1
chr1	36354028	36354211	184	+	uc001bzk.3	36335408	36389899	36358173	36385208	19	AGO1	2	no	alternative	FALSE	FALSE					ENSG00000092847	protein_coding	0.9871	0.99005	1	0.908397	0.0916031	alternative	49	FALSE	51977.5	8.16692	0.983923	1	1	0.99505	0.983051	0.996743	1	0.965517	0.967742	0.989899	1	1	0.987805	0.988889	0.972222	0.970588	0.988636
chr1	36358158	36358278	121	+	uc001bzk.3	36335408	36389899	36358173	36385208	19	AGO1	3	no	alternative	FALSE	FALSE					ENSG00000092847	protein_coding	0.988952	0.994704	1	0.923611	0.0763889	alternative	50	FALSE	67026	7.50251	0.990798	0.995122	1	0.995122	0.983607	1	1	0.96875	1	0.980952	1	1	1	0.979167	0.973684	0.971831	0.989796
chr1	36358698	36358879	182	+	uc001bzk.3	36335408	36389899	36358173	36385208	19	AGO1	4	no	alternative	FALSE	FALSE					ENSG00000092847	protein_coding	0.987838	0.995695	1	0.928571	0.0714286	alternative	50	FALSE	56812	5.77908	0.990625	1	1	0.99	0.97561	1	1	1	1	0.989796	1	1	1	0.978022	0.958333	0.984848	0.945652
chr1	36359275	36359411	137	+	uc001bzk.3	36335408	36389899	36358173	36385208	19	AGO1	5	no	alternative	FALSE	FALSE					ENSG00000092847	protein_coding	0.988929	0.99518	1	0.88	0.12	alternative	50	FALSE	56564.5	7.44465	0.993769	1	1	0.995215	1	1	1	1	0.971831	0.990385	0.989899	0.990826	1	0.989247	0.986111	0.985507	0.977778
chr1	36359638	36359772	135	+	uc001bzk.3	36335408	36389899	36358173	36385208	19	AGO1	6	no	alternative	FALSE	FALSE					ENSG00000092847	protein_coding	0.991497	0.996516	1	0.913043	0.0869565	alternative	50	FALSE	64227	7.57043	0.993921	0.990338	1	0.995238	1	1	1	0.985075	0.958904	0.990741	1	1	1	0.989474	1	0.973684	1
chr1	36359916	36360003	88	+	uc001bzk.3	36335408	36389899	36358173	36385208	19	AGO1	7	no	alternative	FALSE	FALSE					ENSG00000092847	protein_coding	0.994303	1	1	0.942675	0.0573248	alternative	50	FALSE	81265.5	11.4279	0.996997	1	1	1	1	1	1	0.985507	0.973684	0.991304	1	1	1	0.989691	1	0.977011	0.990291
chr1	36360723	36360870	148	+	uc001bzk.3	36335408	36389899	36358173	36385208	19	AGO1	8	no	alternative	FALSE	FALSE					ENSG00000092847	protein_coding	0.995463	1	1	0.936416	0.0635838	alternative	50	FALSE	85981	8.67282	0.997059	1	1	1	1	1	1	1	1	0.991228	1	1	1	0.989691	1	0.988095	0.990196
chr1	36367075	36367194	120	+	uc001bzk.3	36335408	36389899	36358173	36385208	19	AGO1	9	yes	alternative	FALSE	FALSE					ENSG00000092847	protein_coding	0.996391	1	1	0.962264	0.0377358	alternative	50	FALSE	79815.5	9.98656	0.997059	0.995434	1	1	1	1	1	1	1	1	1	1	1	0.98	0.988372	1	0.989474
chr1	36367549	36367671	123	+	uc001bzk.3	36335408	36389899	36358173	36385208	19	AGO1	10	yes	alternative	FALSE	FALSE					ENSG00000092847	protein_coding	0.993873	1	1	0.854839	0.145161	alternative	51	FALSE	77397.5	8.10754	0.997059	1	0.992857	1	1	1	1	1	1	1	1	1	1	0.979798	1	0.988095	0.979167
chr1	36367805	36367938	134	+	uc001bzk.3	36335408	36389899	36358173	36385208	19	AGO1	11	yes	alternative	FALSE	FALSE					ENSG00000092847	protein_coding	0.99617	1	1	0.880597	0.119403	alternative	51	FALSE	89803.5	12.8868	0.994203	1	1	1	1	1	1	1	1	0.991228	1	1	1	0.990196	1	1	1
chr1	36372536	36372720	185	+	uc001bzk.3	36335408	36389899	36358173	36385208	19	AGO1	12	no	alternative	FALSE	FALSE					ENSG00000092847	protein_coding	0.998589	1	1	0.974026	0.025974	alternative	51	FALSE	125009	16.3379	0.99711	1	1	1	1	1	1	1	0.987654	1	1	1	1	1	1	1	1
chr1	36379443	36379602	160	+	uc001bzk.3	36335408	36389899	36358173	36385208	19	AGO1	13	no	alternative	FALSE	FALSE					ENSG00000092847	protein_coding	0.997849	1	1	0.95	0.05	alternative	51	FALSE	129346	13.9009	0.997126	1	1	1	1	1	1	1	1	1	1	1	1	1	1	1	0.990654
chr1	36379785	36379875	91	+	uc001bzk.3	36335408	36389899	36358173	36385208	19	AGO1	14	no	alternative	FALSE	FALSE					ENSG00000092847	protein_coding	0.99839	1	1	0.958904	0.0410959	alternative	51	FALSE	103248	10.2366	0.997126	1	1	1	1	1	1	1	1	1	1	1	1	1	1	1	0.990566
chr1	36380949	36381143	195	+	uc001bzk.3	36335408	36389899	36358173	36385208	19	AGO1	15	no	alternative	FALSE	FALSE					ENSG00000092847	protein_coding	0.998682	1	1	0.973684	0.0263158	alternative	51	FALSE	104792	14.2618	0.997118	1	1	1	1	1	1	1	1	1	1	1	1	1	1	1	1
chr1	36383194	36383328	135	+	uc001bzk.3	36335408	36389899	36358173	36385208	19	AGO1	16	no	alternative	FALSE	FALSE					ENSG00000092847	protein_coding	0.99815	1	1	0.966667	0.0333333	alternative	51	FALSE	122804	14.4473	0.997135	1	1	1	1	1	1	1	1	1	1	1	1	1	0.977528	0.978947	1
chr1	36383923	36384024	102	+	uc001bzk.3	36335408	36389899	36358173	36385208	19	AGO1	17	no	alternative	FALSE	FALSE					ENSG00000092847	protein_coding	0.998915	1	1	0.988372	0.0116279	alternative	51	FALSE	121118	13.8677	0.997126	1	1	1	1	1	1	1	1	0.991379	1	1	1	1	0.988764	0.989011	1
chr1	36384656	36384855	200	+	uc001bzk.3	36335408	36389899	36358173	36385208	19	AGO1	18	no	alternative	FALSE	FALSE					ENSG00000092847	protein_coding	0.999488	1	1	0.989362	0.0106383	alternative	51	FALSE	115785	13.2007	0.997135	1	1	1	1	1	1	1	1	1	1	1	1	1	1	0.989362	1
chr1	36411293	36411464	172	+	uc001bzn.1	36396318	36449010	36397027	36448253	7	AGO3	3	no	alternative	FALSE	FALSE					ENSG00000126070	protein_coding	0.986692	0.991846	1	0.940299	0.0597015	alternative	38	FALSE	41265.5	0.071654	0.996721	1	0.964912	1	1	0.989399	1	-1	-1	-1	-1	0.940299	-1	-1	-1	-1	-1
chr1	36432556	36432676	121	+	uc001bzn.1	36396318	36449010	36397027	36448253	7	AGO3	4	yes	alternative	FALSE	FALSE					ENSG00000126070	protein_coding	0.971253	0.981986	1	0.790087	0.209913	alternative	44	TRUE	53545	0.071654	0.986753	0.98661	0.991606	0.986176	0.98215	0.986735	0.983471	-1	-1	-1	0.937358	0.983829	-1	-1	0.790087	0.845238	-1
chr1	36437625	36437833	209	+	uc001bzn.1	36396318	36449010	36397027	36448253	7	AGO3	5	no	alternative	FALSE	FALSE					ENSG00000126070	protein_coding	0.991786	1	1	0.934426	0.0655738	alternative	51	FALSE	75264.5	0.0473407	0.997085	1	1	1	1	0.996942	1	0.976744	1	0.988235	0.971014	0.980952	1	0.957746	0.948276	0.934426	0.957143
chr1	36438976	36439112	137	+	uc001bzn.1	36396318	36449010	36397027	36448253	7	AGO3	6	yes	alternative	FALSE	FALSE					ENSG00000126070	protein_coding	0.986047	0.993961	1	0.927599	0.0724014	alternative	51	TRUE	66424	0.0473407	0.987566	0.994856	0.990897	0.992283	0.996495	0.995816	1	1	0.99734	0.946667	0.949991	0.969842	0.997067	0.927599	0.956897	0.934028	0.966102
chr1	36469942	36470076	135	+	uc001bzp.3	36396682	36522063	36397027	36521346	19	AGO3	6	no	alternative	FALSE	FALSE					ENSG00000126070	protein_coding	0.982663	0.991979	1	0.886792	0.113208	alternative	30	FALSE	32426.5	3.20865	0.988	1	1	1	0.990654	0.983539	1	-1	-1	-1	-1	-1	-1	-1	-1	-1	-1
chr1	36474291	36474378	88	+	uc001bzp.3	36396682	36522063	36397027	36521346	19	AGO3	7	no	alternative	FALSE	FALSE					ENSG00000126070	protein_coding	0.9792	0.995859	1	0.756098	0.243902	alternative	32	FALSE	34513	4.85985	0.970588	0.989848	0.991803	0.99435	1	0.995902	1	-1	-1	-1	-1	0.956522	-1	-1	-1	-1	-1
chr1	36474498	36474645	148	+	uc001bzp.3	36396682	36522063	36397027	36521346	19	AGO3	8	no	alternative	FALSE	FALSE					ENSG00000126070	protein_coding	0.984423	0.994792	1	0.829787	0.170213	alternative	39	FALSE	43637	5.34167	0.990506	1	0.992188	1	1	0.996416	1	-1	-1	-1	-1	0.9875	-1	-1	-1	-1	-1
chr1	36475076	36475195	120	+	uc001bzp.3	36396682	36522063	36397027	36521346	19	AGO3	9	no	alternative	FALSE	FALSE					ENSG00000126070	protein_coding	0.986634	1	1	0.885246	0.114754	alternative	42	FALSE	53830.5	7.2429	0.987768	1	1	1	1	0.996564	1	-1	-1	-1	0.885246	1	-1	-1	-1	-1	-1
chr1	36479231	36479353	123	+	uc001bzp.3	36396682	36522063	36397027	36521346	19	AGO3	10	no	alternative	FALSE	FALSE					ENSG00000126070	protein_coding	0.986225	1	1	0.851852	0.148148	alternative	47	FALSE	68425	8.75359	0.997006	1	1	1	1	1	1	0.918919	-1	0.955882	0.983333	1	0.986111	0.851852	-1	0.946429	-1
chr1	36479516	36479649	134	+	uc001bzp.3	36396682	36522063	36397027	36521346	19	AGO3	11	no	alternative	FALSE	FALSE					ENSG00000126070	protein_coding	0.986438	1	1	0.826923	0.173077	alternative	47	FALSE	65939.5	6.66184	0.996988	1	1	1	1	1	1	-1	-1	0.929577	0.967213	1	1	-1	0.826923	0.966667	0.898305
chr1	36492715	36492899	185	+	uc001bzp.3	36396682	36522063	36397027	36521346	19	AGO3	12	no	alternative	FALSE	FALSE					ENSG00000126070	protein_coding	0.988543	1	1	0.814815	0.185185	alternative	47	FALSE	66361.5	8.85225	0.997041	1	1	1	1	1	1	-1	-1	0.957143	0.965517	1	0.987013	-1	0.814815	1	0.875
chr1	36499775	36499934	160	+	uc001bzp.3	36396682	36522063	36397027	36521346	19	AGO3	13	no	alternative	FALSE	FALSE					ENSG00000126070	protein_coding	0.993096	1	1	0.936508	0.0634921	alternative	51	FALSE	76319.5	8.98983	0.997093	1	1	1	1	1	1	0.972222	0.941176	0.987952	1	1	0.988372	0.982456	0.936508	0.986486	0.938462
chr1	36501778	36501868	91	+	uc001bzp.3	36396682	36522063	36397027	36521346	19	AGO3	14	no	alternative	FALSE	FALSE					ENSG00000126070	protein_coding	0.994007	1	1	0.947368	0.0526316	alternative	51	FALSE	78414	9.34191	0.997067	1	1	1	1	1	1	1	0.960784	0.975904	1	1	0.974359	0.964912	0.947368	1	0.969697
chr1	36505391	36505585	195	+	uc001bzp.3	36396682	36522063	36397027	36521346	19	AGO3	15	no	alternative	FALSE	FALSE					ENSG00000126070	protein_coding	0.99314	1	1	0.935484	0.0645161	alternative	51	FALSE	83496	10.1779	0.994236	1	1	1	1	1	1	0.97619	0.961538	0.977273	1	1	1	0.971014	0.935484	0.97561	0.973684
chr1	36505908	36506042	135	+	uc001bzp.3	36396682	36522063	36397027	36521346	19	AGO3	16	no	alternative	FALSE	FALSE					ENSG00000126070	protein_coding	0.992725	1	1	0.916667	0.0833333	alternative	51	FALSE	89306	10.7002	0.997093	1	1	1	1	1	1	0.916667	0.947368	0.978495	1	1	1	0.986111	0.924242	0.987342	0.987805
chr1	36509048	36509149	102	+	uc001bzp.3	36396682	36522063	36397027	36521346	19	AGO3	17	no	alternative	FALSE	FALSE					ENSG00000126070	protein_coding	0.995453	1	1	0.945455	0.0545455	alternative	51	FALSE	90392.5	10.4319	0.997118	1	1	1	1	1	1	0.945455	0.964286	0.969697	0.988235	1	1	1	0.953846	1	1
chr1	36520547	36520746	200	+	uc001bzp.3	36396682	36522063	36397027	36521346	19	AGO3	18	no	alternative	FALSE	FALSE					ENSG00000126070	protein_coding	0.997723	1	1	0.966667	0.0333333	alternative	51	FALSE	95014.5	11.7807	0.997118	1	1	1	1	1	1	0.983051	0.984375	1	0.989583	1	0.989796	0.987013	1	1	1
chr1	36550471	36550678	208	+	uc001bzr.3	36549675	36553876	36550522	36553787	10	TEKT2	2	no	alternative	FALSE	FALSE					ENSG00000092850	protein_coding	0.347647	0.025641	1	0	1	alternative	12	FALSE	48393	8.68697	0.00873362	0.0310078	-1	0	0	0	0	0.913043	-1	0.935484	-1	-1	-1	-1	0.854167	0.933333	0.941176
chr1	36550764	36550889	126	+	uc001bzr.3	36549675	36553876	36550522	36553787	10	TEKT2	3	no	alternative	FALSE	FALSE					ENSG00000092850	protein_coding	0.38517	0.0355191	1	0	1	alternative	13	FALSE	72301.5	8.21578	0.0185185	0.0583333	-1	0	0	0	0	0.92	-1	0.972973	-1	-1	-1	-1	0.928571	0.986301	0.965116
chr1	36551306	36551642	337	+	uc001bzs.3	36549944	36553876	36551436	36553787	10	TEKT2	4	yes	alternative	TRUE	FALSE					ENSG00000092850	protein_coding	0.45205	0.075188	1	0	1	Aluexon	14	FALSE	51312	11.9239	0.00913242	-1	-1	0	0	0	0	0.931818	-1	0.984848	-1	-1	0.95082	-1	0.916667	0.957746	0.976471
chr1	36552305	36552448	144	+	uc001bzr.3	36549675	36553876	36550522	36553787	10	TEKT2	5	no	alternative	FALSE	FALSE					ENSG00000092850	protein_coding	0.677998	0.926344	1	0	1	alternative	23	FALSE	96227.5	10.5723	-1	-1	-1	0	0.0263158	0	-1	1	1	0.990196	-1	0.953125	1	0.954545	0.987179	1	0.980583
chr1	36552532	36552646	115	+	uc001bzr.3	36549675	36553876	36550522	36553787	10	TEKT2	6	no	alternative	FALSE	FALSE					ENSG00000092850	protein_coding	0.663848	0.941076	1	0	1	alternative	25	FALSE	95812	11.8268	-1	-1	-1	0	0	0	0	0.983333	1	0.99	-1	0.928571	1	0.955882	1	1	1
chr1	36552805	36552912	108	+	uc001bzr.3	36549675	36553876	36550522	36553787	10	TEKT2	7	no	alternative	FALSE	FALSE					ENSG00000092850	protein_coding	0.683215	0.96899	1	0	1	alternative	25	FALSE	111906	14.3347	-1	-1	-1	0.00699301	0.0136986	0.00396825	0	0.969231	0.985294	1	0.936508	0.974026	1	0.971014	0.987952	1	1
chr1	36553040	36553183	144	+	uc001bzr.3	36549675	36553876	36550522	36553787	10	TEKT2	8	no	alternative	FALSE	FALSE					ENSG00000092850	protein_coding	0.677748	0.96875	1	0	1	alternative	24	FALSE	112264	11.9106	-1	-1	-1	0	0.0135135	0.00411523	0	0.984375	0.985507	1	0.967742	0.933333	0.990654	0.973684	0.987805	1	1
chr1	36553329	36553408	80	+	uc001bzr.3	36549675	36553876	36550522	36553787	10	TEKT2	9	no	alternative	FALSE	FALSE					ENSG00000092850	protein_coding	0.601893	0.914251	1	0	1	alternative	19	FALSE	88366.5	8.74787	-1	-1	-1	0	0	0.00384615	0	0.965517	0.984375	1	-1	-1	1	0.929825	0.986667	1	0.990385
chr1	36636572	36636916	345	+	uc001bzz.3	36621802	36646441	36622018	36645859	17	MAP7D1	2	no	alternative	FALSE	FALSE					ENSG00000116871	protein_coding	0.999898	1	1	0.997143	0.00285714	alternative	51	FALSE	1.18068e+06	208.056	0.997143	1	1	1	1	1	1	1	1	1	1	1	1	1	1	1	1
chr1	36637114	36637182	69	+	uc001bzz.3	36621802	36646441	36622018	36645859	17	MAP7D1	3	no	alternative	FALSE	FALSE					ENSG00000116871	protein_coding	0.999898	1	1	0.997143	0.00285714	alternative	51	FALSE	1799342	212.597	0.997143	1	1	1	1	1	1	1	1	1	1	1	1	1	1	1	1
chr1	36638065	36638228	164	+	uc001bzz.3	36621802	36646441	36622018	36645859	17	MAP7D1	4	no	alternative	FALSE	FALSE					ENSG00000116871	protein_coding	0.999898	1	1	0.997143	0.00285714	alternative	51	FALSE	1766526	200.384	0.997143	1	1	1	1	1	1	1	1	1	1	1	1	1	1	1	1
chr1	36638965	36639079	115	+	uc001bzz.3	36621802	36646441	36622018	36645859	17	MAP7D1	5	no	alternative	FALSE	FALSE					ENSG00000116871	protein_coding	0.999898	1	1	0.997143	0.00285714	alternative	51	FALSE	1.41041e+06	53.6666	0.997143	1	1	1	1	1	1	1	1	1	1	1	1	1	1	1	1
chr1	36640499	36640609	111	+	uc001bzz.3	36621802	36646441	36622018	36645859	17	MAP7D1	6	yes	alternative	FALSE	FALSE					ENSG00000116871	protein_coding	0.744825	0.723714	0.952149	0.59718	0.354969	alternative	51	TRUE	1607336	53.6666	0.604764	0.652309	0.724149	0.70289	0.675374	0.680243	0.704612	0.856003	0.892445	0.857599	0.952149	0.94472	0.901309	0.907985	0.848958	0.877615	0.883322
chr1	36641800	36642182	383	+	uc001bzz.3	36621802	36646441	36622018	36645859	17	MAP7D1	7	yes	alternative	FALSE	FALSE					ENSG00000116871	protein_coding	0.999518	1	1	0.980583	0.0194175	alternative	51	FALSE	839664	57.2102	0.997143	1	1	1	1	1	1	1	1	1	1	1	1	1	1	1	1
chr1	36642298	36642443	146	+	uc001bzz.3	36621802	36646441	36622018	36645859	17	MAP7D1	8	no	alternative	FALSE	FALSE					ENSG00000116871	protein_coding	0.999898	1	1	0.997143	0.00285714	alternative	51	FALSE	1.03439e+06	184.61	0.997143	1	1	1	1	1	1	1	1	1	1	1	1	1	1	1	1
chr1	36643474	36643802	329	+	uc001bzz.3	36621802	36646441	36622018	36645859	17	MAP7D1	9	no	alternative	FALSE	FALSE					ENSG00000116871	protein_coding	0.999898	1	1	0.997143	0.00285714	alternative	51	FALSE	1.19006e+06	0.936061	0.997143	1	1	1	1	1	1	1	1	1	1	1	1	1	1	1	1
chr1	36644020	36644197	178	+	uc001bzz.3	36621802	36646441	36622018	36645859	17	MAP7D1	10	yes	alternative	FALSE	FALSE					ENSG00000116871	protein_coding	0.999898	1	1	0.997143	0.00285714	alternative	51	FALSE	1685713	300.485	0.997143	1	1	1	1	1	1	1	1	1	1	1	1	1	1	1	1
chr1	36644286	36644424	139	+	uc001bzz.3	36621802	36646441	36622018	36645859	17	MAP7D1	11	no	alternative	FALSE	FALSE					ENSG00000116871	protein_coding	0.999898	1	1	0.997143	0.00285714	alternative	51	FALSE	2808469	356.083	0.997143	1	1	1	1	1	1	1	1	1	1	1	1	1	1	1	1
chr1	36644522	36644626	105	+	uc001bzz.3	36621802	36646441	36622018	36645859	17	MAP7D1	12	no	alternative	FALSE	FALSE					ENSG00000116871	protein_coding	0.999898	1	1	0.997143	0.00285714	alternative	51	FALSE	3614344	488.883	0.997143	1	1	1	1	1	1	1	1	1	1	1	1	1	1	1	1
chr1	36644863	36644916	54	+	uc001bzz.3	36621802	36646441	36622018	36645859	17	MAP7D1	13	no	alternative	FALSE	FALSE					ENSG00000116871	protein_coding	0.999898	1	1	0.997143	0.00285714	alternative	51	FALSE	3.99953e+06	446.133	0.997143	1	1	1	1	1	1	1	1	1	1	1	1	1	1	1	1
chr1	36645113	36645158	46	+	uc001bzz.3	36621802	36646441	36622018	36645859	17	MAP7D1	14	yes	alternative	FALSE	FALSE					ENSG00000116871	protein_coding	0.999898	1	1	0.997143	0.00285714	alternative	51	FALSE	2.29099e+06	492.304	0.997143	1	1	1	1	1	1	1	1	1	1	1	1	1	1	1	1
chr1	36645267	36645357	91	+	uc001bzz.3	36621802	36646441	36622018	36645859	17	MAP7D1	15	no	alternative	FALSE	FALSE					ENSG00000116871	protein_coding	0.999898	1	1	0.997143	0.00285714	alternative	51	FALSE	3.90386e+06	420.346	0.997143	1	1	1	1	1	1	1	1	1	1	1	1	1	1	1	1
chr1	36645475	36645668	194	+	uc001bzz.3	36621802	36646441	36622018	36645859	17	MAP7D1	16	no	alternative	FALSE	FALSE					ENSG00000116871	protein_coding	0.999898	1	1	0.997143	0.00285714	alternative	51	FALSE	3465464	389.815	0.997143	1	1	1	1	1	1	1	1	1	1	1	1	1	1	1	1
chr1	36690572	36690703	132	+	uc001caf.4	36690016	36770957	36748164	36769618	13	THRAP3	2	yes	alternative	FALSE	FALSE					ENSG00000054118	protein_coding	0.033464	0.030784	0.092134	0.00588235	0.0862517	alternative	4	TRUE	321779	36.1891	0.0287708	0.031952	0.0526982	0.0288597	0.0278162	0.0187718	0.0364981	0.030784	0.0435946	0.0426751	0.0355684	0.0473312	0.0419435	0.0400315	0.0287378	0.0368289	0.0355591
chr1	36724983	36725085	103	+	uc001cag.1	36704347	36755365	36748164	36755363	5	THRAP3	2	no	alternative	FALSE	FALSE					ENSG00000054118	protein_coding	0.999808	1	1	0.99537	0.00462963	alternative	51	FALSE	444046	67.6205	0.997143	1	1	1	1	1	1	1	1	1	1	1	1	1	1	1	1
chr1	36748134	36748301	168	+	uc001cag.1	36704347	36755365	36748164	36755363	5	THRAP3	3	no	alternative	FALSE	FALSE					ENSG00000054118	protein_coding	0.999808	1	1	0.995392	0.00460829	alternative	51	FALSE	643980	82.9301	0.997143	1	1	1	1	1	1	1	1	1	1	1	1	1	1	1	1
chr1	36751969	36752871	903	+	uc001cag.1	36704347	36755365	36748164	36755363	5	THRAP3	4	no	alternative	FALSE	FALSE					ENSG00000054118	protein_coding	0.999898	1	1	0.997143	0.00285714	alternative	51	FALSE	664386	72.3909	0.997143	1	1	1	1	1	1	1	1	1	1	1	1	1	1	1	1
chr1	36754661	36755365	705	+	uc001cag.1	36704347	36755365	36748164	36755363	5	THRAP3	5	no	alternative	FALSE	FALSE					ENSG00000054118	protein_coding	0.999898	1	1	0.997143	0.00285714	alternative	51	FALSE	792450	112.869	0.997143	1	1	1	1	1	1	1	1	1	1	1	1	1	1	1	1
chr1	36756975	36757147	173	+	uc001cae.4	36690016	36770957	36748164	36769618	12	THRAP3	6	no	alternative	FALSE	FALSE					ENSG00000054118	protein_coding	0.999898	1	1	0.997143	0.00285714	alternative	51	FALSE	1.08169e+06	140.01	0.997143	1	1	1	1	1	1	1	1	1	1	1	1	1	1	1	1
chr1	36758199	36758310	112	+	uc001cae.4	36690016	36770957	36748164	36769618	12	THRAP3	7	no	alternative	FALSE	FALSE					ENSG00000054118	protein_coding	0.999898	1	1	0.997143	0.00285714	alternative	51	FALSE	1.21514e+06	144.068	0.997143	1	1	1	1	1	1	1	1	1	1	1	1	1	1	1	1
chr1	36759452	36759536	85	+	uc001cae.4	36690016	36770957	36748164	36769618	12	THRAP3	8	no	alternative	FALSE	FALSE					ENSG00000054118	protein_coding	0.999898	1	1	0.997143	0.00285714	alternative	51	FALSE	1162618	127.73	0.997143	1	1	1	1	1	1	1	1	1	1	1	1	1	1	1	1
chr1	36762184	36762371	188	+	uc001cae.4	36690016	36770957	36748164	36769618	12	THRAP3	9	no	alternative	FALSE	FALSE					ENSG00000054118	protein_coding	0.999898	1	1	0.997143	0.00285714	alternative	51	FALSE	1.32698e+06	182.492	0.997143	1	1	1	1	1	1	1	1	1	1	1	1	1	1	1	1
chr1	36766487	36766685	199	+	uc001cae.4	36690016	36770957	36748164	36769618	12	THRAP3	10	no	alternative	FALSE	FALSE					ENSG00000054118	protein_coding	0.999898	1	1	0.997143	0.00285714	alternative	51	FALSE	1255252	110.963	0.997143	1	1	1	1	1	1	1	1	1	1	1	1	1	1	1	1
chr1	36767154	36767297	144	+	uc001cae.4	36690016	36770957	36748164	36769618	12	THRAP3	11	no	alternative	FALSE	FALSE					ENSG00000054118	protein_coding	0.999898	1	1	0.997143	0.00285714	alternative	51	FALSE	1131080	153.463	0.997143	1	1	1	1	1	1	1	1	1	1	1	1	1	1	1	1
chr1	39549839	39550110	272	+	uc010oir.3	39547088	39568889	39549890	39568520	3	MACF1	2	no	alternative	FALSE	FALSE					ENSG00000127603	protein_coding	0.549859	0.900135	1	0	1	alternative	21	FALSE	17513.5	0.878784	0.996855	0.987421	-1	0.0598291	-1	-1	-1	0.979592	1	0.963855	1	0.990654	0.990654	0.990476	0.877193	1	1
chr1	39696854	39696915	62	+	uc010oit.1	39670422	39748740	39670694	39748050	6	MACF1	2	no	alternative	FALSE	FALSE						unclear	0.967332	0.983526	1	0.759259	0.240741	alternative	40	FALSE	45077.5	7.26523	0.941176	0.922414	0.971154	0.984293	0.971429	0.989011	1	0.961538	0.972973	0.990566	0.976471	0.988506	0.98	1	0.948052	0.972973	0.990099
chr1	39715686	39715775	90	+	uc010oit.1	39670422	39748740	39670694	39748050	6	MACF1	3	no	alternative	FALSE	FALSE						unclear	0.974491	0.99067	1	0.85625	0.14375	alternative	46	FALSE	59160	0.00350672	0.978648	0.972414	0.981982	0.995238	1	0.996667	0.857143	0.971014	0.9875	0.991071	1	0.982906	1	1	0.962963	0.977273	0.990291
chr1	39719970	39720047	78	+	uc010oit.1	39670422	39748740	39670694	39748050	6	MACF1	4	no	alternative	FALSE	FALSE						unclear	0.977693	0.991525	1	0.857143	0.142857	alternative	45	FALSE	60949.5	7.68358	0.992701	0.965753	0.975	0.995192	0.99115	0.996633	1	0.971831	1	1	1	1	0.990826	1	0.974026	0.988372	0.990385
chr1	39723608	39723700	93	+	uc010oit.1	39670422	39748740	39670694	39748050	6	MACF1	5	no	alternative	FALSE	FALSE						unclear	0.970631	0.988692	1	0.825806	0.174194	alternative	44	FALSE	57915	5.85587	0.969231	0.962121	0.965217	0.985294	0.991525	0.982877	0.857143	0.971831	1	1	0.989011	0.990826	1	1	0.974684	0.976744	0.990654
chr1	39748861	39748973	113	+	uc001cdc.2	39549838	39901433	39549890	39901433	62	MACF1	7	no	alternative	FALSE	FALSE						unclear	0.98292	0.99097	1	0.873563	0.126437	alternative	48	FALSE	74234.5	8.58761	0.972028	0.977099	0.991803	0.994898	0.982143	0.986928	1	0.971014	0.975904	0.991071	1	1	1	1	0.965909	1	0.991071
chr1	39749081	39749187	107	+	uc001cdc.2	39549838	39901433	39549890	39901433	62	MACF1	8	no	alternative	FALSE	FALSE						unclear	0.980283	0.990385	1	0.890909	0.109091	alternative	47	FALSE	71940	8.23063	0.978182	0.960938	0.991304	0.994975	0.982456	0.986711	1	0.985075	0.988095	0.990991	1	1	1	0.990385	0.977011	0.988506	0.990741
chr1	39749738	39749857	120	+	uc001cdc.2	39549838	39901433	39549890	39901433	62	MACF1	9	no	alternative	FALSE	FALSE						unclear	0.97004	0.990425	1	0.75	0.25	alternative	48	FALSE	67995	7.66534	0.962687	0.941667	0.974576	0.984694	1	0.986971	1	0.985294	1	0.991228	1	1	1	0.990196	0.988372	0.988506	0.990654
chr1	39750005	39750100	96	+	uc001cdc.2	39549838	39901433	39549890	39901433	62	MACF1	10	no	alternative	FALSE	FALSE						unclear	0.973705	0.990476	1	0.841463	0.158537	alternative	47	FALSE	68130	8.26219	0.96679	0.938931	0.974576	0.984694	1	0.993421	1	0.985075	1	1	1	1	1	0.990476	0.988095	0.988372	0.990476
chr1	39750755	39750882	128	+	uc001cdc.2	39549838	39901433	39549890	39901433	62	MACF1	11	no	alternative	FALSE	FALSE						unclear	0.973595	0.991567	1	0.666667	0.333333	alternative	48	FALSE	74782	9.22046	0.971831	0.946667	0.983193	1	0.982759	0.993569	1	0.985294	1	1	1	1	1	1	1	0.977528	0.990654
chr1	39750969	39751062	94	+	uc001cdc.2	39549838	39901433	39549890	39901433	62	MACF1	12	no	alternative	FALSE	FALSE						unclear	0.981022	0.99074	1	0.857143	0.142857	alternative	48	FALSE	80383.5	9.57171	0.978723	0.971831	0.97541	0.995074	0.991525	0.996795	1	1	1	0.991304	1	1	1	1	0.988506	0.976471	0.990654
chr1	39751276	39751430	155	+	uc001cdc.2	39549838	39901433	39549890	39901433	62	MACF1	13	no	alternative	FALSE	FALSE						unclear	0.987383	0.996331	1	0.912371	0.0876289	alternative	48	FALSE	75517	8.08276	0.979239	0.978571	0.991736	1	1	0.996753	1	1	1	0.991228	1	1	1	1	1	0.978022	0.990741
chr1	39752958	39753234	277	+	uc001cdc.2	39549838	39901433	39549890	39901433	62	MACF1	14	no	alternative	FALSE	FALSE						unclear	0.981054	0.995285	1	0.75	0.25	alternative	48	FALSE	72005	8.75067	0.975089	0.960526	1	1	1	0.993355	1	0.971831	0.9875	0.991304	1	1	1	1	0.988095	0.988636	1
chr1	39757582	39757710	129	+	uc001cdc.2	39549838	39901433	39549890	39901433	62	MACF1	15	no	alternative	FALSE	FALSE						unclear	0.978538	0.990385	1	0.842697	0.157303	alternative	49	FALSE	72445.5	8.18574	0.974359	0.954887	0.98374	0.99505	0.991803	0.986842	1	0.984615	0.987654	0.991228	1	1	1	0.990385	0.987342	1	1
chr1	39758438	39758515	78	+	uc001cdc.2	39549838	39901433	39549890	39901433	62	MACF1	16	no	alternative	FALSE	FALSE						unclear	0.980461	0.996169	1	0.827957	0.172043	alternative	49	FALSE	75482	9.46055	0.975524	0.94964	0.983471	0.995122	1	0.996689	1	0.985714	0.9875	1	1	1	1	0.990291	0.963415	1	0.990385
chr1	39759130	39759291	162	+	uc001cdc.2	39549838	39901433	39549890	39901433	62	MACF1	17	no	alternative	FALSE	FALSE						unclear	0.986303	0.993548	1	0.88764	0.11236	alternative	49	FALSE	83222.5	9.99532	0.986667	0.980263	0.99187	1	0.991803	0.993548	1	0.985294	0.9875	1	1	1	1	0.990476	0.988095	0.988889	0.990476
chr1	39760718	39760822	105	+	uc001cdc.2	39549838	39901433	39549890	39901433	62	MACF1	18	no	alternative	FALSE	FALSE						unclear	0.984502	0.992753	1	0.890173	0.109827	alternative	48	FALSE	75697.5	7.70134	0.989619	0.958042	0.992	1	0.991736	1	1	0.985714	1	0.991071	1	1	1	0.990476	0.987654	0.987952	0.981308
chr1	39761459	39761554	96	+	uc001cdc.2	39549838	39901433	39549890	39901433	62	MACF1	19	no	alternative	FALSE	FALSE						unclear	0.983812	0.995837	1	0.892216	0.107784	alternative	48	FALSE	69466	8.53852	0.975352	0.952381	0.991736	0.994975	1	1	1	0.985294	0.97561	0.991228	1	1	1	1	0.975904	0.988506	0.990385
chr1	39763292	39763417	126	+	uc001cdc.2	39549838	39901433	39549890	39901433	62	MACF1	20	no	alternative	FALSE	FALSE						unclear	0.9823	0.993189	1	0.895028	0.104972	alternative	48	FALSE	71928.5	8.27703	0.986486	0.947761	1	0.995074	1	0.990323	1	0.985294	0.987654	0.991304	1	1	1	1	0.988095	0.988095	0.990291
chr1	39765882	39766034	153	+	uc009vvq.1	39765881	39790406	39775266	39790404	13	MACF1	1	no	alternative	FALSE	FALSE					ENSG00000127603	protein_coding	0.981149	0.990909	1	0.886228	0.113772	alternative	47	FALSE	68525.5	0.129866	0.975439	0.977273	0.991667	1	0.991071	0.987097	1	0.985507	0.9875	0.990909	1	1	1	0.990291	0.974684	0.987805	0.981481
chr1	39768596	39768750	155	+	uc001cdb.1	39765881	39839145	39768685	39838294	26	MACF1	2	yes	alternative	FALSE	FALSE					ENSG00000127603	protein_coding	0.959932	0.973276	1	0.670736	0.329264	alternative	48	TRUE	75932.5	0.129866	0.96998	0.97057	0.959035	0.981889	0.970955	0.978721	0.970136	0.972971	0.967261	0.973581	0.977339	0.986297	0.985855	0.981726	0.944562	0.973889	0.987299
chr1	39775242	39775368	127	+	uc009vvq.1	39765881	39790406	39775266	39790404	13	MACF1	2	no	alternative	FALSE	FALSE					ENSG00000127603	protein_coding	0.976865	0.990385	1	0.719298	0.280702	alternative	49	FALSE	91836	11.7206	0.993399	0.980769	0.976923	0.995215	0.991667	1	1	0.986111	0.987654	0.991228	1	1	1	0.990385	0.976744	0.988764	1
chr1	39775917	39776100	184	+	uc009vvq.1	39765881	39790406	39775266	39790404	13	MACF1	3	no	alternative	FALSE	FALSE					ENSG00000127603	protein_coding	0.979344	0.98895	1	0.833333	0.166667	alternative	49	FALSE	88681	9.01134	0.993377	0.967105	0.98374	1	1	0.993651	1	0.985714	0.9875	0.99115	1	1	1	1	0.988372	0.988235	0.981651
chr1	39776503	39776672	170	+	uc009vvq.1	39765881	39790406	39775266	39790404	13	MACF1	4	no	alternative	FALSE	FALSE					ENSG00000127603	protein_coding	0.973332	0.989713	1	0.634615	0.365385	alternative	50	FALSE	81284.5	9.99147	0.979522	0.950355	0.991597	1	1	0.996785	1	0.985915	0.987179	0.991228	1	1	1	1	0.987654	1	0.963636
chr1	39781185	39781363	179	+	uc009vvq.1	39765881	39790406	39775266	39790404	13	MACF1	5	no	alternative	FALSE	FALSE					ENSG00000127603	protein_coding	0.971446	0.990768	1	0.592593	0.407407	alternative	50	FALSE	79410.5	8.57323	0.975352	0.951724	0.991736	0.995169	1	0.996785	1	0.985507	0.987013	0.99115	1	1	1	1	0.965116	1	0.980769
chr1	39782063	39782201	139	+	uc009vvq.1	39765881	39790406	39775266	39790404	13	MACF1	6	no	alternative	FALSE	FALSE					ENSG00000127603	protein_coding	0.968604	0.988889	1	0.641509	0.358491	alternative	49	FALSE	81852	10.5622	0.976431	0.955128	0.991935	0.995192	0.983333	0.990323	1	0.984848	1	0.990991	1	1	1	1	0.965517	0.988889	1
chr1	39782886	39783079	194	+	uc009vvq.1	39765881	39790406	39775266	39790404	13	MACF1	7	no	alternative	FALSE	FALSE					ENSG00000127603	protein_coding	0.96988	0.989639	1	0.666667	0.333333	alternative	50	FALSE	88738.5	10.1832	0.980066	0.967949	0.992248	0.990431	0.991736	0.990446	1	0.970588	1	0.99115	1	1	1	1	0.966667	0.988636	1
chr1	39784125	39784287	163	+	uc009vvq.1	39765881	39790406	39775266	39790404	13	MACF1	8	no	alternative	FALSE	FALSE					ENSG00000127603	protein_coding	0.97848	0.987654	1	0.8	0.2	alternative	49	FALSE	86564.5	10.054	0.980132	0.955975	0.992126	0.985075	0.991667	0.990385	1	0.985915	0.9875	0.991304	1	1	1	1	0.975904	0.967391	0.990291
chr1	39785336	39785419	84	+	uc009vvq.1	39765881	39790406	39775266	39790404	13	MACF1	9	no	alternative	FALSE	FALSE					ENSG00000127603	protein_coding	0.969017	0.988088	1	0.648148	0.351852	alternative	50	FALSE	88239.5	10.5748	0.983607	0.932927	0.983871	0.980296	0.991597	0.993631	1	0.986111	0.987805	0.99115	1	1	1	1	0.988372	0.977273	0.990476
chr1	39788280	39788387	108	+	uc009vvq.1	39765881	39790406	39775266	39790404	13	MACF1	10	no	alternative	FALSE	FALSE					ENSG00000127603	protein_coding	0.975153	0.992847	1	0.709091	0.290909	alternative	50	FALSE	94357	11.4842	0.983713	0.953488	0.992188	0.985646	0.983871	0.996825	0.909091	1	1	0.99115	1	1	1	1	1	1	1
chr1	39788582	39788680	99	+	uc009vvq.1	39765881	39790406	39775266	39790404	13	MACF1	11	no	alternative	FALSE	FALSE					ENSG00000127603	protein_coding	0.967627	0.990858	1	0.645161	0.354839	alternative	50	FALSE	98048	11.4376	0.987179	0.947674	0.985401	0.981132	0.991935	0.996835	0.909091	1	1	0.99115	1	1	1	1	0.976471	1	0.981481
chr1	39789865	39790017	153	+	uc009vvq.1	39765881	39790406	39775266	39790404	13	MACF1	12	no	alternative	FALSE	FALSE					ENSG00000127603	protein_coding	0.978055	0.992429	1	0.636364	0.363636	alternative	50	FALSE	98793	11.6583	0.984424	0.953757	1	0.985981	0.992	0.996855	1	1	1	0.991304	1	1	1	1	0.965116	1	1
chr1	39790318	39790406	89	+	uc009vvq.1	39765881	39790406	39775266	39790404	13	MACF1	13	no	alternative	FALSE	FALSE					ENSG00000127603	protein_coding	0.974033	0.991266	1	0.735849	0.264151	alternative	51	FALSE	97079.5	11.0371	0.984127	0.964706	0.992	0.995238	0.991935	1	1	0.985714	0.987654	0.991228	1	1	1	1	0.987952	1	0.990741
chr1	39792890	39793025	136	+	uc001cdb.1	39765881	39839145	39768685	39838294	26	MACF1	15	no	alternative	FALSE	FALSE					ENSG00000127603	protein_coding	0.969972	0.986934	1	0.850394	0.149606	alternative	46	FALSE	70737.5	5.50006	0.973384	0.913793	0.968254	0.98913	0.990654	0.979866	0.875	0.971429	0.975309	0.991228	1	1	1	0.990385	0.987952	0.97561	0.990291
chr1	39802854	39803003	150	+	uc031pmd.1	39796855	39901433	39796940	39901433	34	MACF1	2	no	alternative	FALSE	FALSE					ENSG00000127603	protein_coding	0.964951	0.986034	1	0.808824	0.191176	alternative	45	FALSE	103007	12.3643	0.997033	0.990521	-1	1	1	0.99696	1	0.983051	0.965517	0.970297	-1	-1	1	0.932432	0.888889	0.86	0.976744
chr1	39806174	39806389	216	+	uc031pmd.1	39796855	39901433	39796940	39901433	34	MACF1	3	no	alternative	FALSE	FALSE					ENSG00000127603	protein_coding	0.969376	0.983528	1	0.859649	0.140351	alternative	44	FALSE	100564	11.1458	0.997024	0.990566	-1	0.995475	1	1	1	0.964286	0.921875	0.990196	-1	-1	0.989474	0.894737	0.925926	-1	0.966292
chr1	39806476	39806625	150	+	uc031pmd.1	39796855	39901433	39796940	39901433	34	MACF1	4	no	alternative	FALSE	FALSE					ENSG00000127603	protein_coding	0.964651	0.988353	1	0.823529	0.176471	alternative	44	FALSE	86214.5	9.00959	0.990937	0.994924	-1	0.991031	1	1	1	0.962963	0.898305	0.989899	-1	-1	1	0.895522	0.924528	-1	0.964706
chr1	39812649	39812882	234	+	uc031pmd.1	39796855	39901433	39796940	39901433	34	MACF1	5	no	alternative	FALSE	FALSE					ENSG00000127603	protein_coding	0.962151	0.982407	1	0.793651	0.206349	alternative	40	FALSE	78565.5	9.35757	0.993958	0.989305	-1	0.995516	1	0.996942	1	0.979167	0.839286	0.978261	-1	-1	0.989011	0.898305	0.882353	-1	0.95122
chr1	39815150	39815299	150	+	uc001cdb.1	39765881	39839145	39768685	39838294	26	MACF1	16	no	alternative	FALSE	FALSE					ENSG00000127603	protein_coding	0.984875	0.993197	1	0.8	0.2	alternative	49	FALSE	123710	19.5635	0.991124	1	0.983607	0.995516	1	1	1	0.985915	0.975	0.990909	1	1	1	0.990099	0.975309	0.988235	0.990099
chr1	39816457	39816690	234	+	uc001cdb.1	39765881	39839145	39768685	39838294	26	MACF1	17	no	alternative	FALSE	FALSE					ENSG00000127603	protein_coding	0.996006	1	1	0.962025	0.0379747	alternative	51	FALSE	200929	27.4099	0.99711	1	0.992647	0.995495	1	1	1	0.986111	0.987654	1	1	1	1	1	1	1	1
chr1	39818679	39818903	225	+	uc001cdb.1	39765881	39839145	39768685	39838294	26	MACF1	18	no	alternative	FALSE	FALSE					ENSG00000127603	protein_coding	0.997128	1	1	0.963855	0.0361446	alternative	51	FALSE	218600	23.6948	0.99711	1	0.992857	1	1	1	1	1	0.9875	0.991379	1	1	1	1	1	1	1
chr1	39823047	39823565	519	+	uc001cdb.1	39765881	39839145	39768685	39838294	26	MACF1	19	no	alternative	FALSE	FALSE					ENSG00000127603	protein_coding	0.997962	1	1	0.978723	0.0212766	alternative	51	FALSE	219834	27.6982	0.997118	1	1	1	1	1	1	1	1	0.991379	1	1	1	1	0.978723	1	1
chr1	39824369	39824545	177	+	uc001cdb.1	39765881	39839145	39768685	39838294	26	MACF1	20	no	alternative	FALSE	FALSE					ENSG00000127603	protein_coding	0.99733	1	1	0.976471	0.0235294	alternative	51	FALSE	226028	25.143	0.997126	1	1	0.995536	1	1	1	1	1	0.991453	1	1	1	1	0.978495	1	0.990909
chr1	39824813	39824936	124	+	uc001cdb.1	39765881	39839145	39768685	39838294	26	MACF1	21	no	alternative	FALSE	FALSE					ENSG00000127603	protein_coding	0.998004	1	1	0.985714	0.0142857	alternative	51	FALSE	219556	26.1853	0.99711	1	1	0.995536	1	1	1	1	1	0.991453	1	1	1	1	1	1	1
chr1	39826465	39826673	209	+	uc001cdb.1	39765881	39839145	39768685	39838294	26	MACF1	22	no	alternative	FALSE	FALSE					ENSG00000127603	protein_coding	0.998053	1	1	0.984127	0.015873	alternative	51	FALSE	239338	29.7674	0.997118	1	1	1	1	1	1	0.986111	1	1	1	1	1	1	1	1	1
chr1	39827032	39827349	318	+	uc001cdb.1	39765881	39839145	39768685	39838294	26	MACF1	23	no	alternative	FALSE	FALSE					ENSG00000127603	protein_coding	0.998168	1	1	0.978495	0.0215054	alternative	51	FALSE	234718	25.1054	0.997118	1	1	1	1	1	1	0.986111	1	1	1	1	1	1	1	1	1
chr1	39833820	39833986	167	+	uc001cdb.1	39765881	39839145	39768685	39838294	26	MACF1	24	no	alternative	FALSE	FALSE					ENSG00000127603	protein_coding	0.997117	1	1	0.975904	0.0240964	alternative	51	FALSE	239666	30.9239	0.997118	1	1	1	1	1	1	0.985915	0.987952	1	1	1	1	1	0.98913	1	0.991071
chr1	39835702	39835858	157	+	uc001cdb.1	39765881	39839145	39768685	39838294	26	MACF1	25	no	alternative	FALSE	FALSE					ENSG00000127603	protein_coding	0.997333	1	1	0.986111	0.0138889	alternative	51	FALSE	261290	30.1607	0.997126	1	1	1	1	1	1	0.986111	0.988095	1	1	1	1	1	0.989247	0.989583	0.991071
chr1	39844133	39844195	63	+	uc031pmd.1	39796855	39901433	39796940	39901433	34	MACF1	17	yes	alternative	FALSE	FALSE					ENSG00000127603	protein_coding	0.725491	0.760497	0.927419	0.17241	0.755009	alternative	51	TRUE	270766	9.50427	0.763828	0.718869	0.890799	0.83816	0.822011	0.846486	0.725807	0.588627	0.577477	0.654376	0.700585	0.690255	0.598605	0.558951	0.700884	0.812762	0.618114
chr1	39844875	39845116	242	+	uc001cdc.2	39549838	39901433	39549890	39901433	62	MACF1	47	no	alternative	FALSE	FALSE						unclear	0.997508	1	1	0.979381	0.0206186	alternative	51	FALSE	225906	31.9046	0.99711	1	1	1	1	1	1	1	0.988095	0.991379	1	1	1	1	0.989247	1	1
chr1	39845916	39846045	130	+	uc001cdc.2	39549838	39901433	39549890	39901433	62	MACF1	48	no	alternative	FALSE	FALSE						unclear	0.998859	1	1	0.988095	0.0119048	alternative	51	FALSE	281854	33.9877	0.99711	1	1	1	1	1	1	1	0.988095	0.991379	1	1	1	1	1	1	1
chr1	39847625	39847824	200	+	uc001cdc.2	39549838	39901433	39549890	39901433	62	MACF1	49	no	alternative	FALSE	FALSE						unclear	0.998884	1	1	0.988095	0.0119048	alternative	51	FALSE	287537	33.2331	0.997126	1	1	1	1	1	1	1	0.988095	1	1	1	1	1	1	1	1
chr1	39851106	39851601	496	+	uc001cdc.2	39549838	39901433	39549890	39901433	62	MACF1	50	no	alternative	FALSE	FALSE						unclear	0.998926	1	1	0.989418	0.010582	alternative	51	FALSE	280192	32.2705	0.997135	1	1	1	1	1	1	1	1	1	1	1	1	1	1	1	1
chr1	39852859	39854330	1472	+	uc001cdc.2	39549838	39901433	39549890	39901433	62	MACF1	51	no	alternative	FALSE	FALSE						unclear	0.99966	1	1	0.991453	0.00854701	alternative	51	FALSE	392480	59.4839	0.997143	1	1	1	1	1	1	1	1	0.991453	1	1	1	1	1	1	1
chr1	39888046	39888207	162	+	uc001cdc.2	39549838	39901433	39549890	39901433	62	MACF1	52	no	alternative	FALSE	FALSE						unclear	0.999898	1	1	0.997143	0.00285714	alternative	51	FALSE	493155	55.8065	0.997143	1	1	1	1	1	1	1	1	1	1	1	1	1	1	1	1
chr1	39888402	39888572	171	+	uc001cdc.2	39549838	39901433	39549890	39901433	62	MACF1	53	no	alternative	FALSE	FALSE						unclear	0.999764	1	1	0.996466	0.00353357	alternative	51	FALSE	514260	64.4178	0.997143	1	1	1	1	1	1	1	1	1	1	1	1	1	1	1	1
chr1	39889700	39889866	167	+	uc001cdc.2	39549838	39901433	39549890	39901433	62	MACF1	54	no	alternative	FALSE	FALSE						unclear	0.999603	1	1	0.991453	0.00854701	alternative	51	FALSE	536394	60.9811	0.997143	1	1	1	1	1	1	1	1	0.991453	1	1	1	1	1	1	1
chr1	39893127	39893286	160	+	uc001cdc.2	39549838	39901433	39549890	39901433	62	MACF1	55	no	alternative	FALSE	FALSE						unclear	0.999833	1	1	0.996689	0.00331126	alternative	51	FALSE	529536	4.24699	0.997143	1	1	1	1	1	1	1	1	1	1	1	1	1	1	1	1
chr1	39893633	39893959	327	+	uc001cda.1	39587984	39901433	39696909	39901433	63	MACF1	56	yes	alternative	FALSE	FALSE					ENSG00000127603	protein_coding	0.868201	0.995732	1	0.165178	0.834822	alternative	51	TRUE	505001	4.24699	0.994523	0.995001	0.985867	0.996294	0.995732	0.995825	0.997979	0.597702	0.61122	0.734248	0.165178	0.260877	0.546297	0.563877	0.47122	0.49969	0.701037
chr1	39894914	39894998	85	+	uc001cdc.2	39549838	39901433	39549890	39901433	62	MACF1	56	no	alternative	FALSE	FALSE						unclear	0.999829	1	1	0.996479	0.00352113	alternative	51	FALSE	442078	56.5984	0.997143	1	1	1	1	1	1	1	1	1	1	1	1	1	1	1	1
chr1	39895499	39895740	242	+	uc001cdc.2	39549838	39901433	39549890	39901433	62	MACF1	57	no	alternative	FALSE	FALSE						unclear	0.999898	1	1	0.997143	0.00285714	alternative	51	FALSE	552856	72.6491	0.997143	1	1	1	1	1	1	1	1	1	1	1	1	1	1	1	1
chr1	39896374	39896580	207	+	uc001cdc.2	39549838	39901433	39549890	39901433	62	MACF1	58	no	alternative	FALSE	FALSE						unclear	0.999898	1	1	0.997143	0.00285714	alternative	51	FALSE	684918	87.4721	0.997143	1	1	1	1	1	1	1	1	1	1	1	1	1	1	1	1
chr1	39898207	39898326	120	+	uc001cdc.2	39549838	39901433	39549890	39901433	62	MACF1	59	no	alternative	FALSE	FALSE						unclear	0.999898	1	1	0.997143	0.00285714	alternative	51	FALSE	697556	75.6034	0.997143	1	1	1	1	1	1	1	1	1	1	1	1	1	1	1	1
chr1	39898720	39898827	108	+	uc001cdc.2	39549838	39901433	39549890	39901433	62	MACF1	60	no	alternative	FALSE	FALSE						unclear	0.999898	1	1	0.997143	0.00285714	alternative	51	FALSE	640072	74.0335	0.997143	1	1	1	1	1	1	1	1	1	1	1	1	1	1	1	1
chr1	39900086	39900304	219	+	uc001cdc.2	39549838	39901433	39549890	39901433	62	MACF1	61	no	alternative	FALSE	FALSE						unclear	0.999898	1	1	0.997143	0.00285714	alternative	51	FALSE	680948	85.1594	0.997143	1	1	1	1	1	1	1	1	1	1	1	1	1	1	1	1
chr1	39901230	39901433	204	+	uc001cdc.2	39549838	39901433	39549890	39901433	62	MACF1	62	no	alternative	FALSE	FALSE						unclear	0.999898	1	1	0.997143	0.00285714	alternative	51	FALSE	689990	0.00175336	0.997143	1	1	1	1	1	1	1	1	1	1	1	1	1	1	1	1
chr1	39902154	39902162	9	+	uc021olt.1	39549838	39952810	39549890	39951466	93	MACF1	65	no	alternative	FALSE	FALSE					ENSG00000127603	protein_coding	0.827867	0.949145	0.998346	0.126841	0.871505	alternative	51	TRUE	751718	11.5214	0.911034	0.928943	0.980488	0.985093	0.978932	0.984634	0.976367	0.459681	0.330352	0.545693	0.126841	0.192121	0.38878	0.337686	0.599538	0.507052	0.481632
chr1	39903449	39903680	232	+	uc031pmc.1	39549838	39952810	39549890	39951466	92	MACF1	65	no	alternative	FALSE	FALSE					ENSG00000127603	protein_coding	0.998055	0.998191	1	0.995246	0.0047536	alternative	51	TRUE	806950	0.175921	0.995314	0.997866	0.9978	0.998113	0.998424	0.998748	1	0.998792	0.998068	0.997732	0.999366	0.998734	0.999266	0.998801	0.996796	0.999033	0.998329
chr1	39904946	39905172	227	+	uc031pmc.1	39549838	39952810	39549890	39951466	92	MACF1	66	no	alternative	FALSE	FALSE					ENSG00000127603	protein_coding	0.999898	1	1	0.997143	0.00285714	alternative	51	FALSE	993041	120.404	0.997143	1	1	1	1	1	1	1	1	1	1	1	1	1	1	1	1
chr1	39906675	39906797	123	+	uc031pmc.1	39549838	39952810	39549890	39951466	92	MACF1	67	no	alternative	FALSE	FALSE					ENSG00000127603	protein_coding	0.999898	1	1	0.997143	0.00285714	alternative	51	FALSE	1.11415e+06	140.063	0.997143	1	1	1	1	1	1	1	1	1	1	1	1	1	1	1	1
chr1	39906896	39906997	102	+	uc031pmc.1	39549838	39952810	39549890	39951466	92	MACF1	68	no	alternative	FALSE	FALSE					ENSG00000127603	protein_coding	0.999898	1	1	0.997143	0.00285714	alternative	51	FALSE	1157833	130.617	0.997143	1	1	1	1	1	1	1	1	1	1	1	1	1	1	1	1
chr1	39907624	39907725	102	+	uc031pmc.1	39549838	39952810	39549890	39951466	92	MACF1	69	no	alternative	FALSE	FALSE					ENSG00000127603	protein_coding	0.999898	1	1	0.997143	0.00285714	alternative	51	FALSE	1043985	113.447	0.997143	1	1	1	1	1	1	1	1	1	1	1	1	1	1	1	1
chr1	39907819	39907992	174	+	uc031pmc.1	39549838	39952810	39549890	39951466	92	MACF1	70	no	alternative	FALSE	FALSE					ENSG00000127603	protein_coding	0.999898	1	1	0.997143	0.00285714	alternative	51	FALSE	1.06248e+06	134.942	0.997143	1	1	1	1	1	1	1	1	1	1	1	1	1	1	1	1
chr1	39908084	39908239	156	+	uc031pmc.1	39549838	39952810	39549890	39951466	92	MACF1	71	no	alternative	FALSE	FALSE					ENSG00000127603	protein_coding	0.999898	1	1	0.997143	0.00285714	alternative	51	FALSE	1086717	119.113	0.997143	1	1	1	1	1	1	1	1	1	1	1	1	1	1	1	1
chr1	39908386	39908583	198	+	uc031pmc.1	39549838	39952810	39549890	39951466	92	MACF1	72	no	alternative	FALSE	FALSE					ENSG00000127603	protein_coding	0.999898	1	1	0.997143	0.00285714	alternative	51	FALSE	1023532	120.17	0.997143	1	1	1	1	1	1	1	1	1	1	1	1	1	1	1	1
chr1	39909118	39909246	129	+	uc031pmc.1	39549838	39952810	39549890	39951466	92	MACF1	73	no	alternative	FALSE	FALSE					ENSG00000127603	protein_coding	0.999898	1	1	0.997143	0.00285714	alternative	51	FALSE	1.03631e+06	122.101	0.997143	1	1	1	1	1	1	1	1	1	1	1	1	1	1	1	1
chr1	39910334	39910507	174	+	uc031pmc.1	39549838	39952810	39549890	39951466	92	MACF1	74	no	alternative	FALSE	FALSE					ENSG00000127603	protein_coding	0.999898	1	1	0.997143	0.00285714	alternative	51	FALSE	1.08002e+06	130.388	0.997143	1	1	1	1	1	1	1	1	1	1	1	1	1	1	1	1
chr1	39913104	39913259	156	+	uc031pmc.1	39549838	39952810	39549890	39951466	92	MACF1	75	no	alternative	FALSE	FALSE					ENSG00000127603	protein_coding	0.999898	1	1	0.997143	0.00285714	alternative	51	FALSE	1212779	153.137	0.997143	1	1	1	1	1	1	1	1	1	1	1	1	1	1	1	1
chr1	39913364	39913570	207	+	uc031pmc.1	39549838	39952810	39549890	39951466	92	MACF1	76	no	alternative	FALSE	FALSE					ENSG00000127603	protein_coding	0.999898	1	1	0.997143	0.00285714	alternative	51	FALSE	1379969	169.474	0.997143	1	1	1	1	1	1	1	1	1	1	1	1	1	1	1	1
chr1	39913705	39913824	120	+	uc031pmc.1	39549838	39952810	39549890	39951466	92	MACF1	77	no	alternative	FALSE	FALSE					ENSG00000127603	protein_coding	0.999898	1	1	0.997143	0.00285714	alternative	51	FALSE	1450279	169.575	0.997143	1	1	1	1	1	1	1	1	1	1	1	1	1	1	1	1
chr1	39914266	39914435	170	+	uc031pmc.1	39549838	39952810	39549890	39951466	92	MACF1	78	no	alternative	FALSE	FALSE					ENSG00000127603	protein_coding	0.999898	1	1	0.997143	0.00285714	alternative	51	FALSE	1.49405e+06	179.707	0.997143	1	1	1	1	1	1	1	1	1	1	1	1	1	1	1	1
chr1	39916724	39916883	160	+	uc031pmc.1	39549838	39952810	39549890	39951466	92	MACF1	79	no	alternative	FALSE	FALSE					ENSG00000127603	protein_coding	0.999898	1	1	0.997143	0.00285714	alternative	51	FALSE	1453789	160.162	0.997143	1	1	1	1	1	1	1	1	1	1	1	1	1	1	1	1
chr1	39917828	39918022	195	+	uc031pmc.1	39549838	39952810	39549890	39951466	92	MACF1	80	no	alternative	FALSE	FALSE					ENSG00000127603	protein_coding	0.999898	1	1	0.997143	0.00285714	alternative	51	FALSE	1.33474e+06	151.875	0.997143	1	1	1	1	1	1	1	1	1	1	1	1	1	1	1	1
chr1	39918356	39918484	129	+	uc031pmc.1	39549838	39952810	39549890	39951466	92	MACF1	81	no	alternative	FALSE	FALSE					ENSG00000127603	protein_coding	0.999898	1	1	0.997143	0.00285714	alternative	51	FALSE	1458476	189.089	0.997143	1	1	1	1	1	1	1	1	1	1	1	1	1	1	1	1
chr1	39919379	39919522	144	+	uc031pmc.1	39549838	39952810	39549890	39951466	92	MACF1	82	no	alternative	FALSE	FALSE					ENSG00000127603	protein_coding	0.999898	1	1	0.997143	0.00285714	alternative	51	FALSE	1.77349e+06	225.521	0.997143	1	1	1	1	1	1	1	1	1	1	1	1	1	1	1	1
chr1	39920581	39920769	189	+	uc031pmc.1	39549838	39952810	39549890	39951466	92	MACF1	83	no	alternative	FALSE	FALSE					ENSG00000127603	protein_coding	0.999898	1	1	0.997143	0.00285714	alternative	51	FALSE	1.78988e+06	192.921	0.997143	1	1	1	1	1	1	1	1	1	1	1	1	1	1	1	1
chr1	39924042	39924162	121	+	uc031pmc.1	39549838	39952810	39549890	39951466	92	MACF1	84	no	alternative	FALSE	FALSE					ENSG00000127603	protein_coding	0.999898	1	1	0.997143	0.00285714	alternative	51	FALSE	1792249	226.074	0.997143	1	1	1	1	1	1	1	1	1	1	1	1	1	1	1	1
chr1	39924758	39924921	164	+	uc031pmc.1	39549838	39952810	39549890	39951466	92	MACF1	85	no	alternative	FALSE	FALSE					ENSG00000127603	protein_coding	0.999898	1	1	0.997143	0.00285714	alternative	51	FALSE	2047443	252.581	0.997143	1	1	1	1	1	1	1	1	1	1	1	1	1	1	1	1
chr1	39926304	39926466	163	+	uc031pmc.1	39549838	39952810	39549890	39951466	92	MACF1	86	no	alternative	FALSE	FALSE					ENSG00000127603	protein_coding	0.999898	1	1	0.997143	0.00285714	alternative	51	FALSE	2.33176e+06	292.542	0.997143	1	1	1	1	1	1	1	1	1	1	1	1	1	1	1	1
chr1	39927555	39927709	155	+	uc031pmc.1	39549838	39952810	39549890	39951466	92	MACF1	87	no	alternative	FALSE	FALSE					ENSG00000127603	protein_coding	0.999898	1	1	0.997143	0.00285714	alternative	51	FALSE	2.44693e+06	279.505	0.997143	1	1	1	1	1	1	1	1	1	1	1	1	1	1	1	1
chr1	39929284	39929358	75	+	uc031pmc.1	39549838	39952810	39549890	39951466	92	MACF1	88	no	alternative	FALSE	FALSE					ENSG00000127603	protein_coding	0.999898	1	1	0.997143	0.00285714	alternative	51	FALSE	1.78031e+06	75.1191	0.997143	1	1	1	1	1	1	1	1	1	1	1	1	1	1	1	1
chr1	39930767	39930784	18	+	uc031pme.1	39903448	39952810	39903469	39951466	29	MACF1	25	no	alternative	FALSE	FALSE					ENSG00000127603	protein_coding	0.617025	0.700562	0.891212	0.169043	0.722168	alternative	51	TRUE	1.79372e+06	75.1191	0.487208	0.417194	0.370973	0.757887	0.727176	0.834768	0.724053	0.328608	0.427772	0.356867	0.85256	0.785168	0.495792	0.507013	0.421485	0.480621	0.39414
chr1	39934287	39934404	118	+	uc001cdh.3	39934286	39952656	39934337	39950494	3	MACF1	1	yes	alternative	FALSE	FALSE					ENSG00000127603	protein_coding	0.999898	1	1	0.997143	0.00285714	alternative	51	FALSE	1.61125e+06	244.278	0.997143	1	1	1	1	1	1	1	1	1	1	1	1	1	1	1	1
chr1	39945470	39945681	212	+	uc001cdg.3	39934264	39952656	39934337	39950494	4	MACF1	2	no	alternative	FALSE	FALSE					ENSG00000127603	protein_coding	0.999898	1	1	0.997143	0.00285714	alternative	51	FALSE	2071827	240.077	0.997143	1	1	1	1	1	1	1	1	1	1	1	1	1	1	1	1
chr1	39946592	39946702	111	+	uc001cdg.3	39934264	39952656	39934337	39950494	4	MACF1	3	no	alternative	FALSE	FALSE					ENSG00000127603	protein_coding	0.265452	0.27787	0.579021	0.0224315	0.556589	alternative	40	TRUE	2.84797e+06	240.077	0.213204	0.216112	0.157433	0.326464	0.368723	0.439545	0.390909	0.0242996	0.0396229	0.0431693	0.0235254	0.026182	0.062621	0.0698325	0.0320038	0.0278977	0.0314206
chr1	39976846	39977035	190	+	uc001cdi.3	39957317	39995541	39957663	39991470	7	BMP8A	2	no	alternative	FALSE	FALSE					ENSG00000183682	protein_coding	0.649746	0.904337	1	0	1	alternative	21	FALSE	29387.5	4.91338	-1	-1	0.117647	0.0140845	0.2	0.00952381	-1	0.9375	0.952381	-1	0.0338983	0.015625	1	0.98913	1	0.897959	0.94186
chr1	39977428	39977576	149	+	uc001cdi.3	39957317	39995541	39957663	39991470	7	BMP8A	3	no	alternative	FALSE	FALSE					ENSG00000183682	protein_coding	0.648328	0.888889	1	0	1	alternative	26	FALSE	32109.5	2.59322	-1	-1	0.22449	0	0.343284	0.0205128	0.333333	1	0.983333	0.923077	0.0185185	0.0153846	1	0.976744	0.983051	0.94	0.97619
chr1	39987048	39987242	195	+	uc001cdi.3	39957317	39995541	39957663	39991470	7	BMP8A	4	no	alternative	FALSE	FALSE					ENSG00000183682	protein_coding	0.45281	0.333333	1	0	1	alternative	15	FALSE	26082	3.50427	-1	-1	0.136842	0.028169	-1	0.0327103	0	-1	0.978723	-1	0.0566038	-1	0.962963	0.913043	0.862745	-1	0.929577
chr1	39988075	39988154	80	+	uc001cdi.3	39957317	39995541	39957663	39991470	7	BMP8A	5	no	alternative	FALSE	FALSE					ENSG00000183682	protein_coding	0.436441	0.147059	1	0	1	alternative	15	FALSE	31675	0.00420807	-1	-1	0.0470588	0.0283688	0.0434783	0.0334928	0	-1	0.962264	-1	-1	-1	0.988506	0.927536	0.862745	0.693878	0.959459
chr1	39988679	39988789	111	+	uc001cdi.3	39957317	39995541	39957663	39991470	7	BMP8A	6	no	alternative	FALSE	FALSE					ENSG00000183682	protein_coding	0.561464	0.80934	1	0	1	alternative	23	FALSE	48154.5	7.35687	-1	-1	-1	0.0291971	0.0833333	0.0714286	0	0.869565	0.96875	0.938462	-1	-1	1	0.988095	0.944444	-1	0.966667
chr1	40205837	40205935	99	+	uc010oiy.2	40204516	40222441	40207590	40219027	10	PPIE	2	no	alternative	FALSE	FALSE					ENSG00000084072	protein_coding	0.999898	1	1	0.997143	0.00285714	alternative	51	FALSE	581226	0.210169	0.997143	1	1	1	1	1	1	1	1	1	1	1	1	1	1	1	1
chr1	40207038	40207081	44	+	uc010oiy.2	40204516	40222441	40207590	40219027	10	PPIE	3	no	alternative	FALSE	FALSE					ENSG00000084072	protein_coding	0.999898	1	1	0.997143	0.00285714	alternative	51	FALSE	818586	0.000935126	0.997143	1	1	1	1	1	1	1	1	1	1	1	1	1	1	1	1
chr1	40207567	40207703	137	+	uc001cdu.2	40204516	40222441	40204516	40204516	10	PPIE	4	yes	alternative	FALSE	FALSE					ENSG00000084072	protein_coding	0.999716	0.999866	1	0.996797	0.00320337	alternative	51	TRUE	432428	0.0120397	0.996797	0.999718	0.99984	0.999913	0.999625	0.999736	1	1	1	1	0.999536	0.999544	1	1	1	1	1
chr1	40209496	40209596	101	+	uc010oiy.2	40204516	40222441	40207590	40219027	10	PPIE	6	no	alternative	FALSE	FALSE					ENSG00000084072	protein_coding	0.999898	1	1	0.997143	0.00285714	alternative	51	FALSE	734472	1.58843	0.997143	1	1	1	1	1	1	1	1	1	1	1	1	1	1	1	1
chr1	40211047	40211170	124	+	uc001cds.2	40204516	40222441	40204572	40219027	10	PPIE	7	yes	alternative	FALSE	FALSE					ENSG00000084072	protein_coding	0.978559	0.982204	0.991285	0.93026	0.0610243	alternative	51	TRUE	681158	1.58843	0.975338	0.980936	0.991285	0.990825	0.986313	0.986547	0.982153	0.969333	0.963822	0.966138	0.93026	0.93467	0.957976	0.963797	0.967358	0.965599	0.963082
chr1	40211047	40214439	3393	+	uc001cdu.2	40204516	40222441	40204516	40204516	10	PPIE	7	yes	alternative	FALSE	FALSE					ENSG00000084072	protein_coding	0.961518	0.968474	0.983832	0.877082	0.106749	alternative	51	TRUE	388360	1.58843	0.958879	0.965444	0.983086	0.983085	0.974786	0.975219	0.966652	0.946215	0.932728	0.937887	0.877082	0.883241	0.923738	0.932358	0.943865	0.936665	0.932528
chr1	40214575	40214760	186	+	uc010oiy.2	40204516	40222441	40207590	40219027	10	PPIE	8	no	alternative	FALSE	FALSE					ENSG00000084072	protein_coding	0.999898	1	1	0.997143	0.00285714	alternative	51	FALSE	880770	128.075	0.997143	1	1	1	1	1	1	1	1	1	1	1	1	1	1	1	1
chr1	40218582	40218724	143	+	uc010oiy.2	40204516	40222441	40207590	40219027	10	PPIE	9	no	alternative	FALSE	FALSE					ENSG00000084072	protein_coding	0.999898	1	1	0.997143	0.00285714	alternative	51	FALSE	949128	20.7124	0.997143	1	1	1	1	1	1	1	1	1	1	1	1	1	1	1	1
chr1	40228189	40228323	135	+	uc001cdw.3	40204516	40229586	40204572	40228296	11	PPIE	10	yes	alternative	FALSE	FALSE					ENSG00000084072	protein_coding	0.403591	0.420929	0.508296	0.302997	0.205299	alternative	51	TRUE	304193	20.7124	0.441417	0.398346	0.444443	0.420929	0.43161	0.451579	0.43057	0.332142	0.327425	0.327499	0.316286	0.315079	0.337689	0.331316	0.302997	0.321658	0.332582
chr1	41188880	41188946	67	+	uc001cgc.3	41157679	41237275	41204515	41236500	15	NFYC	5	yes	alternative	FALSE	FALSE					ENSG00000066136	protein_coding	0.00923403	0	0.25	0	0.25	alternative	1	FALSE	2365	0.0860316	0.003861	0	0	0	0	0	0	0	0.0153846	0	0	0	0	0	0	0	0
chr1	41204508	41204620	113	+	uc010ojm.1	41157241	41232915	41204515	41232432	5	NFYC	2	no	alternative	FALSE	FALSE					ENSG00000066136	protein_coding	0.999898	1	1	0.997143	0.00285714	alternative	51	FALSE	626846	0.0208065	0.997143	1	1	1	1	1	1	1	1	1	1	1	1	1	1	1	1
chr1	41213206	41213277	72	+	uc001cfx.4	41157241	41237275	41204515	41236500	11	NFYC	3	yes	alternative	FALSE	FALSE					ENSG00000066136	protein_coding	0.999772	0.999913	1	0.997085	0.00291485	alternative	51	TRUE	769692	0.0130918	0.997085	0.9999	1	0.999858	0.999904	0.999982	1	1	1	1	0.999935	0.999731	1	0.999884	0.999668	1	0.999847
chr1	41215245	41215358	114	+	uc001cfx.4	41157241	41237275	41204515	41236500	11	NFYC	4	yes	alternative	FALSE	FALSE					ENSG00000066136	protein_coding	0.995414	0.996048	1	0.989047	0.0109528	alternative	51	TRUE	758122	0.468732	0.990734	0.995036	0.996766	0.994623	0.996273	0.994344	0.995099	0.994222	0.997714	0.997377	0.99668	0.996538	0.996893	0.996484	0.997191	0.995313	0.996973
chr1	41218823	41218918	96	+	uc001cfx.4	41157241	41237275	41204515	41236500	11	NFYC	5	yes	alternative	FALSE	FALSE					ENSG00000066136	protein_coding	0.999546	0.999728	1	0.996443	0.00355684	alternative	51	TRUE	725866	0.0301578	0.996773	0.99978	0.999769	0.999619	0.999578	0.999728	1	0.999249	0.999694	0.999395	0.998838	0.999004	0.999754	0.999373	0.999528	0.999554	0.999464
chr1	41223793	41223966	174	+	uc010ojm.1	41157241	41232915	41204515	41232432	5	NFYC	3	no	alternative	FALSE	FALSE					ENSG00000066136	protein_coding	0.999898	1	1	0.997143	0.00285714	alternative	51	FALSE	731348	3.43039	0.997143	1	1	1	1	1	1	1	1	1	1	1	1	1	1	1	1
chr1	41228560	41228718	159	+	uc010ojm.1	41157241	41232915	41204515	41232432	5	NFYC	4	yes	alternative	FALSE	FALSE					ENSG00000066136	protein_coding	0.999898	1	1	0.997143	0.00285714	alternative	51	FALSE	776190	0.00187025	0.997143	1	1	1	1	1	1	1	1	1	1	1	1	1	1	1	1
chr1	41232590	41232646	57	+	uc001cfx.4	41157241	41237275	41204515	41236500	11	NFYC	9	yes	alternative	FALSE	FALSE					ENSG00000066136	protein_coding	0.0631881	0.0596792	0.135672	0.0246688	0.111003	alternative	36	TRUE	956506	103.568	0.0940295	0.0741532	0.0452656	0.072777	0.0610519	0.0720391	0.0596254	0.0308113	0.0246688	0.0264624	0.0273641	0.0257874	0.0286509	0.0259221	0.0406167	0.0322516	0.026676
chr1	41235028	41235087	60	+	uc001cfx.4	41157241	41237275	41204515	41236500	11	NFYC	10	no	alternative	FALSE	FALSE					ENSG00000066136	protein_coding	0.999898	1	1	0.997143	0.00285714	alternative	51	FALSE	827864	3.59743	0.997143	1	1	1	1	1	1	1	1	1	1	1	1	1	1	1	1
chr1	42865075	42865305	231	+	uc001chi.2	42846467	42889900	42846605	42880645	5	RIMKLA	2	no	alternative	FALSE	FALSE					ENSG00000177181	protein_coding	0.730302	0.962264	1	0	1	alternative	27	FALSE	30842	4.24793	-1	-1	-1	0.00884956	0.0547945	0.00952381	-1	0.916667	0.987179	0.97561	1	0.991379	1	1	0.912281	1	0.932432
chr1	42870182	42870268	87	+	uc001chi.2	42846467	42889900	42846605	42880645	5	RIMKLA	3	no	alternative	FALSE	FALSE					ENSG00000177181	protein_coding	0.736086	0.981683	1	0	1	alternative	28	FALSE	40572	5.23705	-1	-1	-1	0.0803571	0.084507	0.0193237	-1	0.981481	1	0.979167	1	1	1	1	1	0.987952	0.966292
chr1	42875655	42875858	204	+	uc001chi.2	42846467	42889900	42846605	42880645	5	RIMKLA	4	no	alternative	FALSE	FALSE					ENSG00000177181	protein_coding	0.807685	1	1	0	1	alternative	30	FALSE	58526	8.44524	-1	-1	-1	-1	-1	0.0491803	0.833333	1	1	0.990476	1	1	1	1	0.987654	1	0.979167
chr1	42938793	42938974	182	+	uc001chm.2	42929024	43120335	43042741	43119699	23	CCDC30	2	no	alternative	FALSE	FALSE					ENSG00000186409	protein_coding	0.243548	0.0152654	0.943662	0	0.943662	alternative	1	FALSE	10525	0.42443	-1	-1	-1	-1	-1	-1	-1	-1	-1	-1	0.0175439	0.012987	-1	-1	-1	-1	-1
chr1	42946132	42946237	106	+	uc001chm.2	42929024	43120335	43042741	43119699	23	CCDC30	3	no	alternative	TRUE	FALSE					ENSG00000186409	protein_coding	0.734704	0.934852	1	0	1	Aluexon	13	FALSE	17614	3.6934	-1	-1	-1	-1	-1	-1	-1	-1	-1	0.822581	-1	-1	1	0.932203	-1	0.947368	0.80597
chr1	42948334	42948487	154	+	uc001chm.2	42929024	43120335	43042741	43119699	23	CCDC30	4	no	alternative	FALSE	FALSE					ENSG00000186409	protein_coding	0.972895	0.98676	1	0.75	0.25	alternative	36	FALSE	38748.5	5.36528	0.953125	-1	0.990654	0.972414	0.977273	0.992218	-1	1	0.985714	0.989583	0.988372	0.989691	1	0.979798	0.972222	1	0.979381
chr1	42962769	42962884	116	+	uc010oju.1	42962768	43047185	42962768	42962768	11	CCDC30	1	no	alternative	FALSE	FALSE					ENSG00000186409	protein_coding	0.979782	0.989816	1	0.867188	0.132812	alternative	40	FALSE	41695.5	4.30497	0.928205	0.867188	0.980392	0.987342	0.989247	0.988636	1	0.982143	0.986301	1	1	0.990385	1	1	1	1	1
chr1	42964489	42964587	99	+	uc010oju.1	42962768	43047185	42962768	42962768	11	CCDC30	2	no	alternative	FALSE	FALSE					ENSG00000186409	protein_coding	0.926544	0.979475	1	0	1	alternative	21	FALSE	24613	1.44909	-1	-1	-1	-1	-1	0.946429	-1	0.840909	0.96	0.975	-1	-1	0.988636	0.973333	0.960784	0.986111	0.963415
chr1	42995273	42995392	120	+	uc010oju.1	42962768	43047185	42962768	42962768	11	CCDC30	3	no	alternative	FALSE	FALSE					ENSG00000186409	protein_coding	0.00153651	0	0.0135975	0	0.0135975	alternative	0	TRUE	12597.5	1.44909	0	0	0.00535714	0.00206478	0.00174216	0.00127714	0	0	0	0.00337714	0	0	0.00154083	0.00152207	0	0	0.00296296
chr1	43000560	43000660	101	+	uc010oju.1	42962768	43047185	42962768	42962768	11	CCDC30	4	yes	alternative	FALSE	FALSE					ENSG00000186409	protein_coding	0.389998	0.156085	1	0	1	alternative	7	FALSE	12215.5	1.40666	-1	-1	-1	-1	-1	-1	-1	0.325	-1	-1	-1	-1	-1	0.0363636	0.240741	-1	-1
chr1	43002147	43002272	126	+	uc010oju.1	42962768	43047185	42962768	42962768	11	CCDC30	5	yes	alternative	FALSE	FALSE					ENSG00000186409	protein_coding	0.134499	0.022	1	0	1	alternative	6	FALSE	8053.5	0.203039	0.0335196	-1	-1	-1	-1	-1	-1	0.15	0	-1	0.0344828	-1	-1	0.0147059	0.188679	-1	0.111111
chr1	43004844	43004981	138	+	uc009vwk.1	43000559	43120335	43002155	43119699	16	CCDC30	3	yes	alternative	FALSE	FALSE					ENSG00000186409	protein_coding	0.00613967	0	0.122873	0	0.122873	alternative	1	TRUE	5346.5	0.476096	0.000523286	0	0	0.00292398	0	0	0	0.00768481	0	0.00724223	0	0	0	0	0.00820072	0.00634122	0.000388651
chr1	43011081	43011250	170	+	uc010oju.1	42962768	43047185	42962768	42962768	11	CCDC30	6	yes	alternative	FALSE	FALSE					ENSG00000186409	protein_coding	0.00989436	0	0.0983607	0	0.0983607	alternative	3	FALSE	3378	0.313618	0	0	0	0	0	0.00458716	0	0.0408163	0	0.0344828	0	0	0.011236	0	0.0461538	0.0735294	0.0352941
chr1	43021827	43022076	250	+	uc010oju.1	42962768	43047185	42962768	42962768	11	CCDC30	7	yes	alternative	FALSE	FALSE					ENSG00000186409	protein_coding	0.00760083	0	0.166667	0	0.166667	alternative	1	FALSE	2946	0.375102	0.00333333	0	0	0	0.0224719	0.0168067	0	0.0204082	0	0	0	0	0.0140845	0	0	0.0169492	0.0416667
chr1	43023810	43023947	138	+	uc001chm.2	42929024	43120335	43042741	43119699	23	CCDC30	12	no	alternative	FALSE	FALSE					ENSG00000186409	protein_coding	0.000819856	0	0.0115385	0	0.0115385	alternative	0	TRUE	3582.5	0.375102	0	0	0	0.000840336	0.000801282	0.00100402	0	0	0	0	0.0115385	0.00340136	0	0	0	0.00897436	0
chr1	43031967	43032146	180	+	uc010oju.1	42962768	43047185	42962768	42962768	11	CCDC30	8	no	alternative	FALSE	FALSE					ENSG00000186409	protein_coding	0.917851	0.986477	1	0	1	alternative	17	FALSE	20744	4.47446	-1	-1	-1	-1	-1	-1	-1	0.846154	0.980392	0.986111	0.964286	0.953125	0.988889	0.987342	-1	0.986842	0.91954
chr1	43042691	43042900	210	+	uc010oju.1	42962768	43047185	42962768	42962768	11	CCDC30	9	no	alternative	FALSE	FALSE					ENSG00000186409	protein_coding	0.987884	1	1	0.897059	0.102941	alternative	35	FALSE	42945.5	5.5654	0.913462	0.897059	1	0.973856	1	0.984791	-1	1	1	1	1	1	1	1	1	1	1
chr1	43047031	43047185	155	+	uc010oju.1	42962768	43047185	42962768	42962768	11	CCDC30	11	no	alternative	FALSE	FALSE					ENSG00000186409	protein_coding	0.985098	1	1	0.888112	0.111888	alternative	42	FALSE	51799.5	6.54436	0.920354	0.888112	1	0.989011	0.990385	0.992806	1	1	1	1	1	1	1	1	0.987952	1	1
chr1	43076649	43076761	113	+	uc001chm.2	42929024	43120335	43042741	43119699	23	CCDC30	17	no	alternative	FALSE	FALSE					ENSG00000186409	protein_coding	0.873133	0.966499	1	0.015625	0.984375	alternative	24	FALSE	25245	2.4235	-1	-1	0.975	-1	-1	-1	-1	0.934783	1	0.978261	0.963636	0.918919	1	0.968085	0.910448	1	0.989247
chr1	43102908	43103049	142	+	uc001chm.2	42929024	43120335	43042741	43119699	23	CCDC30	18	no	alternative	FALSE	FALSE					ENSG00000186409	protein_coding	0.865122	0.978408	1	0	1	alternative	24	FALSE	25294.5	3.48989	-1	-1	0.961538	-1	-1	-1	-1	1	0.967742	0.989583	0.982456	-1	1	1	0.958333	0.987805	0.990196
chr1	43108144	43108280	137	+	uc001chm.2	42929024	43120335	43042741	43119699	23	CCDC30	19	no	alternative	FALSE	FALSE					ENSG00000186409	protein_coding	0.974178	1	1	0.666667	0.333333	alternative	27	FALSE	32875	4.19568	-1	-1	0.977528	-1	-1	-1	-1	1	1	1	0.987342	1	1	1	1	1	1
chr1	43110364	43110478	115	+	uc001chm.2	42929024	43120335	43042741	43119699	23	CCDC30	20	no	alternative	FALSE	FALSE					ENSG00000186409	protein_coding	0.968981	0.995	1	0.6	0.4	alternative	28	FALSE	35007.5	3.98843	-1	-1	1	-1	0.942029	-1	-1	1	0.974026	1	0.977528	0.99	1	1	0.985915	1	1
chr1	43111806	43111988	183	+	uc001chm.2	42929024	43120335	43042741	43119699	23	CCDC30	21	no	alternative	FALSE	FALSE	hiton5SS		unclear	unclear	ENSG00000186409	protein_coding	0.964773	1	1	0.5	0.5	alternative	28	FALSE	37521	4.78328	-1	0.824561	1	-1	-1	-1	-1	1	0.974684	1	0.98913	1	1	1	0.986301	1	1
chr1	43119047	43119114	68	+	uc001chm.2	42929024	43120335	43042741	43119699	23	CCDC30	22	no	alternative	FALSE	FALSE					ENSG00000186409	protein_coding	0.977535	0.998397	1	0.75	0.25	alternative	26	FALSE	35966	3.6249	-1	-1	0.989796	-1	-1	-1	-1	0.983607	1	1	1	1	1	1	0.987342	1	1
chr1	43435920	43436065	146	+	uc001cil.3	43424719	43449029	43424719	43424719	4	SLC2A1-AS1	2	no	alternative	FALSE	FALSE					ENSG00000227533	lincRNA	0.870554	0.989899	1	0	1	alternative	32	FALSE	29134	3.35453	-1	-1	-1	1	0.989899	0.992832	1	0.980769	1	1	-1	-1	1	1	1	0.971429	0.990291
chr1	43439645	43439859	215	+	uc001cil.3	43424719	43449029	43424719	43424719	4	SLC2A1-AS1	3	no	alternative	FALSE	FALSE					ENSG00000227533	lincRNA	0.723637	0.953276	1	0	1	alternative	12	FALSE	19109.5	1.11292	-1	-1	-1	0.982759	-1	0.985849	-1	-1	-1	0.932203	-1	-1	-1	0.888889	-1	-1	0.971014
chr1	43638403	43638581	179	+	uc001cip.2	43638000	43676549	43638424	43675755	11	WDR65	2	yes	alternative	FALSE	FALSE					ENSG00000243710	protein_coding	0.026845	0	0.25	0	0.25	alternative	8	FALSE	2701.5	0.551257	0	0	0	0	0	0	0	0.0612245	0	0.164179	0	0	0	0.028169	0.0689655	0.163934	0.206897
chr1	43642792	43642882	91	+	uc010ojz.2	43638000	43675789	43638548	43675787	13	WDR65	3	no	alternative	FALSE	TRUE	both	LINE22296xL2a	primatespecific	primatespecific	ENSG00000243710	protein_coding	0.00551432	0	0.0456503	0	0.0456503	LINEexon	0	TRUE	5779.5	0.551257	0.00293255	0	0	0	0	0	0	0.016705	0.00933275	0.0399236	0	0	0.00994208	0.00788288	0.0262919	0.0456503	0.0222095
chr1	43647205	43647521	317	+	uc010ojz.2	43638000	43675789	43638548	43675787	13	WDR65	4	no	alternative	FALSE	FALSE					ENSG00000243710	protein_coding	0.0654766	0	0.5	0	0.5	alternative	11	FALSE	6078	0.869667	0	0	0	0	0	0	0	0.177778	0.130435	0.380952	0	0	-1	0.109091	0.265306	0.461538	0.5
chr1	43649262	43649548	287	+	uc010ojz.2	43638000	43675789	43638548	43675787	13	WDR65	5	no	alternative	FALSE	FALSE					ENSG00000243710	protein_coding	0.0793871	0	0.666667	0	0.666667	alternative	9	FALSE	7831	0.961075	0	0	0.00847458	0	0	0	0	0.255319	0.122449	0.442857	0	0	-1	-1	0.333333	0.481481	0.666667
chr1	43650820	43651027	208	+	uc010ojz.2	43638000	43675789	43638548	43675787	13	WDR65	6	no	alternative	FALSE	FALSE					ENSG00000243710	protein_coding	0.0865618	0	0.704918	0	0.704918	alternative	11	FALSE	8632	1.05693	0	0	0	0	0	0	0	0.318182	0.0697674	0.5	0	0	-1	-1	0.363636	0.519231	0.704918
chr1	43652378	43652530	153	+	uc010ojz.2	43638000	43675789	43638548	43675787	13	WDR65	7	no	alternative	FALSE	FALSE					ENSG00000243710	protein_coding	0.100558	0	0.981132	0	0.981132	alternative	10	FALSE	8944.5	1.03413	0	0	0	0	0	0	0	0.292683	-1	0.474576	0	0	-1	-1	0.423729	0.510204	0.655172
chr1	43663224	43663363	140	+	uc010ojz.2	43638000	43675789	43638548	43675787	13	WDR65	8	no	alternative	FALSE	FALSE					ENSG00000243710	protein_coding	0.103234	0	0.968254	0	0.968254	alternative	11	FALSE	9417.5	1.1675	0.00310559	0	0	0	0	0	0	0.275	0.255814	0.491525	0	0	-1	-1	0.481481	0.583333	0.655738
chr1	43664152	43664317	166	+	uc010ojz.2	43638000	43675789	43638548	43675787	13	WDR65	9	no	alternative	FALSE	FALSE					ENSG00000243710	protein_coding	0.110309	0	0.984615	0	0.984615	alternative	12	FALSE	10545.5	1.29784	0	0.00588235	0	0	0	0	0	0.311111	-1	0.6	0	0	-1	-1	0.461538	0.614035	0.692308
chr1	43665061	43665174	114	+	uc010ojz.2	43638000	43675789	43638548	43675787	13	WDR65	10	no	alternative	FALSE	FALSE					ENSG00000243710	protein_coding	0.138125	0	0.986842	0	0.986842	alternative	12	FALSE	12964	1.7329	0	0	0	0	0	0	0	0.4	-1	0.676471	0	0	-1	-1	0.535714	0.612245	0.724638
chr1	43672391	43672603	213	+	uc010ojz.2	43638000	43675789	43638548	43675787	13	WDR65	11	no	alternative	FALSE	FALSE					ENSG00000243710	protein_coding	0.131683	0	0.969697	0	0.969697	alternative	11	FALSE	12022.5	1.07773	0	0	0	0	0	0	0	0.292683	-1	0.646154	0	0	-1	-1	0.480769	0.545455	0.650794
chr1	43680926	43681087	162	+	uc021omk.1	43638000	43720029	43638424	43719862	24	WDR65	12	no	alternative	FALSE	FALSE					ENSG00000243710	protein_coding	0.167355	0	1	0	1	alternative	12	FALSE	16350	2.31818	0	0.00574713	0	0	0	0	0	0.475	-1	0.828947	0	0	-1	-1	0.686275	0.666667	0.933333
chr1	43685053	43685208	156	+	uc021omk.1	43638000	43720029	43638424	43719862	24	WDR65	13	no	alternative	FALSE	FALSE					ENSG00000243710	protein_coding	0.187486	0	1	0	1	alternative	13	FALSE	21217.5	0.0420807	0.00630915	0.00584795	0	0	0	0	0	0.463415	-1	0.855422	0	0	-1	-1	0.745455	0.71875	0.942529
chr1	43687043	43687136	94	+	uc021omk.1	43638000	43720029	43638424	43719862	24	WDR65	14	no	alternative	FALSE	FALSE					ENSG00000243710	protein_coding	0.201564	0	1	0	1	alternative	13	FALSE	23159.5	2.77218	0.00645161	0	0	0	0	0	0	0.511628	-1	0.945946	0	0	-1	-1	0.854167	0.809524	0.977528
chr1	43687776	43687966	191	+	uc021omk.1	43638000	43720029	43638424	43719862	24	WDR65	15	no	alternative	FALSE	FALSE					ENSG00000243710	protein_coding	0.206621	0	0.989583	0	0.989583	alternative	14	FALSE	24235.5	2.89363	0.00662252	0.00649351	0	0	0	0.00324675	0	0.567568	-1	0.962025	0	0	-1	-1	0.893617	0.8	0.955056
chr1	43688495	43688668	174	+	uc021omk.1	43638000	43720029	43638424	43719862	24	WDR65	16	no	alternative	FALSE	FALSE					ENSG00000243710	protein_coding	0.235072	0.00469484	1	0	1	alternative	15	FALSE	29915.5	4.10006	0.00331126	0.020979	0.00884956	0	0	0.00324675	0	-1	0.52381	0.965116	0	0	-1	-1	0.9375	0.809524	0.946237
chr1	43689717	43689875	159	+	uc021omk.1	43638000	43720029	43638424	43719862	24	WDR65	17	no	alternative	FALSE	FALSE					ENSG00000243710	protein_coding	0.237835	0.00905886	1	0	1	alternative	14	FALSE	31943	3.36762	0.00653595	0.0138889	0.00877193	0	0	0.00332226	0	-1	0.545455	0.977011	0	0.00934579	-1	-1	0.842105	0.796875	0.968085
chr1	43692654	43692797	144	+	uc021omk.1	43638000	43720029	43638424	43719862	24	WDR65	18	no	alternative	FALSE	FALSE					ENSG00000243710	protein_coding	0.233406	0.00892857	1	0	1	alternative	15	FALSE	31919	4.09445	0.00337838	0.0253165	0	0	0	0.00333333	0	0.692308	-1	0.977273	0	0.00892857	-1	-1	0.83871	0.892857	0.979167
chr1	43698179	43698295	117	+	uc021omk.1	43638000	43720029	43638424	43719862	24	WDR65	20	no	alternative	FALSE	FALSE					ENSG00000243710	protein_coding	0.302651	0.0240964	1	0	1	alternative	14	FALSE	34427.5	3.95406	-1	-1	0.0240964	-1	-1	0.0473684	-1	0.625	-1	0.934783	0	0	-1	-1	0.898551	0.866667	0.979167
chr1	43699950	43700084	135	+	uc021omk.1	43638000	43720029	43638424	43719862	24	WDR65	21	no	alternative	FALSE	FALSE					ENSG00000243710	protein_coding	0.465437	0.548814	1	0	1	alternative	22	FALSE	39517.5	5.2844	0.784753	-1	-1	0.666667	0.6875	0.456522	-1	0.767442	-1	0.978495	0	0.0108696	-1	-1	0.921875	0.901639	0.968421
chr1	43700166	43700309	144	+	uc021omk.1	43638000	43720029	43638424	43719862	24	WDR65	22	no	alternative	FALSE	FALSE					ENSG00000243710	protein_coding	0.530858	0.654545	1	0	1	alternative	32	FALSE	43298.5	4.83799	0.875	0.642857	0.304878	0.736842	0.783505	0.597765	-1	0.880952	0.862745	0.989899	0	0	-1	0.885246	0.924242	0.920635	0.989899
chr1	43708898	43709030	133	+	uc021omk.1	43638000	43720029	43638424	43719862	24	WDR65	23	no	alternative	FALSE	FALSE					ENSG00000243710	protein_coding	0.587744	0.75	1	0	1	alternative	31	FALSE	52355.5	7.40175	0.869091	0.768595	0.405405	0.77305	0.8	0.670157	0	0.954545	0.962264	0.990654	0	0	1	0.929577	0.972973	0.985714	0.990566
chr1	43770522	43770836	315	+	uc010okb.2	43766565	43772782	43766742	43772782	4	TIE1	2	yes	alternative	FALSE	FALSE					ENSG00000066056	protein_coding	0.97305	1	1	0.0047619	0.995238	alternative	47	FALSE	150159	24.1134	0.997143	1	1	0.995122	1	0.989899	1	0.980392	0.985915	0.981308	-1	0.975904	1	1	0.987654	0.962963	0.976744
chr1	43770904	43771014	111	+	uc010okb.2	43766565	43772782	43766742	43772782	4	TIE1	3	yes	alternative	FALSE	FALSE					ENSG00000066056	protein_coding	0.972161	1	1	0	1	alternative	50	FALSE	230068	29.6722	0.997143	1	1	0.995392	1	0.993631	1	0.984375	0.987013	1	0.971831	0.972477	1	1	1	0.966292	0.989691
chr1	43772813	43772944	132	+	uc010okc.2	43766565	43775203	43766742	43775099	7	TIE1	5	yes	alternative	FALSE	FALSE					ENSG00000066056	protein_coding	0.969196	1	1	0.00534759	0.994652	alternative	50	FALSE	191608	25.5018	0.997143	1	1	0.995305	1	0.990164	1	0.984127	1	1	0.941176	0.990099	1	0.980198	1	0.976744	0.979798
chr1	43773103	43773243	141	+	uc010okc.2	43766565	43775203	43766742	43775099	7	TIE1	6	no	alternative	FALSE	FALSE					ENSG00000066056	protein_coding	0.9753	1	1	0.0149254	0.985075	alternative	49	FALSE	213298	0.0466394	0.997143	1	1	1	1	1	1	0.984848	1	1	0.984615	1	1	0.990291	0.988372	1	0.969388
chr1	43773467	43773595	129	+	uc010okd.2	43766565	43779134	43766742	43779134	13	TIE1	7	yes	alternative	FALSE	FALSE					ENSG00000066056	protein_coding	0.857347	0.877546	0.953848	0.0117845	0.942064	alternative	50	TRUE	256428	3.68007	0.854138	0.903279	0.869881	0.872812	0.859633	0.871336	0.900991	0.854989	0.860093	0.888734	0.825174	0.903815	0.89458	0.868263	0.843861	0.858706	0.88511
chr1	43774657	43774802	146	+	uc010okd.2	43766565	43779134	43766742	43779134	13	TIE1	8	yes	alternative	FALSE	FALSE					ENSG00000066056	protein_coding	0.974323	1	1	0.0210526	0.978947	alternative	50	FALSE	282402	37.7958	0.997143	1	1	0.99095	1	0.993769	1	0.985714	0.987805	1	0.988235	1	1	1	0.98913	0.989247	1
chr1	43775059	43775203	145	+	uc010okc.2	43766565	43775203	43766742	43775099	7	TIE1	7	no	alternative	FALSE	FALSE					ENSG00000066056	protein_coding	0.977214	1	1	0.0382514	0.961749	alternative	50	FALSE	342010	42.1598	0.997143	1	1	0.995516	1	1	1	1	1	1	0.988372	1	1	1	1	1	1
chr1	43777342	43777500	159	+	uc010okd.2	43766565	43779134	43766742	43779134	13	TIE1	10	no	alternative	FALSE	FALSE					ENSG00000066056	protein_coding	0.977972	1	1	0.0232558	0.976744	alternative	50	FALSE	359311	41.8404	0.997143	1	1	1	1	1	1	1	1	1	1	1	1	0.990385	1	0.989011	0.990741
chr1	43777665	43777802	138	+	uc010okd.2	43766565	43779134	43766742	43779134	13	TIE1	11	no	alternative	FALSE	FALSE					ENSG00000066056	protein_coding	0.977614	1	1	0.0508475	0.949153	alternative	51	FALSE	322734	0.48685	0.997143	1	1	1	1	1	1	1	1	1	1	1	1	0.990385	1	0.989247	0.990826
chr1	43777976	43778272	297	+	uc010okd.2	43766565	43779134	43766742	43779134	13	TIE1	12	no	alternative	FALSE	FALSE					ENSG00000066056	protein_coding	0.978475	1	1	0.0357143	0.964286	alternative	50	FALSE	344632	46.9598	0.997143	1	1	1	1	1	1	1	1	1	0.989362	1	1	1	1	1	1
chr1	43782870	43783080	211	+	uc010oke.2	43766565	43788781	43766794	43788393	23	TIE1	15	no	alternative	FALSE	FALSE					ENSG00000066056	protein_coding	0.979029	1	1	0.0111732	0.988827	alternative	50	FALSE	484956	65.1549	0.997143	1	1	0.995516	1	1	1	1	1	1	1	1	1	1	1	1	1
chr1	43783235	43783345	111	+	uc010oke.2	43766565	43788781	43766794	43788393	23	TIE1	16	no	alternative	FALSE	FALSE					ENSG00000066056	protein_coding	0.978731	1	1	0.00540541	0.994595	alternative	50	FALSE	568186	67.6766	0.997143	1	1	0.995516	1	1	1	1	1	1	1	1	1	1	1	1	1
chr1	43783553	43783743	191	+	uc010oke.2	43766565	43788781	43766794	43788393	23	TIE1	17	no	alternative	FALSE	FALSE					ENSG00000066056	protein_coding	0.978098	1	1	0.00549451	0.994505	alternative	50	FALSE	534807	57.3514	0.997143	1	1	0.995516	1	1	1	0.985915	1	1	1	1	1	1	1	1	1
chr1	43784906	43785019	114	+	uc010oke.2	43766565	43788781	43766794	43788393	23	TIE1	18	no	alternative	FALSE	FALSE					ENSG00000066056	protein_coding	0.977589	1	1	0.0102564	0.989744	alternative	50	FALSE	540055	68.9034	0.997143	1	1	1	1	1	1	0.986111	1	1	1	1	1	1	1	1	1
chr1	43785130	43785200	71	+	uc010oke.2	43766565	43788781	43766794	43788393	23	TIE1	19	no	alternative	FALSE	FALSE					ENSG00000066056	protein_coding	0.979009	1	1	0.0210526	0.978947	alternative	50	FALSE	595503	70.3141	0.997143	1	1	1	1	1	1	1	1	1	1	1	1	1	1	1	1
chr1	43787067	43787163	97	+	uc010oke.2	43766565	43788781	43766794	43788393	23	TIE1	21	no	alternative	FALSE	FALSE					ENSG00000066056	protein_coding	0.978543	1	1	0.0108696	0.98913	alternative	50	TRUE	585253	0.000116891	0.997143	1	1	1	1	1	1	1	1	1	1	1	1	1	1	1	1
chr1	43787287	43787386	100	+	uc010oke.2	43766565	43788781	43766794	43788393	23	TIE1	22	no	alternative	FALSE	FALSE					ENSG00000066056	protein_coding	0.978641	1	1	0.0104712	0.989529	alternative	50	FALSE	563497	62.9307	0.997143	1	1	1	1	1	1	1	1	1	1	1	1	1	1	1	1
chr1	43803770	43803902	133	+	uc001civ.3	43803474	43815208	43803519	43815115	10	MPL	2	yes	alternative	FALSE	FALSE					ENSG00000117400	protein_coding	0.00165561	0	0.0819672	0	0.0819672	alternative	1	FALSE	699.5	0.118878	0	0	0	0	0	0	0	0	0	0	0	0	0	0	0	0	0
chr1	43804213	43804391	179	+	uc001civ.3	43803474	43815208	43803519	43815115	10	MPL	3	no	alternative	FALSE	FALSE					ENSG00000117400	protein_coding	0.00427231	0	0.17284	0	0.17284	alternative	1	FALSE	1266.5	0.177206	0.00515464	0	0	0	0.00833333	0	0	0	0	0	0	0	0	0	0	0	0
chr1	43805635	43805797	163	+	uc001civ.3	43803474	43815208	43803519	43815115	10	MPL	5	no	alternative	FALSE	FALSE					ENSG00000117400	protein_coding	0.00577162	0	0.0614525	0	0.0614525	alternative	2	FALSE	1908.5	0.257744	0.0614525	0.0134228	0	0	0	0	0	0	0.0327869	0	0	0	-1	0.0571429	0.0344828	0	0
chr1	43806058	43806184	127	+	uc001civ.3	43803474	43815208	43803519	43815115	10	MPL	6	no	alternative	FALSE	FALSE					ENSG00000117400	protein_coding	0.0123416	0	0.229508	0	0.229508	alternative	4	FALSE	2238	0.265459	0.0473684	0.0136054	0	0	0	0.00334448	0	0	0.113208	0	0	0.00806452	-1	0.229508	0.0340909	0.010989	0
chr1	43812116	43812300	185	+	uc001civ.3	43803474	43815208	43803519	43815115	10	MPL	7	no	alternative	FALSE	FALSE					ENSG00000117400	protein_coding	0.00907776	0	0.237288	0	0.237288	alternative	2	FALSE	1846.5	0.166219	0.0105263	0.0125786	0	0	0	0.00321543	0	0	0.0784314	0	0	0.00813008	-1	0.237288	0.0235294	0.011236	0
chr1	43812463	43812605	143	+	uc001civ.3	43803474	43815208	43803519	43815115	10	MPL	8	no	alternative	FALSE	FALSE					ENSG00000117400	protein_coding	0.00294966	0	0.105263	0	0.105263	alternative	1	FALSE	1293.5	0.136178	0.00956938	0	0	0	0	0	0	0	0	0	0	0.00813008	-1	0.105263	0	0	0
chr1	43814514	43814673	160	+	uc001civ.3	43803474	43815208	43803519	43815115	10	MPL	9	no	alternative	FALSE	FALSE					ENSG00000117400	protein_coding	0.00947037	0	0.0555556	0	0.0555556	alternative	2	FALSE	3670.5	0.721917	-1	0.0136054	0	0	-1	0.00595238	-1	-1	-1	-1	0	0.00980392	-1	-1	0.0517241	0.0384615	-1
chr1	43817887	43817974	88	+	uc001ciw.3	43803474	43820135	43803519	43818443	12	MPL	11	no	alternative	FALSE	FALSE					ENSG00000117400	protein_coding	0.101142	0	0.888889	0	0.888889	alternative	2	FALSE	7383	1.10321	-1	-1	-1	-1	-1	-1	-1	-1	-1	-1	0	0.0119048	-1	-1	-1	-1	-1
chr1	43825161	43825309	149	+	uc001cix.3	43824625	43828873	43824886	43828800	11	CDC20	3	no	alternative	FALSE	FALSE					ENSG00000117399	protein_coding	0.765558	0.899762	1	0	1	alternative	19	FALSE	135178	16.7407	0.852041	-1	0.791209	-1	-1	-1	1	-1	0.0204082	-1	-1	-1	-1	-1	-1	-1	-1
chr1	43825396	43825492	97	+	uc001cix.3	43824625	43828873	43824886	43828800	11	CDC20	4	no	alternative	FALSE	FALSE					ENSG00000117399	protein_coding	0.757959	0.884615	1	0.0354331	0.964567	alternative	22	FALSE	137606	15.4291	0.874372	-1	0.806818	-1	-1	-1	0.666667	-1	0.0697674	0.0983607	-1	-1	-1	-1	-1	-1	0.0655738
chr1	43825640	43825768	129	+	uc001cix.3	43824625	43828873	43824886	43828800	11	CDC20	5	no	alternative	FALSE	FALSE					ENSG00000117399	protein_coding	0.903059	0.94934	1	0.0765766	0.923423	alternative	22	FALSE	189878	28.9608	0.921053	-1	0.887755	-1	0.802817	-1	0.857143	-1	-1	-1	-1	-1	-1	-1	-1	-1	-1
chr1	43825864	43826060	197	+	uc001cix.3	43824625	43828873	43824886	43828800	11	CDC20	6	no	alternative	FALSE	FALSE					ENSG00000117399	protein_coding	0.940744	0.96	1	0.705882	0.294118	alternative	23	FALSE	243207	27.8964	0.953125	0.790323	0.923077	-1	0.907895	-1	0.75	-1	-1	-1	-1	-1	-1	-1	-1	-1	-1
chr1	43826170	43826264	95	+	uc001cix.3	43824625	43828873	43824886	43828800	11	CDC20	7	no	alternative	FALSE	FALSE					ENSG00000117399	protein_coding	0.904461	0.956942	1	0.333333	0.666667	alternative	24	FALSE	218512	23.1875	0.937759	-1	0.915789	-1	0.8	-1	0.833333	-1	-1	-1	-1	-1	-1	-1	-1	-1	-1
chr1	43826404	43826632	229	+	uc001cix.3	43824625	43828873	43824886	43828800	11	CDC20	8	no	alternative	FALSE	FALSE					ENSG00000117399	protein_coding	0.898946	0.973982	1	0.119816	0.880184	alternative	26	FALSE	216652	27.4616	0.92827	-1	0.918367	-1	0.849315	-1	1	-1	-1	-1	-1	-1	-1	-1	0.86	-1	-1
chr1	43826791	43826916	126	+	uc001cix.3	43824625	43828873	43824886	43828800	11	CDC20	9	no	alternative	FALSE	TRUE	hiton5SS	LINE22442xL2	oldInsertions	degen	ENSG00000117399	protein_coding	0.914231	0.981818	1	0.166667	0.833333	LINEexon	27	FALSE	253081	31.704	0.95122	-1	0.970874	-1	0.873418	-1	1	-1	-1	-1	-1	-1	-1	-1	0.927273	0.76	-1
chr1	43827866	43827983	118	+	uc001cix.3	43824625	43828873	43824886	43828800	11	CDC20	10	no	alternative	FALSE	TRUE	hiton5SS	LINE22443xL1MB7	oldInsertions	degen	ENSG00000117399	protein_coding	0.966043	0.988372	1	0.722222	0.277778	LINEexon	27	FALSE	254335	27.7548	0.955285	-1	0.972222	-1	0.924051	-1	1	0.722222	-1	-1	-1	-1	-1	-1	0.862745	-1	-1
chr1	43868848	43868973	126	+	uc001cjh.3	43855555	43872565	43855639	43871998	5	SZT2	2	no	alternative	FALSE	FALSE					ENSG00000198198	protein_coding	0.980564	0.994678	1	0.863636	0.136364	alternative	50	FALSE	68086	0.185739	0.988095	0.995238	1	0.995305	1	0.993243	1	0.972222	0.895833	0.973333	0.990196	0.991379	0.924051	0.971429	0.927273	0.9	0.944444
chr1	43869272	43869445	174	+	uc001cji.1	43855555	43878462	43855555	43855555	6	SZT2	3	yes	alternative	FALSE	FALSE					ENSG00000198198	protein_coding	0.984339	0.998503	1	0.894737	0.105263	alternative	50	FALSE	72148.5	7.94775	0.997006	1	0.984	1	1	0.993631	1	0.894737	0.90566	0.975309	1	1	0.973684	0.959459	0.95	0.9375	0.972222
chr1	43870051	43870221	171	+	uc001cjh.3	43855555	43872565	43855639	43871998	5	SZT2	4	no	alternative	FALSE	FALSE					ENSG00000198198	protein_coding	0.971779	0.993958	1	0.8	0.2	alternative	49	FALSE	59707	6.01064	0.996904	1	0.966387	0.995169	1	0.993355	1	-1	0.911111	0.96	1	1	0.967742	0.866667	0.833333	0.960784	0.9375
chr1	43880753	43880884	132	+	uc009vws.1	43855555	43892209	43855639	43892128	22	SZT2	5	no	alternative	FALSE	FALSE					ENSG00000198198	protein_coding	0.972143	0.988149	1	0.819672	0.180328	alternative	48	FALSE	58453.5	7.6547	0.996875	0.989691	0.991803	0.995098	0.983471	0.99661	1	-1	0.934783	0.972973	1	0.991453	0.952381	0.919355	0.87037	0.980769	0.902778
chr1	43881631	43881772	142	+	uc009vws.1	43855555	43892209	43855639	43892128	22	SZT2	6	no	alternative	FALSE	FALSE					ENSG00000198198	protein_coding	0.980548	0.991023	1	0.894737	0.105263	alternative	50	FALSE	67681.5	8.16797	0.987879	1	0.984962	0.995074	0.991667	0.996721	1	0.894737	0.925926	0.9875	1	0.991667	0.974684	0.932432	0.935484	0.967742	0.921053
chr1	43882206	43882312	107	+	uc009vws.1	43855555	43892209	43855639	43892128	22	SZT2	7	no	alternative	FALSE	FALSE					ENSG00000198198	protein_coding	0.976803	0.991323	1	0.877193	0.122807	alternative	50	FALSE	68060	7.74319	0.990909	1	1	1	0.991803	0.993399	1	0.886364	0.90566	0.975	1	0.991525	0.975309	0.955224	0.892857	0.945205	0.91358
chr1	43885405	43885615	211	+	uc009vws.1	43855555	43892209	43855639	43892128	22	SZT2	8	no	alternative	FALSE	FALSE					ENSG00000198198	protein_coding	0.983533	0.992647	1	0.916667	0.0833333	alternative	50	FALSE	73870	9.52624	0.990937	0.995146	0.992647	0.995349	1	0.996815	1	0.930233	0.982143	0.988636	1	1	0.987805	0.947368	0.947368	0.957143	0.916667
chr1	43885824	43885994	171	+	uc009vws.1	43855555	43892209	43855639	43892128	22	SZT2	9	no	alternative	FALSE	FALSE					ENSG00000198198	protein_coding	0.982286	0.993311	1	0.859375	0.140625	alternative	51	FALSE	80154.5	9.21239	0.994065	0.995305	1	1	1	0.996805	1	0.886364	0.96875	0.988636	1	1	0.988506	0.986486	0.951613	0.944444	0.936709
chr1	43886420	43886654	235	+	uc009vws.1	43855555	43892209	43855639	43892128	22	SZT2	10	no	alternative	FALSE	FALSE					ENSG00000198198	protein_coding	0.990742	0.996875	1	0.920635	0.0793651	alternative	51	FALSE	98635.5	13.8468	0.994203	1	1	1	1	0.996875	1	0.941176	1	0.989796	1	1	0.98913	1	0.984127	0.9625	0.956522
chr1	43886845	43886974	130	+	uc009vws.1	43855555	43892209	43855639	43892128	22	SZT2	11	no	alternative	FALSE	FALSE					ENSG00000198198	protein_coding	0.991172	1	1	0.878378	0.121622	alternative	51	FALSE	116282	13.3379	0.99422	1	1	1	1	0.996875	1	0.945455	1	1	1	1	0.990196	0.989247	0.972222	0.977011	0.959184
chr1	43887754	43887896	143	+	uc009vws.1	43855555	43892209	43855639	43892128	22	SZT2	12	no	alternative	FALSE	FALSE					ENSG00000198198	protein_coding	0.989042	0.996914	1	0.910448	0.0895522	alternative	51	FALSE	104484	11.0886	0.994203	0.99095	1	1	1	0.996914	1	0.923077	0.985714	1	1	1	1	0.98913	0.954545	0.976744	0.97561
chr1	43888151	43888303	153	+	uc009vws.1	43855555	43892209	43855639	43892128	22	SZT2	13	no	alternative	FALSE	FALSE					ENSG00000198198	protein_coding	0.989388	0.996934	1	0.916667	0.0833333	alternative	50	FALSE	88339.5	9.56353	0.991228	0.990698	1	1	1	0.996835	1	0.94	1	0.990099	1	0.99187	0.989474	0.97561	0.95082	0.973684	0.95
chr1	43888440	43888554	115	+	uc009vws.1	43855555	43892209	43855639	43892128	22	SZT2	14	no	alternative	FALSE	FALSE					ENSG00000198198	protein_coding	0.982711	0.995726	1	0.825397	0.174603	alternative	51	FALSE	79948.5	9.12694	0.994083	1	1	1	1	0.99359	1	0.934783	0.964912	0.989796	1	1	0.988636	0.95122	0.888889	0.971429	0.939759
chr1	43888770	43888987	218	+	uc009vws.1	43855555	43892209	43855639	43892128	22	SZT2	15	no	alternative	FALSE	FALSE					ENSG00000198198	protein_coding	0.984045	0.995781	1	0.84375	0.15625	alternative	51	FALSE	75428.5	8.50684	0.994083	1	1	1	1	0.996753	1	0.952381	0.98	0.965517	1	1	0.988372	0.973684	0.885246	0.970588	0.961039
chr1	43889888	43890103	216	+	uc009vws.1	43855555	43892209	43855639	43892128	22	SZT2	16	no	alternative	FALSE	FALSE					ENSG00000198198	protein_coding	0.991617	0.996825	1	0.932432	0.0675676	alternative	51	FALSE	98696	14.5665	0.994186	1	1	1	1	1	1	0.962264	1	0.989796	1	1	0.978947	0.977273	0.945205	0.974026	0.988506
chr1	43890455	43890533	79	+	uc009vws.1	43855555	43892209	43855639	43892128	22	SZT2	17	no	alternative	FALSE	FALSE					ENSG00000198198	protein_coding	0.992156	0.996364	1	0.935065	0.0649351	alternative	51	FALSE	119276	13.3181	0.994236	1	0.992958	1	1	1	1	0.964912	0.985915	1	1	1	0.981132	0.989362	0.935065	0.9625	0.979381
chr1	43890784	43890878	95	+	uc009vws.1	43855555	43892209	43855639	43892128	22	SZT2	18	no	alternative	FALSE	FALSE					ENSG00000198198	protein_coding	0.994491	1	1	0.953488	0.0465116	alternative	51	FALSE	122615	15.347	0.994236	1	0.993007	1	1	0.996933	1	0.982143	1	0.990385	1	1	0.990196	1	0.962025	0.953488	0.989796
chr1	43891145	43891313	169	+	uc009vws.1	43855555	43892209	43855639	43892128	22	SZT2	19	no	alternative	FALSE	FALSE					ENSG00000198198	protein_coding	0.993254	1	1	0.95122	0.0487805	alternative	51	FALSE	112631	10.984	0.994203	1	0.992958	1	1	0.996933	1	0.981132	0.984375	1	1	1	0.990196	1	0.972603	0.95122	0.98913
chr1	43891506	43891620	115	+	uc009vws.1	43855555	43892209	43855639	43892128	22	SZT2	20	no	alternative	FALSE	FALSE					ENSG00000198198	protein_coding	0.985631	0.995833	1	0.887324	0.112676	alternative	51	FALSE	86771	9.30146	0.997085	1	0.992857	1	1	0.996845	1	0.911111	0.966102	0.989362	1	1	0.989362	0.965517	0.923077	0.974359	0.962963
chr1	43891709	43891822	114	+	uc009vws.1	43855555	43892209	43855639	43892128	22	SZT2	21	no	alternative	FALSE	FALSE					ENSG00000198198	protein_coding	0.970128	0.992055	1	0.777778	0.222222	alternative	50	FALSE	57019.5	0.0403273	0.996885	1	1	1	1	0.996575	1	0.777778	0.9	0.957746	1	1	0.972973	0.910448	0.846154	0.951613	0.934426
chr1	43892109	43892209	101	+	uc009vws.1	43855555	43892209	43855639	43892128	22	SZT2	22	no	alternative	FALSE	FALSE					ENSG00000198198	protein_coding	0.96228	0.983417	1	0.770202	0.229798	alternative	46	TRUE	49865.5	0.0403273	0.986901	0.99305	0.986781	0.998684	0.987051	0.988446	1	-1	0.800281	0.916239	0.975535	0.974816	0.939027	-1	-1	0.833581	0.862528
chr1	43892386	43892480	95	+	uc001cjk.3	43855555	43919918	43855639	43916151	71	SZT2	22	no	alternative	FALSE	FALSE					ENSG00000198198	protein_coding	0.983898	0.994012	1	0.865672	0.134328	alternative	51	FALSE	76722.5	10.388	0.994135	1	1	1	1	0.990415	1	0.9	0.952381	0.989011	1	1	0.98913	0.974684	0.965517	0.938462	0.949367
chr1	43892727	43892850	124	+	uc001cjk.3	43855555	43919918	43855639	43916151	71	SZT2	23	no	alternative	FALSE	FALSE					ENSG00000198198	protein_coding	0.992936	1	1	0.946667	0.0533333	alternative	51	FALSE	108410	14.9564	0.997118	1	1	1	1	0.996894	1	0.980769	0.971831	1	1	1	0.990385	0.99	1	0.964286	0.965909
chr1	43892952	43893116	165	+	uc001cjk.3	43855555	43919918	43855639	43916151	71	SZT2	24	no	alternative	FALSE	FALSE					ENSG00000198198	protein_coding	0.995042	1	1	0.948052	0.0519481	alternative	51	FALSE	127860	14.935	0.997126	1	1	1	1	1	1	1	1	1	1	1	0.990826	1	0.986301	0.964286	0.978495
chr1	43893201	43893405	205	+	uc001cjk.3	43855555	43919918	43855639	43916151	71	SZT2	25	no	alternative	FALSE	FALSE					ENSG00000198198	protein_coding	0.995525	1	1	0.945205	0.0547945	alternative	51	FALSE	127966	14.9812	0.997118	1	1	1	1	1	1	1	1	1	1	1	1	1	0.971831	0.975904	0.989011
chr1	43893674	43893789	116	+	uc001cjk.3	43855555	43919918	43855639	43916151	71	SZT2	26	no	alternative	FALSE	FALSE					ENSG00000198198	protein_coding	0.996403	1	1	0.969697	0.030303	alternative	51	FALSE	126764	14.6539	0.997135	1	1	1	1	1	1	1	0.985507	1	1	1	0.990196	1	0.986111	0.987342	0.978947
chr1	43893911	43894157	247	+	uc001cjk.3	43855555	43919918	43855639	43916151	71	SZT2	27	no	alternative	FALSE	FALSE					ENSG00000198198	protein_coding	0.99585	1	1	0.961538	0.0384615	alternative	51	FALSE	122684	14.0272	0.997126	1	1	1	1	1	1	0.961538	0.986111	1	1	1	0.990654	0.98913	0.971831	0.987179	0.989247
chr1	43895374	43895515	142	+	uc001cjk.3	43855555	43919918	43855639	43916151	71	SZT2	28	no	alternative	FALSE	FALSE					ENSG00000198198	protein_coding	0.995939	1	1	0.957447	0.0425532	alternative	51	FALSE	117758	13.5025	0.997118	1	1	1	1	1	1	0.957447	1	0.990476	1	1	1	0.98913	0.957746	0.986667	0.988764
chr1	43895682	43895774	93	+	uc001cjk.3	43855555	43919918	43855639	43916151	71	SZT2	29	no	alternative	FALSE	FALSE					ENSG00000198198	protein_coding	0.997095	1	1	0.964912	0.0350877	alternative	51	FALSE	129981	16.8846	0.997126	1	1	1	1	1	1	0.964912	1	1	1	1	1	0.989796	1	0.976471	0.989247
chr1	43895982	43896060	79	+	uc001cjk.3	43855555	43919918	43855639	43916151	71	SZT2	30	no	alternative	FALSE	FALSE					ENSG00000198198	protein_coding	0.996555	1	1	0.951613	0.0483871	alternative	51	FALSE	130309	13.5792	0.997126	1	1	1	1	1	1	0.951613	1	1	1	1	1	1	0.975	0.987952	1
chr1	43896167	43896460	294	+	uc001cjk.3	43855555	43919918	43855639	43916151	71	SZT2	31	no	alternative	FALSE	FALSE					ENSG00000198198	protein_coding	0.996443	1	1	0.959184	0.0408163	alternative	51	FALSE	110908	12.3489	0.994236	1	1	1	1	1	1	1	0.984848	1	1	1	1	1	0.985507	0.9875	1
chr1	43896620	43896761	142	+	uc001cjk.3	43855555	43919918	43855639	43916151	71	SZT2	32	no	alternative	FALSE	FALSE					ENSG00000198198	protein_coding	0.996567	1	1	0.960784	0.0392157	alternative	51	FALSE	120298	15.7744	0.99422	1	1	1	1	1	1	1	1	1	1	1	1	1	0.986111	0.964286	1
chr1	43896936	43897043	108	+	uc001cjk.3	43855555	43919918	43855639	43916151	71	SZT2	33	no	alternative	FALSE	FALSE					ENSG00000198198	protein_coding	0.997564	1	1	0.98	0.02	alternative	51	FALSE	142958	17.6465	0.997101	1	1	1	1	1	1	0.981481	1	1	1	1	1	1	0.986667	0.988095	0.98
chr1	43897131	43897194	64	+	uc001cjk.3	43855555	43919918	43855639	43916151	71	SZT2	34	no	alternative	FALSE	FALSE					ENSG00000198198	protein_coding	0.996667	1	1	0.965517	0.0344828	alternative	51	FALSE	143972	16.0113	0.997118	1	1	1	1	1	1	0.965517	1	1	1	1	1	0.980198	0.971831	0.988636	0.989583
chr1	43897387	43897572	186	+	uc001cjk.3	43855555	43919918	43855639	43916151	71	SZT2	35	no	alternative	FALSE	FALSE					ENSG00000198198	protein_coding	0.996777	1	1	0.9375	0.0625	alternative	51	FALSE	133430	15.182	0.997143	1	1	1	1	1	1	0.982759	1	1	1	1	1	0.989796	0.960526	0.988095	0.989362
chr1	43897943	43898110	168	+	uc001cjk.3	43855555	43919918	43855639	43916151	71	SZT2	36	no	alternative	FALSE	FALSE					ENSG00000198198	protein_coding	0.994989	1	1	0.96	0.04	alternative	51	FALSE	106925	9.81508	0.997135	1	1	1	1	0.996933	1	0.981481	0.984848	0.990099	1	1	0.99115	1	0.971429	0.974359	0.978022
chr1	43898188	43898275	88	+	uc001cjk.3	43855555	43919918	43855639	43916151	71	SZT2	37	no	alternative	FALSE	FALSE					ENSG00000198198	protein_coding	0.992132	1	1	0.921875	0.078125	alternative	51	FALSE	97205	12.9096	0.997126	1	1	1	1	1	1	0.941176	0.935484	0.989362	0.990099	0.991935	0.990476	1	0.984375	0.958333	0.954023
chr1	43898399	43898470	72	+	uc001cjk.3	43855555	43919918	43855639	43916151	71	SZT2	38	no	alternative	FALSE	FALSE					ENSG00000198198	protein_coding	0.996275	1	1	0.96	0.04	alternative	51	FALSE	122608	15.7537	0.99711	1	1	1	1	1	1	0.979592	1	0.990385	1	1	1	0.978261	0.972603	0.961039	0.96
chr1	43898660	43898861	202	+	uc001cjk.3	43855555	43919918	43855639	43916151	71	SZT2	39	no	alternative	FALSE	FALSE					ENSG00000198198	protein_coding	0.995216	1	1	0.956044	0.043956	alternative	51	FALSE	117392	11.6902	0.997118	1	1	1	1	1	1	0.958333	1	1	1	0.991935	1	0.956044	1	0.972973	0.959184
chr1	43900057	43900156	100	+	uc001cjk.3	43855555	43919918	43855639	43916151	71	SZT2	40	no	alternative	FALSE	FALSE					ENSG00000198198	protein_coding	0.996548	1	1	0.962264	0.0377358	alternative	51	FALSE	133774	19.5835	0.997143	1	1	1	1	1	1	0.962264	1	1	1	1	1	0.978947	0.972603	0.987179	0.979592
chr1	43900871	43901000	130	+	uc001cjk.3	43855555	43919918	43855639	43916151	71	SZT2	41	no	alternative	FALSE	FALSE					ENSG00000198198	protein_coding	0.998984	1	1	0.988506	0.0114943	alternative	51	FALSE	183206	23.2466	0.997143	1	1	1	1	1	1	1	1	1	1	1	1	1	1	0.988506	0.989899
chr1	43902842	43902994	153	+	uc001cjk.3	43855555	43919918	43855639	43916151	71	SZT2	42	no	alternative	FALSE	FALSE					ENSG00000198198	protein_coding	0.999198	1	1	0.985075	0.0149254	alternative	51	FALSE	216940	27.47	0.997143	1	1	1	1	1	1	0.985075	1	1	1	1	1	1	1	1	0.990566
chr1	43903077	43903179	103	+	uc001cjk.3	43855555	43919918	43855639	43916151	71	SZT2	43	no	alternative	FALSE	FALSE					ENSG00000198198	protein_coding	0.99966	1	1	0.991379	0.00862069	alternative	51	FALSE	226742	25.5379	0.997143	1	1	1	1	1	1	1	1	1	1	1	1	1	1	1	1
chr1	43903266	43903371	106	+	uc001cjk.3	43855555	43919918	43855639	43916151	71	SZT2	44	no	alternative	FALSE	FALSE					ENSG00000198198	protein_coding	0.999828	1	1	0.996441	0.00355872	alternative	51	FALSE	233653	29.0858	0.997143	1	1	1	1	1	1	1	1	1	1	1	1	1	1	1	1
chr1	43903462	43903573	112	+	uc001cjk.3	43855555	43919918	43855639	43916151	71	SZT2	45	no	alternative	FALSE	FALSE					ENSG00000198198	protein_coding	0.999513	1	1	0.988889	0.0111111	alternative	51	FALSE	244073	27.9739	0.997143	1	1	1	1	1	1	1	1	1	1	1	1	1	1	1	1
chr1	43904370	43904488	119	+	uc001cjk.3	43855555	43919918	43855639	43916151	71	SZT2	46	no	alternative	FALSE	FALSE					ENSG00000198198	protein_coding	0.999241	1	1	0.978261	0.0217391	alternative	51	FALSE	225386	24.7172	0.997143	1	1	1	1	1	1	1	1	1	1	1	1	1	0.988235	1	1
chr1	43904600	43904764	165	+	uc001cjk.3	43855555	43919918	43855639	43916151	71	SZT2	47	no	alternative	FALSE	FALSE					ENSG00000198198	protein_coding	0.999668	1	1	0.988235	0.0117647	alternative	51	FALSE	232615	29.6638	0.997143	1	1	1	1	1	1	1	1	1	1	1	1	1	0.988235	1	1
chr1	43905029	43905113	85	+	uc001cjk.3	43855555	43919918	43855639	43916151	71	SZT2	48	no	alternative	FALSE	FALSE					ENSG00000198198	protein_coding	0.999376	1	1	0.985294	0.0147059	alternative	51	FALSE	219822	21.7266	0.997143	1	1	1	1	1	1	0.985294	1	1	1	1	1	1	0.988095	1	1
chr1	43905276	43905440	165	+	uc001cjk.3	43855555	43919918	43855639	43916151	71	SZT2	49	no	alternative	FALSE	FALSE					ENSG00000198198	protein_coding	0.999536	1	1	0.985075	0.0149254	alternative	51	FALSE	197584	24.4648	0.997143	1	1	1	1	1	1	0.985075	1	1	1	1	1	1	1	1	1
chr1	43905552	43905719	168	+	uc001cjk.3	43855555	43919918	43855639	43916151	71	SZT2	50	no	alternative	FALSE	FALSE					ENSG00000198198	protein_coding	0.999672	1	1	0.988506	0.0114943	alternative	51	FALSE	203956	23.2162	0.997126	1	1	1	1	1	1	1	1	1	1	1	1	1	0.988506	1	1
chr1	43906124	43906257	134	+	uc001cjk.3	43855555	43919918	43855639	43916151	71	SZT2	51	no	alternative	FALSE	FALSE					ENSG00000198198	protein_coding	0.999659	1	1	0.987805	0.0121951	alternative	51	FALSE	198134	23.1038	0.997143	1	1	1	1	1	1	1	1	1	1	1	1	1	0.987805	1	1
chr1	43906885	43907051	167	+	uc001cjk.3	43855555	43919918	43855639	43916151	71	SZT2	52	no	alternative	FALSE	FALSE					ENSG00000198198	protein_coding	0.999797	1	1	0.994845	0.00515464	alternative	51	FALSE	221494	28.6773	0.997143	1	1	1	1	1	1	1	1	1	1	1	1	1	1	1	1
chr1	43907175	43907272	98	+	uc001cjk.3	43855555	43919918	43855639	43916151	71	SZT2	53	no	alternative	FALSE	FALSE					ENSG00000198198	protein_coding	0.999898	1	1	0.997143	0.00285714	alternative	51	FALSE	287538	38.5437	0.997143	1	1	1	1	1	1	1	1	1	1	1	1	1	1	1	1
chr1	43907357	43907489	133	+	uc001cjk.3	43855555	43919918	43855639	43916151	71	SZT2	54	no	alternative	FALSE	FALSE					ENSG00000198198	protein_coding	0.999687	1	1	0.989247	0.0107527	alternative	51	FALSE	313474	34.7406	0.997135	1	1	1	1	1	1	1	1	1	1	1	1	1	0.989247	1	1
chr1	43907671	43907801	131	+	uc001cjk.3	43855555	43919918	43855639	43916151	71	SZT2	55	no	alternative	FALSE	FALSE					ENSG00000198198	protein_coding	0.999409	1	1	0.985915	0.0140845	alternative	51	FALSE	296093	34.4804	0.997135	1	1	1	1	1	1	0.985915	1	1	1	1	1	1	1	0.98913	1
chr1	43907939	43908039	101	+	uc001cjk.3	43855555	43919918	43855639	43916151	71	SZT2	56	no	alternative	FALSE	FALSE					ENSG00000198198	protein_coding	0.99968	1	1	0.988889	0.0111111	alternative	51	FALSE	290668	33.4725	0.997143	1	1	1	1	1	1	1	1	1	1	1	1	1	0.988889	1	1
chr1	43908113	43908289	177	+	uc001cjk.3	43855555	43919918	43855639	43916151	71	SZT2	57	no	alternative	FALSE	FALSE					ENSG00000198198	protein_coding	0.999685	1	1	0.98913	0.0108696	alternative	51	FALSE	310935	39.2184	0.997143	1	1	1	1	1	1	1	1	1	1	1	1	1	0.98913	1	1
chr1	43908490	43908757	268	+	uc001cjk.3	43855555	43919918	43855639	43916151	71	SZT2	58	no	alternative	FALSE	FALSE					ENSG00000198198	protein_coding	0.999898	1	1	0.997143	0.00285714	alternative	51	FALSE	340026	40.2735	0.997143	1	1	1	1	1	1	1	1	1	1	1	1	1	1	1	1
chr1	43908859	43908938	80	+	uc001cjk.3	43855555	43919918	43855639	43916151	71	SZT2	59	no	alternative	FALSE	FALSE					ENSG00000198198	protein_coding	0.999898	1	1	0.997143	0.00285714	alternative	51	FALSE	351052	41.796	0.997143	1	1	1	1	1	1	1	1	1	1	1	1	1	1	1	1
chr1	43909023	43909148	126	+	uc001cjk.3	43855555	43919918	43855639	43916151	71	SZT2	60	no	alternative	FALSE	FALSE					ENSG00000198198	protein_coding	0.999898	1	1	0.997143	0.00285714	alternative	51	FALSE	300717	28.506	0.997143	1	1	1	1	1	1	1	1	1	1	1	1	1	1	1	1
chr1	43909268	43909467	200	+	uc001cjk.3	43855555	43919918	43855639	43916151	71	SZT2	61	no	alternative	FALSE	FALSE					ENSG00000198198	protein_coding	0.999898	1	1	0.997143	0.00285714	alternative	51	FALSE	259562	32.1748	0.997143	1	1	1	1	1	1	1	1	1	1	1	1	1	1	1	1
chr1	43911850	43911930	81	+	uc001cjk.3	43855555	43919918	43855639	43916151	71	SZT2	63	no	alternative	FALSE	FALSE					ENSG00000198198	protein_coding	0.999688	1	1	0.989247	0.0107527	alternative	51	FALSE	303430	34.8444	0.997143	1	1	1	1	1	1	1	1	1	1	1	1	1	0.989247	1	1
chr1	43912013	43912087	75	+	uc001cjk.3	43855555	43919918	43855639	43916151	71	SZT2	64	no	alternative	FALSE	FALSE					ENSG00000198198	protein_coding	0.999898	1	1	0.997143	0.00285714	alternative	51	FALSE	378996	53.7577	0.997143	1	1	1	1	1	1	1	1	1	1	1	1	1	1	1	1
chr1	43912626	43912839	214	+	uc001cjk.3	43855555	43919918	43855639	43916151	71	SZT2	65	no	alternative	FALSE	FALSE					ENSG00000198198	protein_coding	0.999898	1	1	0.997143	0.00285714	alternative	51	FALSE	483798	59.3452	0.997143	1	1	1	1	1	1	1	1	1	1	1	1	1	1	1	1
chr1	43913216	43913369	154	+	uc001cjk.3	43855555	43919918	43855639	43916151	71	SZT2	66	no	alternative	FALSE	FALSE					ENSG00000198198	protein_coding	0.999898	1	1	0.997143	0.00285714	alternative	51	FALSE	475944	51.9217	0.997143	1	1	1	1	1	1	1	1	1	1	1	1	1	1	1	1
chr1	43913520	43913642	123	+	uc001cjk.3	43855555	43919918	43855639	43916151	71	SZT2	67	no	alternative	FALSE	FALSE					ENSG00000198198	protein_coding	0.999898	1	1	0.997143	0.00285714	alternative	51	FALSE	411792	44.3476	0.997143	1	1	1	1	1	1	1	1	1	1	1	1	1	1	1	1
chr1	43913750	43914155	406	+	uc001cjk.3	43855555	43919918	43855639	43916151	71	SZT2	68	no	alternative	FALSE	FALSE					ENSG00000198198	protein_coding	0.999898	1	1	0.997143	0.00285714	alternative	51	FALSE	437228	57.868	0.997143	1	1	1	1	1	1	1	1	1	1	1	1	1	1	1	1
chr1	43914283	43914399	117	+	uc001cjk.3	43855555	43919918	43855639	43916151	71	SZT2	69	no	alternative	FALSE	FALSE					ENSG00000198198	protein_coding	0.999898	1	1	0.997143	0.00285714	alternative	51	FALSE	499659	58.943	0.997143	1	1	1	1	1	1	1	1	1	1	1	1	1	1	1	1
chr1	43915774	43915842	69	+	uc001cjk.3	43855555	43919918	43855639	43916151	71	SZT2	70	no	alternative	FALSE	FALSE					ENSG00000198198	protein_coding	0.999898	1	1	0.997143	0.00285714	alternative	51	FALSE	546102	68.7255	0.997143	1	1	1	1	1	1	1	1	1	1	1	1	1	1	1	1
chr1	44003869	44003948	80	+	uc001cjq.4	43996546	44045736	44010746	44044956	8	PTPRF	2	no	alternative	FALSE	TRUE	hiton3SS	LINE22565xL3	primatespecific	primatespecific	ENSG00000142949	protein_coding	0.996566	1	1	0.945455	0.0545455	LINEexon	47	FALSE	169860	24.2101	0.994135	1	0.976378	1	1	0.989247	1	1	1	1	0.989247	0.990991	1	1	0.987805	1	1
chr1	44010702	44010837	136	+	uc001cjq.4	43996546	44045736	44010746	44044956	8	PTPRF	3	no	alternative	FALSE	FALSE					ENSG00000142949	protein_coding	0.997998	1	1	0.982906	0.017094	alternative	47	FALSE	207612	24.3258	0.997085	1	0.992	1	1	0.983713	1	1	1	1	0.989899	1	1	1	1	1	1
chr1	44019163	44019308	146	+	uc001cjq.4	43996546	44045736	44010746	44044956	8	PTPRF	4	no	alternative	FALSE	FALSE					ENSG00000142949	protein_coding	0.998806	1	1	0.985401	0.0145985	alternative	47	FALSE	239580	31.6836	0.997101	1	0.992188	1	1	0.996795	1	1	1	1	0.989796	1	1	1	1	1	1
chr1	44019471	44019612	142	+	uc001cjq.4	43996546	44045736	44010746	44044956	8	PTPRF	5	no	alternative	FALSE	FALSE					ENSG00000142949	protein_coding	0.998927	1	1	0.986111	0.0138889	alternative	47	FALSE	270944	31.6581	0.997126	1	0.992537	0.995516	1	1	1	1	1	1	1	1	1	1	0.988889	1	1
chr1	44035261	44035449	189	+	uc001cjq.4	43996546	44045736	44010746	44044956	8	PTPRF	6	no	alternative	FALSE	FALSE					ENSG00000142949	protein_coding	0.990182	1	1	0.576271	0.423729	alternative	48	FALSE	280952	34.0231	0.99711	1	0.992593	0.995475	1	0.996875	1	1	1	1	1	1	1	1	1	1	1
chr1	44041581	44041598	18	+	uc001cjq.4	43996546	44045736	44010746	44044956	8	PTPRF	7	yes	alternative	FALSE	FALSE					ENSG00000142949	protein_coding	0.0542972	9.94406e-05	0.448301	0	0.448301	alternative	12	TRUE	298226	34.0231	0.000494495	4.94976e-05	0	0	0	0.000125418	0	0.116974	0.291028	0.135368	0.448301	0.381331	0.288703	0.322933	0.105323	0.219037	0.236087
chr1	44054402	44054671	270	+	uc001cjr.3	43996546	44089343	44010746	44087674	34	PTPRF	8	no	alternative	FALSE	FALSE					ENSG00000142949	protein_coding	0.992783	1	1	0.709677	0.290323	alternative	48	FALSE	283789	37.062	0.997135	1	1	1	0.992366	1	1	1	1	1	0.99	1	1	1	1	1	1
chr1	44056643	44057224	582	+	uc001cjr.3	43996546	44089343	44010746	44087674	34	PTPRF	9	no	alternative	FALSE	FALSE					ENSG00000142949	protein_coding	0.992106	1	1	0.671875	0.328125	alternative	48	FALSE	299692	33.0004	0.997126	1	1	1	1	0.996855	1	1	1	1	0.990385	1	1	1	1	1	1
chr1	44057483	44057619	137	+	uc001cjr.3	43996546	44089343	44010746	44087674	34	PTPRF	10	no	alternative	FALSE	FALSE					ENSG00000142949	protein_coding	0.9909	1	1	0.583333	0.416667	alternative	48	FALSE	294750	35.9066	0.997143	1	1	0.995536	1	0.996894	1	1	1	1	1	1	1	1	1	1	1
chr1	44058128	44058272	145	+	uc001cjr.3	43996546	44089343	44010746	44087674	34	PTPRF	11	no	alternative	FALSE	FALSE					ENSG00000142949	protein_coding	0.999258	1	1	0.983051	0.0169492	alternative	47	FALSE	267944	3.76528	0.997126	1	0.992366	1	1	1	1	1	1	1	1	1	1	1	1	1	1
chr1	44063419	44063724	306	+	uc001cjr.3	43996546	44089343	44010746	44087674	34	PTPRF	12	yes	alternative	FALSE	FALSE					ENSG00000142949	protein_coding	0.78459	0.899397	0.995881	0.252249	0.743632	alternative	47	TRUE	256238	3.76528	0.967719	0.898931	0.947687	0.873741	0.886902	0.868986	0.957089	0.423538	0.319861	0.462341	0.63342	0.664119	0.277537	0.252249	0.316789	0.270382	0.347759
chr1	44067742	44067768	27	+	uc001cjr.3	43996546	44089343	44010746	44087674	34	PTPRF	14	yes	alternative	FALSE	FALSE					ENSG00000142949	protein_coding	0.19183	0.108916	0.838327	0.00504396	0.833283	alternative	40	TRUE	324458	30.2853	0.0426191	0.0474146	0.0526137	0.0932332	0.073286	0.116413	0.148383	0.254617	0.481356	0.270834	0.838327	0.711585	0.589803	0.609521	0.282152	0.460264	0.377095
chr1	44069087	44069204	118	+	uc001cjr.3	43996546	44089343	44010746	44087674	34	PTPRF	15	yes	alternative	FALSE	FALSE					ENSG00000142949	protein_coding	0.989355	1	1	0.666667	0.333333	alternative	49	FALSE	295130	3.07785	0.997143	1	1	1	1	1	1	1	1	1	0.892308	0.980583	1	1	1	0.988372	1
chr1	44069282	44069860	579	+	uc001cjr.3	43996546	44089343	44010746	44087674	34	PTPRF	16	yes	alternative	FALSE	FALSE					ENSG00000142949	protein_coding	0.887861	0.985286	1	0.325395	0.674605	alternative	48	TRUE	479616	3.07785	0.91602	0.985631	0.969594	0.995092	0.994816	0.992617	0.996492	0.767521	0.543407	0.744109	0.325395	0.416966	0.497747	0.46979	0.758989	0.54707	0.634654
chr1	44070574	44070671	98	+	uc001cjr.3	43996546	44089343	44010746	44087674	34	PTPRF	17	no	alternative	FALSE	FALSE					ENSG00000142949	protein_coding	0.995242	1	1	0.882353	0.117647	alternative	50	FALSE	574104	66.9558	0.997143	1	1	1	1	1	1	1	1	1	1	1	1	1	1	1	1
chr1	44070861	44071114	254	+	uc001cjr.3	43996546	44089343	44010746	44087674	34	PTPRF	18	no	alternative	FALSE	FALSE					ENSG00000142949	protein_coding	0.99705	1	1	0.863636	0.136364	alternative	49	FALSE	505412	51.2001	0.997143	1	1	1	1	1	1	1	1	1	1	1	1	1	1	1	1
chr1	44071200	44071293	94	+	uc001cjr.3	43996546	44089343	44010746	44087674	34	PTPRF	19	no	alternative	FALSE	FALSE					ENSG00000142949	protein_coding	0.994107	1	1	0.846847	0.153153	alternative	50	FALSE	512424	68.5951	0.997143	1	1	1	1	1	1	1	1	1	1	1	1	1	1	1	1
chr1	44071911	44072129	219	+	uc001cjr.3	43996546	44089343	44010746	44087674	34	PTPRF	20	no	alternative	FALSE	FALSE					ENSG00000142949	protein_coding	0.996262	1	1	0.906883	0.0931174	alternative	50	FALSE	670772	0.00748101	0.997143	1	1	1	1	1	1	1	1	1	1	1	1	1	1	1	1
chr1	44072485	44072639	155	+	uc001cjr.3	43996546	44089343	44010746	44087674	34	PTPRF	21	no	alternative	FALSE	FALSE					ENSG00000142949	protein_coding	0.995546	1	1	0.877193	0.122807	alternative	51	FALSE	772034	92.2683	0.997143	1	1	1	1	1	1	1	1	1	1	1	1	1	1	1	1
chr1	44075054	44075169	116	+	uc001cjr.3	43996546	44089343	44010746	44087674	34	PTPRF	22	no	alternative	FALSE	FALSE					ENSG00000142949	protein_coding	0.997273	1	1	0.923695	0.0763052	alternative	50	FALSE	735562	79.6926	0.997143	1	1	1	1	1	1	1	1	1	1	1	1	1	1	1	1
chr1	44078439	44078471	33	+	uc001cju.3	44056642	44089343	44056980	44087674	26	PTPRF	14	yes	alternative	FALSE	FALSE						unclear	0.280829	0.224504	0.83064	0.0119538	0.818687	alternative	39	TRUE	857246	79.6926	0.217142	0.195034	0.0368227	0.418866	0.348108	0.612097	0.428803	0.307107	0.547664	0.320929	0.816044	0.728494	0.620127	0.631476	0.326955	0.537026	0.421842
chr1	44079289	44079386	98	+	uc001cjr.3	43996546	44089343	44010746	44087674	34	PTPRF	23	no	alternative	FALSE	FALSE					ENSG00000142949	protein_coding	0.998075	1	1	0.94717	0.0528302	alternative	50	FALSE	801438	107.669	0.997143	1	1	1	1	1	1	1	1	1	1	1	1	1	1	1	1
chr1	44083116	44083239	124	+	uc001cjr.3	43996546	44089343	44010746	44087674	34	PTPRF	24	no	alternative	FALSE	FALSE					ENSG00000142949	protein_coding	0.996755	1	1	0.935252	0.0647482	alternative	51	FALSE	972782	119.749	0.997143	1	1	1	1	1	1	1	1	1	1	1	1	1	1	1	1
chr1	44083407	44083582	176	+	uc001cjr.3	43996546	44089343	44010746	44087674	34	PTPRF	25	no	alternative	FALSE	FALSE					ENSG00000142949	protein_coding	0.997092	1	1	0.95	0.05	alternative	51	FALSE	919852	95.2949	0.997143	1	1	1	1	1	1	1	1	1	1	1	1	1	1	1	1
chr1	44084301	44084420	120	+	uc001cjr.3	43996546	44089343	44010746	44087674	34	PTPRF	26	no	alternative	FALSE	FALSE					ENSG00000142949	protein_coding	0.996317	1	1	0.906667	0.0933333	alternative	51	FALSE	894555	113.835	0.997143	1	1	1	1	1	1	1	1	1	1	1	1	1	1	1	1
chr1	44084719	44084873	155	+	uc001cjr.3	43996546	44089343	44010746	44087674	34	PTPRF	27	no	alternative	FALSE	FALSE					ENSG00000142949	protein_coding	0.996195	1	1	0.909091	0.0909091	alternative	51	FALSE	857994	86.7476	0.997143	1	1	1	1	1	1	1	1	1	1	1	1	1	1	1	1
chr1	44084959	44085244	286	+	uc001cjr.3	43996546	44089343	44010746	44087674	34	PTPRF	28	no	alternative	FALSE	FALSE					ENSG00000142949	protein_coding	0.996724	1	1	0.918182	0.0818182	alternative	51	FALSE	846705	111.196	0.997143	1	1	1	1	1	1	1	1	1	1	1	1	1	1	1	1
chr1	44085351	44085529	179	+	uc001cjr.3	43996546	44089343	44010746	44087674	34	PTPRF	29	no	alternative	FALSE	FALSE					ENSG00000142949	protein_coding	0.997043	1	1	0.937008	0.0629921	alternative	51	FALSE	1022424	127.827	0.997143	1	1	1	1	1	1	1	1	1	1	1	1	1	1	1	1
chr1	44085766	44085892	127	+	uc001cjr.3	43996546	44089343	44010746	44087674	34	PTPRF	30	no	alternative	FALSE	FALSE					ENSG00000142949	protein_coding	0.99748	1	1	0.942029	0.057971	alternative	51	FALSE	1039720	115.24	0.997143	1	1	1	1	1	1	1	1	1	1	1	1	1	1	1	1
chr1	44086125	44086250	126	+	uc001cjr.3	43996546	44089343	44010746	44087674	34	PTPRF	31	no	alternative	FALSE	FALSE					ENSG00000142949	protein_coding	0.998326	1	1	0.9625	0.0375	alternative	51	FALSE	1210279	167.701	0.997143	1	1	1	1	1	1	1	1	1	1	1	1	1	1	1	1
chr1	44086509	44086663	155	+	uc001cjr.3	43996546	44089343	44010746	44087674	34	PTPRF	32	no	alternative	FALSE	FALSE					ENSG00000142949	protein_coding	0.998125	1	1	0.951807	0.0481928	alternative	51	FALSE	1.28281e+06	132.196	0.997143	1	1	1	1	1	1	1	1	1	1	1	1	1	1	1	1
chr1	44086768	44086903	136	+	uc001cjr.3	43996546	44089343	44010746	44087674	34	PTPRF	33	no	alternative	FALSE	FALSE					ENSG00000142949	protein_coding	0.998942	1	1	0.97561	0.0243902	alternative	51	FALSE	1.36657e+06	187.283	0.997143	1	1	1	1	1	1	1	1	1	1	1	1	1	1	1	1
chr1	44201904	44202096	193	+	uc001cjz.4	44173203	44396837	44201933	44395893	12	ST3GAL3	2	yes	alternative	FALSE	FALSE					ENSG00000126091	protein_coding	0.994158	1	1	0.945455	0.0545455	alternative	49	FALSE	89571	0.313267	0.997118	1	1	1	1	1	1	1	1	0.991228	1	1	1	1	1	0.989247	1
chr1	44257773	44257820	48	+	uc009vwu.1	44171494	44360149	44171494	44171494	8	ST3GAL3	3	yes	alternative	FALSE	FALSE					ENSG00000126091	protein_coding	0.866703	0.868418	0.921942	0.760422	0.16152	alternative	51	TRUE	392699	6.25728	0.904455	0.898011	0.893785	0.857728	0.855386	0.862308	0.848017	0.839859	0.828109	0.84565	0.760422	0.779851	0.814419	0.824047	0.822575	0.829604	0.808358
chr1	44266953	44267216	264	+	uc009vwu.1	44171494	44360149	44171494	44171494	8	ST3GAL3	4	no	alternative	FALSE	FALSE					ENSG00000126091	protein_coding	0.0087428	0.00792363	0.0221271	0.00304214	0.019085	alternative	0	TRUE	370715	42.9202	0.0102307	0.00841498	0.00989032	0.00611908	0.00677442	0.00559409	0.00566605	0.00636027	0.00450401	0.00536119	0.00383775	0.00478151	0.00393942	0.00304214	0.0059503	0.00533247	0.00430918
chr1	44280563	44280605	43	+	uc009vwu.1	44171494	44360149	44171494	44171494	8	ST3GAL3	5	yes	alternative	FALSE	FALSE					ENSG00000126091	protein_coding	0.999593	0.999826	1	0.997057	0.00294275	alternative	51	TRUE	392376	0.0156634	0.997057	0.999554	0.999905	0.9997	0.999838	0.999808	1	0.999466	0.998479	0.99903	0.99925	0.999681	0.999686	0.999531	0.998961	0.999099	0.999468
chr1	44290403	44290564	162	+	uc001ckb.4	44173203	44396837	44201933	44395893	13	ST3GAL3	5	yes	alternative	FALSE	FALSE					ENSG00000126091	protein_coding	0.0464325	0.047591	0.111833	0.0104219	0.101411	alternative	22	TRUE	435578	48.7787	0.0586552	0.0642323	0.0825159	0.0507256	0.0535092	0.0486218	0.0282119	0.0127298	0.0135171	0.0140384	0.0104219	0.0127412	0.0122853	0.014217	0.0202706	0.0129063	0.013004
chr1	44303891	44303983	93	+	uc009vwu.1	44171494	44360149	44171494	44171494	8	ST3GAL3	6	yes	alternative	FALSE	FALSE					ENSG00000126091	protein_coding	0.994594	0.995774	1	0.985678	0.0143223	alternative	51	TRUE	414334	0.266978	0.993463	0.997538	0.996619	0.996036	0.995569	0.997097	0.997213	0.991419	0.987567	0.991351	0.991838	0.988924	0.988399	0.988682	0.985678	0.988871	0.991459
chr1	44323807	44323980	174	+	uc009vwu.1	44171494	44360149	44171494	44171494	8	ST3GAL3	7	yes	alternative	FALSE	FALSE					ENSG00000126091	protein_coding	0.0382388	0.0368347	0.0975094	0.0103199	0.0871895	alternative	10	TRUE	420698	47.5508	0.0402552	0.0434721	0.0378595	0.0244156	0.0279627	0.0247127	0.0397973	0.0214997	0.0140063	0.0188351	0.0281529	0.0233735	0.0103199	0.0115325	0.0264766	0.015357	0.0130343
chr1	44344699	44344903	205	+	uc010okj.2	44173203	44385889	44173203	44173203	13	ST3GAL3	6	no	alternative	FALSE	TRUE	both	LINE22803xL2a	oldInsertions	degen	ENSG00000126091	protein_coding	0.00350784	0	0.0172283	0	0.0172283	LINEexon	0	TRUE	11253	0.969024	0.0119933	0.0172283	-1	0.0107338	0.012992	-1	-1	0	0.00255102	0	0	0	0	0	0	0	0
chr1	44345007	44345179	173	+	uc010okj.2	44173203	44385889	44173203	44173203	13	ST3GAL3	7	yes	alternative	FALSE	TRUE	both	LINE22803xL2a	oldInsertions	degen	ENSG00000126091	protein_coding	0.0291908	0.026354	0.0711299	0.00564988	0.06548	LINEexon	4	TRUE	416957	47.5508	0.0240481	0.0338347	0.03995	0.0196216	0.0265723	0.0214744	0.0388237	0.0150695	0.0122478	0.021287	0.00876833	0.00957409	0.00835327	0.00890886	0.0192951	0.0163796	0.0129711
chr1	44360055	44360149	95	+	uc009vwu.1	44171494	44360149	44171494	44171494	8	ST3GAL3	8	yes	alternative	FALSE	FALSE					ENSG00000126091	protein_coding	0.999898	1	1	0.997143	0.00285714	alternative	51	FALSE	387452	1.19953	0.997143	1	1	1	1	1	1	1	1	1	1	1	1	1	1	1	1
chr1	44363907	44363970	64	+	uc010okj.2	44173203	44385889	44173203	44173203	13	ST3GAL3	9	yes	alternative	FALSE	FALSE					ENSG00000126091	protein_coding	0.999898	1	1	0.997143	0.00285714	alternative	51	FALSE	366648	0.000116891	0.997143	1	1	1	1	1	1	1	1	1	1	1	1	1	1	1	1
chr1	44364840	44364935	96	+	uc010okj.2	44173203	44385889	44173203	44173203	13	ST3GAL3	10	yes	alternative	FALSE	FALSE					ENSG00000126091	protein_coding	0.999898	1	1	0.997143	0.00285714	alternative	51	FALSE	352552	0.412858	0.997143	1	1	1	1	1	1	1	1	1	1	1	1	1	1	1	1
chr1	44364840	44364961	122	+	uc001ckm.4	44173203	44396837	44201933	44364939	8	ST3GAL3	7	yes	alternative	FALSE	FALSE					ENSG00000126091	protein_coding	0.999659	1	1	0.987805	0.0121951	alternative	51	TRUE	184362	0.000116891	0.997135	1	1	1	1	1	1	1	1	1	1	1	1	1	1	1	1
chr1	44365181	44365399	219	+	uc009vxa.4	44173203	44396837	44365294	44395893	9	ST3GAL3	6	yes	alternative	FALSE	FALSE					ENSG00000126091	protein_coding	0.984476	0.986706	0.99605	0.952895	0.0431548	alternative	51	TRUE	149737	0.256809	0.973545	0.985688	0.993436	0.984369	0.982915	0.97858	0.991736	0.991833	0.991045	0.994876	0.970398	0.975248	0.991767	0.989503	0.990816	0.993828	0.993195
chr1	44365213	44365399	187	+	uc010okj.2	44173203	44385889	44173203	44173203	13	ST3GAL3	11	yes	alternative	FALSE	FALSE					ENSG00000126091	protein_coding	0.992293	0.993208	0.997826	0.975181	0.0226452	alternative	51	TRUE	311382	0.256809	0.985245	0.992675	0.99689	0.992106	0.991558	0.989647	0.995455	0.99598	0.995531	0.997541	0.984294	0.98761	0.99575	0.994754	0.995078	0.996876	0.996717
chr1	44366421	44366505	85	+	uc010okj.2	44173203	44385889	44173203	44173203	13	ST3GAL3	12	no	alternative	FALSE	FALSE					ENSG00000126091	protein_coding	0.0169383	0	0.25	0	0.25	alternative	1	FALSE	13513.5	0.389831	0.0276243	0.00854701	0	-1	-1	-1	-1	-1	-1	0.0153846	0.0188679	0.0441176	-1	-1	0	0.0192308	-1
chr1	44386076	44386222	147	+	uc001cjz.4	44173203	44396837	44201933	44395893	12	ST3GAL3	10	yes	alternative	FALSE	FALSE					ENSG00000126091	protein_coding	0.999898	1	1	0.997143	0.00285714	alternative	51	FALSE	293334	36.0271	0.997143	1	1	1	1	1	1	1	1	1	1	1	1	1	1	1	1
chr1	44386166	44386222	57	+	uc009vwv.4	44173203	44396837	44201933	44395893	12	ST3GAL3	10	yes	alternative	FALSE	FALSE					ENSG00000126091	protein_coding	0.999642	1	1	0.986928	0.0130719	alternative	51	FALSE	154778	36.0271	0.997135	1	1	1	1	1	1	1	1	1	1	1	1	1	1	1	1
chr1	44386454	44386600	147	+	uc001cjz.4	44173203	44396837	44201933	44395893	12	ST3GAL3	11	yes	alternative	FALSE	FALSE					ENSG00000126091	protein_coding	0.999898	1	1	0.997143	0.00285714	alternative	51	FALSE	350914	46.0102	0.997143	1	1	1	1	1	1	1	1	1	1	1	1	1	1	1	1
chr1	44679381	44679530	150	+	uc010okq.1	44679124	44681197	44679425	44680876	5	DMAP1	2	yes	alternative	FALSE	FALSE					ENSG00000178028	protein_coding	0.999898	1	1	0.997143	0.00285714	alternative	51	FALSE	315894	56.994	0.997143	1	1	1	1	1	1	1	1	1	1	1	1	1	1	1	1
chr1	44680022	44680113	92	+	uc010okq.1	44679124	44681197	44679425	44680876	5	DMAP1	3	no	alternative	FALSE	FALSE					ENSG00000178028	protein_coding	0.999898	1	1	0.997143	0.00285714	alternative	51	FALSE	503082	60.6172	0.997143	1	1	1	1	1	1	1	1	1	1	1	1	1	1	1	1
chr1	44680211	44680288	78	+	uc010okq.1	44679124	44681197	44679425	44680876	5	DMAP1	4	no	alternative	FALSE	FALSE					ENSG00000178028	protein_coding	0.016622	0.014731	0.055149	0.00481436	0.0503346	alternative	1	TRUE	527801	60.6172	0.0149947	0.0231741	0.0272867	0.0199411	0.0158553	0.0135436	0.0207792	0.00755097	0.00843567	0.010125	0.00885533	0.00930695	0.0100819	0.00998726	0.00869016	0.0117599	0.00660052
chr1	44683983	44684141	159	+	uc001clq.1	44679124	44686351	44679425	44686290	11	DMAP1	5	yes	alternative	FALSE	FALSE					ENSG00000178028	protein_coding	0.999898	1	1	0.997143	0.00285714	alternative	51	FALSE	600042	103.067	0.997143	1	1	1	1	1	1	1	1	1	1	1	1	1	1	1	1
chr1	44684260	44684427	168	+	uc010okt.1	44679124	44684427	44679425	44684281	6	DMAP1	6	no	alternative	FALSE	FALSE					ENSG00000178028	protein_coding	0.999898	1	1	0.997143	0.00285714	alternative	51	FALSE	855006	96.8172	0.997143	1	1	1	1	1	1	1	1	1	1	1	1	1	1	1	1
chr1	44684728	44684913	186	+	uc001clq.1	44679124	44686351	44679425	44686290	11	DMAP1	7	no	alternative	FALSE	FALSE					ENSG00000178028	protein_coding	0.999898	1	1	0.997143	0.00285714	alternative	51	FALSE	909342	115.77	0.997143	1	1	1	1	1	1	1	1	1	1	1	1	1	1	1	1
chr1	44685078	44685149	72	+	uc001clq.1	44679124	44686351	44679425	44686290	11	DMAP1	8	no	alternative	FALSE	FALSE					ENSG00000178028	protein_coding	0.999898	1	1	0.997143	0.00285714	alternative	51	FALSE	1.023e+06	123.388	0.997143	1	1	1	1	1	1	1	1	1	1	1	1	1	1	1	1
chr1	44685478	44685550	73	+	uc001clq.1	44679124	44686351	44679425	44686290	11	DMAP1	9	no	alternative	FALSE	FALSE					ENSG00000178028	protein_coding	0.999898	1	1	0.997143	0.00285714	alternative	51	FALSE	1.10817e+06	135.682	0.997143	1	1	1	1	1	1	1	1	1	1	1	1	1	1	1	1
chr1	44685689	44685981	293	+	uc001clq.1	44679124	44686351	44679425	44686290	11	DMAP1	10	no	alternative	FALSE	FALSE					ENSG00000178028	protein_coding	0.999898	1	1	0.997143	0.00285714	alternative	51	FALSE	978006	92.9579	0.997143	1	1	1	1	1	1	1	1	1	1	1	1	1	1	1	1
chr1	45806745	45806887	143	+	uc010oln.1	45805883	45808674	45805924	45808425	7	TOE1	2	yes	alternative	FALSE	FALSE					ENSG00000132773	protein_coding	0.989667	0.991466	1	0.950944	0.0490558	alternative	51	TRUE	132112	0.117943	0.987887	0.989538	0.998626	0.987458	0.991594	0.986678	0.99078	0.965231	0.990603	0.994846	0.981964	0.987605	0.991131	0.988696	0.997802	0.982868	0.985164
chr1	45806975	45807015	41	+	uc010oln.1	45805883	45808674	45805924	45808425	7	TOE1	3	no	alternative	FALSE	FALSE					ENSG00000132773	protein_coding	0.997846	1	1	0.958333	0.0416667	alternative	51	FALSE	148885	0.000116891	0.997126	1	1	1	1	1	1	0.983333	1	1	1	1	1	1	0.985507	1	1
chr1	45807145	45807241	97	+	uc010oln.1	45805883	45808674	45805924	45808425	7	TOE1	4	yes	alternative	FALSE	FALSE					ENSG00000132773	protein_coding	0.975741	0.978482	0.997235	0.933379	0.0638552	alternative	51	TRUE	137694	0.336528	0.976519	0.973638	0.997235	0.958688	0.970344	0.954657	0.984382	0.988729	0.983437	0.974526	0.933379	0.942131	0.978482	0.961757	0.977948	0.974949	0.968908
chr1	45807621	45807779	159	+	uc010oln.1	45805883	45808674	45805924	45808425	7	TOE1	5	no	alternative	FALSE	FALSE					ENSG00000132773	protein_coding	0.999533	1	1	0.981818	0.0181818	alternative	51	FALSE	143138	19.2745	0.997126	1	1	1	1	1	1	1	1	1	1	1	1	1	1	1	1
chr1	45808056	45808315	260	+	uc010oln.1	45805883	45808674	45805924	45808425	7	TOE1	6	no	alternative	FALSE	FALSE					ENSG00000132773	protein_coding	0.999607	1	1	0.993827	0.00617284	alternative	51	FALSE	124948	9.93594	0.997126	1	1	1	1	1	1	1	1	1	1	1	1	1	1	1	1
chr1	45808407	45808674	268	+	uc010oln.1	45805883	45808674	45805924	45808425	7	TOE1	7	yes	alternative	FALSE	TRUE	hiton3SS	LINE23829xL2a	oldInsertions	onedistant	ENSG00000132773	protein_coding	0.998636	1	1	0.983871	0.016129	LINEexon	51	FALSE	142479	25.3115	0.997118	1	1	1	1	0.99696	1	0.983871	1	1	1	1	1	1	0.988235	1	1
chr1	46018108	46018235	128	+	uc021omx.1	46016454	46035723	46027466	46035628	11	AKR1A1	3	yes	alternative	TRUE	TRUE	hiton5SS	LINE23962xL2b	oldInsertions	onedistant	ENSG00000117448	protein_coding	0.292795	0.28972	0.473141	0.205214	0.267927	LINEexon	51	TRUE	969257	78.1729	0.332695	0.288352	0.265337	0.263551	0.285871	0.270401	0.331494	0.250327	0.277275	0.228923	0.341384	0.302635	0.325829	0.303664	0.227852	0.239275	0.228381
chr1	46027461	46027550	90	+	uc021omx.1	46016454	46035723	46027466	46035628	11	AKR1A1	4	no	alternative	FALSE	FALSE					ENSG00000117448	protein_coding	0.978015	0.980215	0.992239	0.959537	0.032702	alternative	51	TRUE	1008450	2.36224	0.975448	0.983295	0.984475	0.984297	0.979671	0.982568	0.983823	0.969583	0.961607	0.972214	0.963834	0.964561	0.959537	0.961792	0.967067	0.968279	0.967817
chr1	46032241	46032360	120	+	uc021omx.1	46016454	46035723	46027466	46035628	11	AKR1A1	5	no	alternative	FALSE	FALSE					ENSG00000117448	protein_coding	0.999898	1	1	0.997143	0.00285714	alternative	51	FALSE	1445032	184.962	0.997143	1	1	1	1	1	1	1	1	1	1	1	1	1	1	1	1
chr1	46032541	46032692	152	+	uc021omx.1	46016454	46035723	46027466	46035628	11	AKR1A1	6	no	alternative	FALSE	FALSE					ENSG00000117448	protein_coding	0.999898	1	1	0.997143	0.00285714	alternative	51	FALSE	1.5499e+06	177.376	0.997143	1	1	1	1	1	1	1	1	1	1	1	1	1	1	1	1
chr1	46034157	46034356	200	+	uc021omx.1	46016454	46035723	46027466	46035628	11	AKR1A1	8	yes	alternative	FALSE	FALSE					ENSG00000117448	protein_coding	0.907993	0.9124	0.959992	0.803048	0.156944	alternative	51	TRUE	1884974	21.2912	0.877304	0.903657	0.9127	0.9124	0.907062	0.911718	0.919696	0.932937	0.941377	0.924721	0.858985	0.873775	0.9454	0.951985	0.929793	0.914159	0.932071
chr1	46034599	46034671	73	+	uc021omx.1	46016454	46035723	46027466	46035628	11	AKR1A1	9	no	alternative	FALSE	FALSE					ENSG00000117448	protein_coding	0.999898	1	1	0.997143	0.00285714	alternative	51	FALSE	2227867	0.242198	0.997143	1	1	1	1	1	1	1	1	1	1	1	1	1	1	1	1
chr1	46034815	46034901	87	+	uc021omx.1	46016454	46035723	46027466	46035628	11	AKR1A1	10	no	alternative	FALSE	FALSE					ENSG00000117448	protein_coding	0.999898	1	1	0.997143	0.00285714	alternative	51	FALSE	2.1757e+06	207.576	0.997143	1	1	1	1	1	1	1	1	1	1	1	1	1	1	1	1
chr1	46056895	46056942	48	+	uc010olq.2	46049659	46079853	46049818	46079851	7	NASP	2	no	alternative	FALSE	FALSE					ENSG00000132780	protein_coding	0.996214	0.99636	0.998404	0.993205	0.0051993	alternative	51	TRUE	706420	0.296552	0.993794	0.996801	0.995767	0.997332	0.997008	0.997156	0.997909	0.996294	0.994968	0.997517	0.995653	0.995426	0.995945	0.993811	0.995431	0.993886	0.993205
chr1	46066057	46066129	73	+	uc021omz.1	46049659	46081143	46056902	46081143	12	NASP	3	no	alternative	FALSE	TRUE	both	LINE23978xL1ME1	unclear	unclear		unclear	0.0871312	0.0792859	0.161973	0.0385139	0.123459	LINEexon	49	TRUE	728042	79.1474	0.0542027	0.0684839	0.0704743	0.0817351	0.0848564	0.0851956	0.0755155	0.154599	0.125288	0.117291	0.0685792	0.072977	0.10767	0.122787	0.161973	0.143424	0.140071
chr1	46067927	46068037	111	+	uc021omz.1	46049659	46081143	46056902	46081143	12	NASP	4	yes	alternative	FALSE	FALSE						unclear	0.992163	0.992331	0.995667	0.987199	0.00846843	alternative	51	TRUE	896905	0.847691	0.989006	0.991565	0.993188	0.989939	0.991772	0.992342	0.995088	0.992331	0.991906	0.993373	0.991365	0.99086	0.992229	0.990389	0.992104	0.991395	0.993794
chr1	46070608	46070688	81	+	uc001cok.2	46067732	46075197	46072934	46074068	3	NASP	2	yes	alternative	FALSE	FALSE					ENSG00000132780	protein_coding	0.998911	0.998952	1	0.996296	0.00370422	alternative	51	TRUE	1173705	0.135359	0.996296	0.998938	0.998952	0.998476	0.998475	0.998822	0.998748	0.999757	0.998269	0.998974	0.999134	0.998707	0.99971	0.999213	0.998748	0.999797	0.999306
chr1	46072993	46074009	1017	+	uc010olq.2	46049659	46079853	46049818	46079851	7	NASP	5	yes	alternative	FALSE	FALSE					ENSG00000132780	protein_coding	0.287099	0.272454	0.587981	0.0709697	0.517011	alternative	51	TRUE	858758	74.1873	0.18712	0.249181	0.0709697	0.33325	0.304385	0.368948	0.18165	0.48151	0.453	0.426511	0.135271	0.150311	0.418122	0.395272	0.458686	0.425804	0.453749
chr1	46079768	46079853	86	+	uc010olq.2	46049659	46079853	46049818	46079851	7	NASP	7	no	alternative	FALSE	FALSE					ENSG00000132780	protein_coding	0.999898	1	1	0.997143	0.00285714	alternative	51	FALSE	1436064	166.59	0.997143	1	1	1	1	1	1	1	1	1	1	1	1	1	1	1	1
chr1	46079965	46080038	74	+	uc021omz.1	46049659	46081143	46056902	46081143	12	NASP	10	no	alternative	FALSE	FALSE						unclear	0.999898	1	1	0.997143	0.00285714	alternative	51	FALSE	1502833	184.744	0.997143	1	1	1	1	1	1	1	1	1	1	1	1	1	1	1	1
chr1	46080685	46080873	189	+	uc021omz.1	46049659	46081143	46056902	46081143	12	NASP	11	no	alternative	FALSE	FALSE						unclear	0.999898	1	1	0.997143	0.00285714	alternative	51	FALSE	1.80783e+06	237.892	0.997143	1	1	1	1	1	1	1	1	1	1	1	1	1	1	1	1
chr1	46080977	46081143	167	+	uc021omz.1	46049659	46081143	46056902	46081143	12	NASP	12	no	alternative	FALSE	FALSE						unclear	0.999898	1	1	0.997143	0.00285714	alternative	51	FALSE	2087852	250.209	0.997143	1	1	1	1	1	1	1	1	1	1	1	1	1	1	1	1
chr1	46082009	46082065	57	+	uc001coi.2	46049659	46084578	46049818	46083813	15	NASP	12	no	alternative	FALSE	FALSE					ENSG00000132780	protein_coding	0.999898	1	1	0.997143	0.00285714	alternative	51	FALSE	2.21802e+06	0.000350672	0.997143	1	1	1	1	1	1	1	1	1	1	1	1	1	1	1	1
chr1	46082298	46082375	78	+	uc001coi.2	46049659	46084578	46049818	46083813	15	NASP	13	no	alternative	FALSE	FALSE					ENSG00000132780	protein_coding	0.999753	0.999886	1	0.997078	0.00292172	alternative	51	TRUE	2.41193e+06	0.034249	0.997078	0.999886	0.999886	0.999856	0.999815	0.999894	1	0.999959	0.999872	0.999762	0.999709	0.999703	0.999964	0.999961	0.999966	0.999841	0.999896
chr1	46083135	46083263	129	+	uc001coi.2	46049659	46084578	46049818	46083813	15	NASP	14	no	alternative	FALSE	FALSE					ENSG00000132780	protein_coding	0.984742	0.985744	0.993198	0.973702	0.0194958	alternative	51	TRUE	2.37651e+06	3.84652	0.985467	0.985887	0.983859	0.987058	0.988252	0.988898	0.98664	0.974147	0.978515	0.975028	0.985713	0.984997	0.979619	0.979142	0.978177	0.975887	0.973702
chr1	47276480	47276621	142	+	uc009vyl.1	47264669	47281083	47278289	47280940	8	CYP4B1	2	yes	alternative	FALSE	FALSE					ENSG00000142973	protein_coding	0.644042	0.980716	1	0	1	alternative	36	FALSE	568652	2.32355	0.997118	1	0.990654	0.984615	0.991379	1	1	0	0	0.0147059	0.0128205	0	0.0447761	0.0153846	0.0153846	0.0135135	0.0123457
chr1	47276812	47276856	45	+	uc001cqn.4	47264669	47285021	47264753	47284486	12	CYP4B1	3	yes	alternative	FALSE	FALSE					ENSG00000142973	protein_coding	0.6372	0.920537	0.981552	0	0.981552	alternative	39	TRUE	597424	2.32355	0.966346	0.957128	0.907979	0.931452	0.925311	0.949484	0.977941	0.0222222	0.0238095	0.0289855	0.027027	0	0.0520127	0.046875	0.0943396	0.0727273	0
chr1	47277849	47278020	172	+	uc009vyl.1	47264669	47281083	47278289	47280940	8	CYP4B1	3	no	alternative	FALSE	FALSE					ENSG00000142973	protein_coding	0.0237568	0.00847458	0.120159	0	0.120159	alternative	10	TRUE	22261.5	2.32355	0.0862717	0.0476704	0.0030303	0.0174853	0.0237809	0.0675485	0.094206	0	0	0	0	0	0	0	0	0	0
chr1	47278168	47278295	128	+	uc010oml.1	47276744	47279987	47278289	47279987	5	CYP4B1	2	no	alternative	FALSE	FALSE					ENSG00000142973	protein_coding	0.795031	0.987711	1	0.0133333	0.986667	alternative	38	TRUE	676482	0.0129749	0.997066	0.995446	1	0.985322	0.983722	0.999964	1	-1	-1	-1	0.0333333	0.0151515	-1	-1	-1	-1	0.0645161
chr1	47279154	47279278	125	+	uc010oml.1	47276744	47279987	47278289	47279987	5	CYP4B1	3	no	alternative	FALSE	FALSE					ENSG00000142973	protein_coding	0.801008	0.990931	1	0	1	alternative	38	FALSE	681146	1.9398	0.997126	0.995556	1	0.985222	0.975806	0.996904	1	-1	-1	-1	0	0.0447761	-1	-1	0.191489	-1	0.0983607
chr1	47279581	47279735	155	+	uc010oml.1	47276744	47279987	47278289	47279987	5	CYP4B1	4	yes	alternative	FALSE	FALSE					ENSG00000142973	protein_coding	0.858455	0.995238	1	0	1	alternative	36	FALSE	700834	93.205	0.997135	0.995575	1	0.97549	0.975207	1	1	-1	-1	-1	0.0344828	-1	-1	-1	-1	-1	-1
chr1	47279881	47279987	107	+	uc010oml.1	47276744	47279987	47278289	47279987	5	CYP4B1	5	no	alternative	FALSE	FALSE					ENSG00000142973	protein_coding	0.891868	0.997143	1	0.012987	0.987013	alternative	35	FALSE	869236	110.006	0.997143	1	0.992063	0.990385	0.984	1	1	-1	-1	-1	-1	-1	-1	-1	-1	-1	-1
chr1	47282720	47282853	134	+	uc001cqn.4	47264669	47285021	47264753	47284486	12	CYP4B1	9	no	alternative	FALSE	FALSE					ENSG00000142973	protein_coding	0.905079	1	1	0	1	alternative	35	FALSE	916698	0.335593	0.997126	1	1	0.990338	0.976378	1	1	-1	-1	-1	-1	-1	-1	-1	-1	-1	-1
chr1	47283637	47283701	65	+	uc001cqn.4	47264669	47285021	47264753	47284486	12	CYP4B1	10	no	alternative	FALSE	FALSE					ENSG00000142973	protein_coding	0.904267	1	1	0.0135135	0.986486	alternative	35	FALSE	1.01259e+06	0.00958504	0.997126	1	0.992366	0.990476	1	1	1	-1	-1	-1	-1	-1	-1	-1	-1	-1	-1
chr1	47283803	47283885	83	+	uc001cqn.4	47264669	47285021	47264753	47284486	12	CYP4B1	11	no	alternative	FALSE	FALSE					ENSG00000142973	protein_coding	0.876356	0.999926	1	0	1	alternative	37	TRUE	1015056	0.00958504	0.994253	0.999934	1	0.976852	1	0.999996	1	-1	-1	-1	-1	-1	-1	-1	-1	0.403846	-1
chr1	47495662	47495803	142	+	uc001cqr.3	47427035	47516423	47427254	47515846	12	CYP4X1	2	no	alternative	FALSE	FALSE						unclear	0.905755	0.989583	1	0	1	alternative	40	FALSE	113059	17.7714	0.997118	1	-1	1	1	1	1	0.904762	1	0.969072	1	1	1	0.989583	0.923077	0.988095	0.955056
chr1	47497108	47497152	45	+	uc001cqr.3	47427035	47516423	47427254	47515846	12	CYP4X1	3	no	alternative	FALSE	FALSE						unclear	0.896842	0.989691	1	0	1	alternative	47	FALSE	149236	0.000350672	0.997126	1	0.746835	1	1	1	1	0.946429	1	0.979592	0.989691	1	0.990196	0.990196	0.941176	0.977011	0.978495
chr1	47498913	47499040	128	+	uc001cqr.3	47427035	47516423	47427254	47515846	12	CYP4X1	4	no	alternative	FALSE	FALSE						unclear	0.932921	0.997126	1	0	1	alternative	44	FALSE	154607	19.0271	0.997135	1	0.868421	1	1	1	1	0.980769	1	0.970297	0.990099	1	1	1	0.952381	0.988506	0.968421
chr1	47501478	47501605	128	+	uc001cqr.3	47427035	47516423	47427254	47515846	12	CYP4X1	5	no	alternative	FALSE	FALSE						unclear	0.945161	1	1	0	1	alternative	45	FALSE	177112	22.3785	0.997143	1	0.91358	1	1	1	1	1	0.9875	0.990741	1	1	1	1	0.971014	1	0.989583
chr1	47501689	47501843	155	+	uc001cqr.3	47427035	47516423	47427254	47515846	12	CYP4X1	6	no	alternative	FALSE	FALSE						unclear	0.945244	1	1	0	1	alternative	47	FALSE	195628	23.3556	0.997143	1	0.94382	1	1	1	1	1	0.987342	1	1	1	1	1	0.971831	1	0.99
chr1	47504332	47504438	107	+	uc001cqr.3	47427035	47516423	47427254	47515846	12	CYP4X1	7	no	alternative	FALSE	FALSE						unclear	0.945443	1	1	0	1	alternative	47	FALSE	190864	21.2648	0.997143	1	0.914634	1	1	1	1	0.982456	1	1	1	1	1	1	0.986486	0.98913	1
chr1	47505014	47505204	191	+	uc001cqr.3	47427035	47516423	47427254	47515846	12	CYP4X1	8	no	alternative	FALSE	FALSE						unclear	0.942753	1	1	0	1	alternative	44	FALSE	158546	15.8004	0.997135	1	0.9	1	1	1	1	0.981818	1	1	1	1	1	1	0.973684	0.988764	1
chr1	47512139	47512272	134	+	uc001cqr.3	47427035	47516423	47427254	47515846	12	CYP4X1	9	no	alternative	FALSE	FALSE						unclear	0.945769	1	1	0	1	alternative	46	FALSE	168643	23.6252	0.997143	1	0.892857	1	1	1	1	1	1	1	1	1	1	1	1	0.989247	0.990196
chr1	47514237	47514301	65	+	uc001cqr.3	47427035	47516423	47427254	47515846	12	CYP4X1	10	no	alternative	FALSE	FALSE						unclear	0.949451	1	1	0	1	alternative	47	FALSE	221964	28.2658	0.997143	1	0.94898	1	1	1	1	1	1	1	1	1	1	1	0.988636	0.989362	1
chr1	47515094	47515176	83	+	uc001cqr.3	47427035	47516423	47427254	47515846	12	CYP4X1	11	no	alternative	FALSE	FALSE						unclear	0.950178	1	1	0	1	alternative	48	FALSE	255766	31.5275	0.997143	1	0.941748	1	1	1	1	1	1	0.991304	1	1	1	1	1	1	1
chr1	47834141	47834287	147	+	uc001cri.3	47799468	47844511	47799617	47842417	6	CMPK1	2	yes	alternative	FALSE	FALSE					ENSG00000162368	protein_coding	0.995215	0.995531	0.997216	0.989871	0.00734474	alternative	51	TRUE	1.3143e+06	0.655874	0.992499	0.996046	0.995216	0.996024	0.995735	0.995896	0.994648	0.99432	0.993419	0.994568	0.991447	0.992144	0.994126	0.992893	0.994426	0.993917	0.995574
chr1	47838627	47838779	153	+	uc001cri.3	47799468	47844511	47799617	47842417	6	CMPK1	3	no	alternative	FALSE	FALSE					ENSG00000162368	protein_coding	0.999898	1	1	0.997143	0.00285714	alternative	51	FALSE	1542552	5.3993	0.997143	1	1	1	1	1	1	1	1	1	1	1	1	1	1	1	1
chr1	47840581	47840657	77	+	uc001cri.3	47799468	47844511	47799617	47842417	6	CMPK1	4	yes	alternative	FALSE	FALSE					ENSG00000162368	protein_coding	0.975642	0.976745	0.992709	0.939037	0.0536723	alternative	51	TRUE	2.0181e+06	5.3993	0.97231	0.969897	0.975467	0.982307	0.97978	0.982519	0.97948	0.980092	0.974297	0.970339	0.947103	0.951661	0.974808	0.977183	0.974324	0.974277	0.970222
chr1	47840869	47840965	97	+	uc001cri.3	47799468	47844511	47799617	47842417	6	CMPK1	5	no	alternative	FALSE	FALSE					ENSG00000162368	protein_coding	0.999898	1	1	0.997143	0.00285714	alternative	51	FALSE	1.9608e+06	196.487	0.997143	1	1	1	1	1	1	1	1	1	1	1	1	1	1	1	1
chr1	48690396	48690467	72	+	uc010oms.1	48688356	48703519	48688356	48688356	10	SLC5A9	2	no	alternative	FALSE	FALSE					ENSG00000117834	protein_coding	0.172372	0	1	0	1	alternative	12	FALSE	19029	2.19825	0.00826446	0	0.0510204	0.0185185	-1	0.0353535	0	0	0	0	0	0	0	0	0	0	0
chr1	48694522	48695131	610	+	uc001crp.2	48688356	48714316	48698140	48713215	12	SLC5A9	3	yes	alternative	FALSE	FALSE					ENSG00000117834	protein_coding	0.184655	0	1	0	1	alternative	11	FALSE	18417	0.374985	0.00816327	0.00666667	0.0232558	0	-1	0.0282486	0	0	0	0	0	0	0	0	0	0	0
chr1	48694775	48694837	63	+	uc010omt.1	48688356	48714316	48688429	48713215	15	SLC5A9	4	yes	alternative	FALSE	FALSE					ENSG00000117834	protein_coding	0.0262161	0	0.306713	0	0.306713	alternative	8	TRUE	10834	0.933606	0.000306091	0.000566893	0	0	0	0.00101215	0	0	0	0	0	0	0	0	0	0	0
chr1	48694775	48694849	75	+	uc001crn.2	48688356	48714316	48688408	48713215	15	SLC5A9	4	yes	alternative	FALSE	FALSE					ENSG00000117834	protein_coding	0.0297673	0	0.326109	0	0.326109	alternative	8	TRUE	11304.5	0.933606	0.000307125	0.000572738	0	0	0.0035461	0.00138313	0	0	0	0	0	0	0	0	0	0	0
chr1	48696272	48696377	106	+	uc001crn.2	48688356	48714316	48688408	48713215	15	SLC5A9	6	yes	alternative	FALSE	FALSE					ENSG00000117834	protein_coding	0.181905	0	1	0	1	alternative	9	FALSE	17369	1.95324	0.00806452	0.013245	0.0120482	0.00645161	-1	0.0218579	0	0	0	0	0	0.0405405	0	0	0	0	0
chr1	48697217	48697823	607	+	uc001crp.2	48688356	48714316	48698140	48713215	12	SLC5A9	5	yes	alternative	FALSE	FALSE					ENSG00000117834	protein_coding	0.115292	0	0.9875	0	0.9875	alternative	5	FALSE	13166.5	1.12484	0	0	0	0	-1	0.0141509	0	0	0	0	0	0	0	0	0	0	0
chr1	48697618	48697823	206	+	uc001crn.2	48688356	48714316	48688408	48713215	15	SLC5A9	8	yes	alternative	FALSE	FALSE					ENSG00000117834	protein_coding	0.0937339	0	0.915269	0	0.915269	alternative	6	TRUE	11160.5	0.129164	0	0	0.0031746	0	0.0194805	0.00598291	0	0	0	0	0	0.00842697	0	0	0	0	0
chr1	48698039	48698174	136	+	uc010oms.1	48688356	48703519	48688356	48688356	10	SLC5A9	7	no	alternative	FALSE	FALSE					ENSG00000117834	protein_coding	0.115188	0	0.991597	0	0.991597	alternative	6	FALSE	14530	2.272	0	0.0111111	0	0	0	0.0100503	0	0	0	0	0	0	0	0	0	0	0
chr1	48699327	48699434	108	+	uc010oms.1	48688356	48703519	48688356	48688356	10	SLC5A9	8	no	alternative	FALSE	FALSE					ENSG00000117834	protein_coding	0.204537	0	1	0	1	alternative	10	FALSE	21865	2.83963	0.00917431	0.01875	0.0119048	0.0070922	-1	0.0289017	0	0	0	0	0	-1	0	0	0	0	0
chr1	48701401	48701551	151	+	uc010oms.1	48688356	48703519	48688356	48688356	10	SLC5A9	9	no	alternative	FALSE	FALSE					ENSG00000117834	protein_coding	0.18454	0	1	0	1	alternative	11	FALSE	18697.5	1.5315	0.0124481	0.0125	0.025641	0	-1	0.0162162	0	0	0	0	0	-1	0	0	0	0	0
chr1	48703351	48703519	169	+	uc010oms.1	48688356	48703519	48688356	48688356	10	SLC5A9	10	no	alternative	FALSE	FALSE					ENSG00000117834	protein_coding	0.19721	0	1	0	1	alternative	11	FALSE	23605	3.98691	0.0133333	0.00694444	-1	0	-1	0.0117647	0	0	0	0	0	-1	0	0	0	0	0
chr1	48704994	48705209	216	+	uc001crn.2	48688356	48714316	48688408	48713215	15	SLC5A9	13	no	alternative	FALSE	FALSE					ENSG00000117834	protein_coding	0.258686	0.0159365	1	0	1	alternative	12	FALSE	35477	4.30695	0.0707071	0.031746	-1	0.016	-1	-1	0	0	0	0	0.0289855	-1	0	0	0	0	0
chr1	48707616	48707888	273	+	uc009vyt.1	48704993	48714316	48704993	48704993	4	SLC5A9	2	no	alternative	FALSE	TRUE	hiton5SS	LINE25662xL2c	oldInsertions	degen	ENSG00000117834	protein_coding	0.00127824	0	0.00778314	0	0.00778314	LINEexon	0	TRUE	37355	4.30695	0	0	0	0	0	0	0	0	0	0	0	0	0	0	0	0	0
chr1	48708129	48708288	160	+	uc001crn.2	48688356	48714316	48688408	48713215	15	SLC5A9	14	no	alternative	FALSE	FALSE					ENSG00000117834	protein_coding	0.261466	0	1	0	1	alternative	11	FALSE	35503.5	3.9931	0.0625	0.0396825	-1	0.0234375	-1	-1	0	0	0	0	0.0147059	-1	0	0	0	0	0
chr1	52082546	52082893	348	+	uc001css.4	52042850	52254891	52082782	52253461	26	OSBPL9	4	no	alternative	FALSE	FALSE						unclear	0.998054	1	1	0.977011	0.0229885	alternative	51	FALSE	198104	0.111046	0.997143	1	1	1	1	1	1	1	0.985507	1	0.989796	1	0.990654	1	1	0.977011	0.989899
chr1	52117663	52117713	51	+	uc001css.4	52042850	52254891	52082782	52253461	26	OSBPL9	5	yes	alternative	FALSE	FALSE						unclear	0.99675	0.997407	1	0.985688	0.0143118	alternative	51	TRUE	353030	0.111046	0.995327	0.995737	0.998145	0.997406	0.998461	0.998094	0.997886	0.999532	0.997233	0.99848	0.985688	0.993289	0.995018	0.996079	0.996741	0.997551	0.987736
chr1	52135106	52135184	79	+	uc001css.4	52042850	52254891	52082782	52253461	26	OSBPL9	6	yes	alternative	FALSE	FALSE						unclear	0.695166	0.680052	0.907868	0.562488	0.34538	alternative	51	TRUE	460350	14.3387	0.71954	0.700749	0.776488	0.689213	0.664266	0.657685	0.705435	0.562488	0.65552	0.637774	0.64566	0.680906	0.695026	0.66967	0.57548	0.621692	0.625686
chr1	52179675	52179751	77	+	uc001css.4	52042850	52254891	52082782	52253461	26	OSBPL9	7	no	alternative	FALSE	FALSE						unclear	0.999712	1	1	0.990476	0.00952381	alternative	51	FALSE	403958	51.5386	0.997143	1	1	1	1	1	1	1	1	1	1	1	1	0.990476	1	1	1
chr1	52205815	52205883	69	+	uc001csu.3	52082545	52254891	52082782	52253461	24	OSBPL9	5	yes	alternative	FALSE	TRUE	both	LINE28236xPlat_L3	oldInsertions	twodistant		unclear	0.0627969	0.00234206	0.610824	0	0.610824	LINEexon	16	TRUE	474892	51.5386	0.00126704	0.00063882	0.000709537	0.00162541	0.0022345	0.0017801	0.000461467	0.0649116	0.150441	0.0688847	0.431366	0.381821	0.187453	0.229818	0.0919525	0.106908	0.0685626
chr1	52211208	52211303	96	+	uc001css.4	52042850	52254891	52082782	52253461	26	OSBPL9	8	yes	alternative	FALSE	FALSE						unclear	0.999898	1	1	0.997143	0.00285714	alternative	51	FALSE	537834	74.1971	0.997143	1	1	1	1	1	1	1	1	1	1	1	1	1	1	1	1
chr1	52212382	52212429	48	+	uc001css.4	52042850	52254891	52082782	52253461	26	OSBPL9	9	no	alternative	FALSE	FALSE						unclear	0.999898	1	1	0.997143	0.00285714	alternative	51	FALSE	624662	0.000233781	0.997143	1	1	1	1	1	1	1	1	1	1	1	1	1	1	1	1
chr1	52214041	52214070	30	+	uc001css.4	52042850	52254891	52082782	52253461	26	OSBPL9	10	no	alternative	FALSE	FALSE						unclear	0.997225	0.997521	1	0.992687	0.00731314	alternative	51	TRUE	599833	0.163881	0.995008	0.995407	0.996962	0.997746	0.996969	0.997926	0.998871	0.998914	0.997833	0.998066	0.993528	0.997192	0.994549	1	0.995687	0.99894	0.998673
chr1	52215817	52215867	51	+	uc001css.4	52042850	52254891	52082782	52253461	26	OSBPL9	11	no	alternative	FALSE	FALSE						unclear	0.999756	0.999928	1	0.996995	0.00300535	alternative	51	TRUE	484960	0.00981882	0.996995	0.99954	0.999627	0.999703	0.999856	0.999737	1	1	1	1	1	1	1	1	1	1	0.999379
chr1	52221992	52222030	39	+	uc001cst.4	52082545	52254891	52082782	52253461	24	OSBPL9	9	yes	alternative	FALSE	FALSE						unclear	0.610215	0.668206	0.951365	0.148759	0.802606	alternative	51	TRUE	582434	25.4245	0.789826	0.841894	0.817154	0.676766	0.684251	0.562325	0.632722	0.462507	0.342252	0.407707	0.176851	0.201433	0.332418	0.332712	0.480864	0.352915	0.316345
chr1	52227539	52227643	105	+	uc001css.4	52042850	52254891	52082782	52253461	26	OSBPL9	13	no	alternative	FALSE	FALSE						unclear	0.999898	1	1	0.997143	0.00285714	alternative	51	FALSE	854153	101.011	0.997143	1	1	1	1	1	1	1	1	1	1	1	1	1	1	1	1
chr1	52231494	52231653	160	+	uc001css.4	52042850	52254891	52082782	52253461	26	OSBPL9	14	no	alternative	FALSE	FALSE						unclear	0.999898	1	1	0.997143	0.00285714	alternative	51	FALSE	900910	0.115722	0.997143	1	1	1	1	1	1	1	1	1	1	1	1	1	1	1	1
chr1	52237742	52237854	113	+	uc001css.4	52042850	52254891	52082782	52253461	26	OSBPL9	15	no	alternative	FALSE	FALSE						unclear	0.998862	0.999005	1	0.996391	0.00360915	alternative	51	TRUE	1.09931e+06	0.115722	0.996391	0.999188	0.998947	0.999495	0.999002	0.999472	0.997198	0.999825	0.998637	0.998292	0.99787	0.999113	0.998707	0.998494	0.999057	0.999266	0.998656
chr1	52238277	52238395	119	+	uc001css.4	52042850	52254891	52082782	52253461	26	OSBPL9	16	no	alternative	FALSE	FALSE						unclear	0.999898	1	1	0.997143	0.00285714	alternative	51	FALSE	976304	2.70836	0.997143	1	1	1	1	1	1	1	1	1	1	1	1	1	1	1	1
chr1	52242505	52242590	86	+	uc001css.4	52042850	52254891	52082782	52253461	26	OSBPL9	17	no	alternative	FALSE	FALSE						unclear	0.963154	0.973291	0.993009	0.895644	0.0973647	alternative	51	TRUE	774363	2.70836	0.974792	0.980561	0.987023	0.96951	0.977151	0.971786	0.983417	0.94154	0.93327	0.940523	0.895644	0.899107	0.91963	0.932432	0.920887	0.944686	0.948167
chr1	52246836	52247007	172	+	uc001css.4	52042850	52254891	52082782	52253461	26	OSBPL9	18	no	alternative	FALSE	FALSE						unclear	0.999898	1	1	0.997143	0.00285714	alternative	51	FALSE	939666	125.142	0.997143	1	1	1	1	1	1	1	1	1	1	1	1	1	1	1	1
chr1	52248231	52248315	85	+	uc001css.4	52042850	52254891	52082782	52253461	26	OSBPL9	19	no	alternative	FALSE	FALSE						unclear	0.999898	1	1	0.997143	0.00285714	alternative	51	FALSE	1.05669e+06	121.891	0.997143	1	1	1	1	1	1	1	1	1	1	1	1	1	1	1	1
chr1	52249587	52249697	111	+	uc001css.4	52042850	52254891	52082782	52253461	26	OSBPL9	20	no	alternative	FALSE	FALSE						unclear	0.999898	1	1	0.997143	0.00285714	alternative	51	FALSE	996752	111.131	0.997143	1	1	1	1	1	1	1	1	1	1	1	1	1	1	1	1
chr1	52249936	52249999	64	+	uc001css.4	52042850	52254891	52082782	52253461	26	OSBPL9	21	no	alternative	FALSE	FALSE						unclear	0.999898	1	1	0.997143	0.00285714	alternative	51	FALSE	998927	0.000116891	0.997143	1	1	1	1	1	1	1	1	1	1	1	1	1	1	1	1
chr1	52250114	52250254	141	+	uc001css.4	52042850	52254891	52082782	52253461	26	OSBPL9	22	no	alternative	FALSE	FALSE						unclear	0.999898	1	1	0.997143	0.00285714	alternative	51	TRUE	1.2247e+06	0.000116891	0.997143	1	1	1	1	1	1	1	1	1	1	1	1	1	1	1	1
chr1	52251480	52251558	79	+	uc001css.4	52042850	52254891	52082782	52253461	26	OSBPL9	23	no	alternative	FALSE	FALSE						unclear	0.999898	1	1	0.997143	0.00285714	alternative	51	FALSE	1412242	166.244	0.997143	1	1	1	1	1	1	1	1	1	1	1	1	1	1	1	1
chr1	52252198	52252289	92	+	uc001css.4	52042850	52254891	52082782	52253461	26	OSBPL9	24	no	alternative	FALSE	FALSE						unclear	0.999898	1	1	0.997143	0.00285714	alternative	51	FALSE	1617657	211.934	0.997143	1	1	1	1	1	1	1	1	1	1	1	1	1	1	1	1
chr1	52253025	52253160	136	+	uc001css.4	52042850	52254891	52082782	52253461	26	OSBPL9	25	no	alternative	FALSE	FALSE						unclear	0.999898	1	1	0.997143	0.00285714	alternative	51	FALSE	1.79688e+06	208.143	0.997143	1	1	1	1	1	1	1	1	1	1	1	1	1	1	1	1
chr1	53072356	53072617	262	+	uc001cue.3	53068042	53074723	53068081	53074097	3	GPX7	2	no	alternative	FALSE	FALSE					ENSG00000116157	protein_coding	0.998025	1	1	0.972222	0.0277778	alternative	51	FALSE	164956	26.8001	0.997143	1	1	1	1	1	1	1	1	1	1	1	1	1	0.987805	1	1
chr1	53105647	53105739	93	+	uc001cuh.3	53099065	53135339	53099065	53099065	6	FAM159A	2	yes	alternative	TRUE	FALSE					ENSG00000182183	protein_coding	0.0221876	0.00736067	0.139889	0	0.139889	Aluexon	7	TRUE	19142	1.96318	0.00922177	0.0161557	0.0034632	0.00320999	0.0106523	0.00306373	0	0.00922266	0	0.0149229	0.0607993	0.0472487	0	0	0.00403226	0.114443	0.021575
chr1	53108535	53108674	140	+	uc001cuf.3	53099065	53122737	53099165	53122712	3	FAM159A	2	no	alternative	FALSE	FALSE					ENSG00000182183	protein_coding	0.264862	0.0131425	1	0	1	alternative	9	FALSE	22610.5	0.288252	-1	-1	-1	-1	-1	0.0097561	0	-1	-1	-1	-1	-1	-1	-1	-1	1	-1
chr1	53133071	53133251	181	+	uc001cug.1	53099065	53134793	53099065	53099065	5	FAM159A	4	no	alternative	FALSE	FALSE					ENSG00000182183	protein_coding	0.03839	0	0.943396	0	0.943396	alternative	3	FALSE	3621	0.55827	0.00331126	0.00584795	0.00869565	0	0.0210526	0	0	0	0	0.0104167	0	0.0116279	0	0	0.0140845	0	0
chr1	53222130	53222295	166	+	uc009vzg.3	53192130	53282312	53192130	53192130	14	ZYG11B	2	no	alternative	FALSE	FALSE					ENSG00000162378	protein_coding	0.938448	0.981132	1	0.603448	0.396552	alternative	35	FALSE	45857	7.07785	0.985816	0.987952	0.941667	0.987805	0.988764	0.99262	1	-1	0.704545	-1	0.954545	1	-1	0.847458	-1	0.703704	0.603448
chr1	53236692	53237446	755	+	uc009vzg.3	53192130	53282312	53192130	53192130	14	ZYG11B	3	no	alternative	FALSE	FALSE					ENSG00000162378	protein_coding	0.972784	0.991881	1	0.792453	0.207547	alternative	46	FALSE	77727	11.0933	0.997015	1	0.977099	1	0.991667	1	1	-1	0.958333	0.90625	0.98913	1	0.988506	0.946667	0.792453	0.885246	0.897059
chr1	53245525	53245665	141	+	uc009vzg.3	53192130	53282312	53192130	53192130	14	ZYG11B	4	no	alternative	FALSE	FALSE					ENSG00000162378	protein_coding	0.978444	0.996416	1	0.779412	0.220588	alternative	49	FALSE	93336	10.7269	0.997085	1	0.977612	0.990783	0.992063	1	1	0.918919	1	0.957746	1	1	0.988506	0.962963	0.864407	0.970588	0.90411
chr1	53250549	53250725	177	+	uc009vzg.3	53192130	53282312	53192130	53192130	14	ZYG11B	5	no	alternative	FALSE	FALSE					ENSG00000162378	protein_coding	0.975894	0.993426	1	0.794118	0.205882	alternative	50	FALSE	95837	11.678	0.997101	1	0.985075	1	1	1	1	0.909091	0.962264	0.946667	0.989474	1	0.978261	0.963855	0.862069	0.969231	0.918919
chr1	53255675	53255739	65	+	uc009vzg.3	53192130	53282312	53192130	53192130	14	ZYG11B	6	no	alternative	FALSE	FALSE					ENSG00000162378	protein_coding	0.97726	0.996952	1	0.872727	0.127273	alternative	50	FALSE	96685	10.9252	0.997059	1	1	1	0.991803	1	1	0.891304	1	0.928571	0.979167	1	0.978261	0.952941	0.872727	0.939394	0.9
chr1	53261964	53262063	100	+	uc009vzg.3	53192130	53282312	53192130	53192130	14	ZYG11B	7	no	alternative	FALSE	FALSE					ENSG00000162378	protein_coding	0.978461	0.997664	1	0.866667	0.133333	alternative	49	FALSE	94935	11.2688	0.997067	1	0.992647	1	1	1	1	0.866667	1	0.92	0.969072	1	0.98913	0.975	0.885246	0.957746	0.92
chr1	53262406	53262456	51	+	uc009vzg.3	53192130	53282312	53192130	53192130	14	ZYG11B	8	no	alternative	FALSE	FALSE					ENSG00000162378	protein_coding	0.969821	0.99639	1	0.76	0.24	alternative	49	FALSE	91835	0.0348334	0.997024	1	1	1	0.984252	1	1	0.888889	0.980769	0.910256	0.978947	1	0.978723	0.975	0.9	0.942029	0.863014
chr1	53267491	53267652	162	+	uc009vzg.3	53192130	53282312	53192130	53192130	14	ZYG11B	9	yes	alternative	FALSE	FALSE					ENSG00000162378	protein_coding	0.973208	0.995025	1	0.84375	0.15625	alternative	49	FALSE	89072	10.6229	0.997033	1	1	0.995305	0.991736	1	1	0.923077	0.966102	0.886076	0.979381	1	0.989247	0.933333	0.857143	0.941176	0.855263
chr1	53267764	53267811	48	+	uc009vzg.3	53192130	53282312	53192130	53192130	14	ZYG11B	10	yes	alternative	FALSE	FALSE					ENSG00000162378	protein_coding	0.95745	0.992366	1	0.705882	0.294118	alternative	49	FALSE	83405.5	0.000818235	0.997006	1	0.992366	1	0.99187	1	1	0.837209	0.885246	0.884615	0.969072	1	0.989011	0.955556	0.763636	0.914286	0.813333
chr1	53279208	53279405	198	+	uc009vzg.3	53192130	53282312	53192130	53192130	14	ZYG11B	12	no	alternative	FALSE	FALSE					ENSG00000162378	protein_coding	0.983038	0.999666	1	0.891892	0.108108	alternative	48	TRUE	95216	0.000233781	0.997085	1	1	0.999332	0.992063	1	1	0.941176	0.951613	0.921053	0.989583	1	1	0.977273	0.898305	0.986111	0.891892
chr1	53279532	53279584	53	+	uc009vzg.3	53192130	53282312	53192130	53192130	14	ZYG11B	13	no	alternative	FALSE	FALSE					ENSG00000162378	protein_coding	0.980257	0.997377	1	0.878049	0.121951	alternative	50	FALSE	111716	0.000233781	0.997085	1	1	1	1	1	1	0.959184	0.956522	0.95	1	1	1	0.967033	0.90625	0.973333	0.888889
chr1	53529042	53529231	190	+	uc001cuw.3	53527723	53551174	53532507	53547833	13	PODN	2	yes	alternative	FALSE	FALSE					ENSG00000174348	protein_coding	0.478204	0.375307	1	0	1	alternative	22	FALSE	25715.5	3.92122	0.989362	0.995074	-1	-1	0.918367	0.916667	1	0.0192308	0	0	0	0	0	0	0	-1	0
chr1	53532484	53532539	56	+	uc001cuw.3	53527723	53551174	53532507	53547833	13	PODN	3	yes	alternative	FALSE	FALSE					ENSG00000174348	protein_coding	0.50402	0.591798	1	0	1	alternative	27	FALSE	32991.5	3.79158	0.971246	0.995215	-1	0.845528	0.970588	0.927273	1	0.0196078	0.0285714	0.0135135	0	0	0.038961	0.0140845	0	0	0.0114943
chr1	53535473	53535839	367	+	uc001cuw.3	53527723	53551174	53532507	53547833	13	PODN	4	no	alternative	FALSE	FALSE					ENSG00000174348	protein_coding	0.973556	1	1	0	1	alternative	47	FALSE	826920	0.0225599	0.997143	1	1	1	1	1	1	1	1	0.989796	-1	-1	0.989362	0.975	1	1	0.974684
chr1	53537207	53537300	94	+	uc001cuw.3	53527723	53551174	53532507	53547833	13	PODN	5	yes	alternative	FALSE	FALSE					ENSG00000174348	protein_coding	0.975742	1	1	0.0149254	0.985075	alternative	49	FALSE	1099143	129.46	0.997143	1	1	1	1	1	1	1	1	0.99	-1	0.961538	1	1	1	1	0.978261
chr1	53540278	53540342	65	+	uc001cuw.3	53527723	53551174	53532507	53547833	13	PODN	6	yes	alternative	FALSE	FALSE					ENSG00000174348	protein_coding	0.973671	1	1	0.0147059	0.985294	alternative	49	FALSE	1.20099e+06	0.0893045	0.997143	1	1	1	1	1	1	1	1	0.971698	-1	0.938272	1	0.989011	1	1	0.988636
chr1	53541534	53541643	110	+	uc001cuw.3	53527723	53551174	53532507	53547833	13	PODN	7	yes	alternative	FALSE	FALSE					ENSG00000174348	protein_coding	0.974877	0.999512	1	0.016129	0.983871	alternative	49	TRUE	1.17278e+06	0.0893045	0.996683	0.999435	0.999857	0.99985	0.999478	0.999775	0.999752	1	1	0.990476	-1	0.985915	1	0.986517	1	1	0.977528
chr1	53542862	53543018	157	+	uc001cuw.3	53527723	53551174	53532507	53547833	13	PODN	8	yes	alternative	FALSE	FALSE					ENSG00000174348	protein_coding	0.973772	1	1	0	1	alternative	49	FALSE	1071305	127.766	0.997143	1	1	1	1	1	1	1	1	0.990385	-1	0.943662	0.990099	0.988095	1	1	0.989011
chr1	53543357	53543472	116	+	uc001cuw.3	53527723	53551174	53532507	53547833	13	PODN	9	no	alternative	FALSE	FALSE					ENSG00000174348	protein_coding	0.973764	1	1	0	1	alternative	49	FALSE	1.10893e+06	131.481	0.997143	1	1	1	1	1	1	1	1	0.990291	-1	0.925926	1	1	0.98913	1	1
chr1	53544037	53544694	658	+	uc001cuw.3	53527723	53551174	53532507	53547833	13	PODN	10	no	alternative	FALSE	TRUE	hiton3SS	LINE29198xL1P4d	oldInsertions	twodistant	ENSG00000174348	protein_coding	0.975988	1	1	0	1	LINEexon	49	FALSE	1.20173e+06	0.441146	0.997143	1	1	1	1	1	1	1	1	0.990566	-1	0.988235	1	1	1	1	1
chr1	53546400	53546548	149	+	uc001cuw.3	53527723	53551174	53532507	53547833	13	PODN	11	no	alternative	FALSE	FALSE					ENSG00000174348	protein_coding	0.99793	1	1	0.966667	0.0333333	alternative	50	FALSE	1507161	202.886	0.997143	1	1	1	1	1	1	1	1	1	0.966667	1	1	1	1	1	0.990385
chr1	53547653	53547860	208	+	uc001cuw.3	53527723	53551174	53532507	53547833	13	PODN	12	no	alternative	FALSE	FALSE					ENSG00000174348	protein_coding	0.996736	1	1	0.918033	0.0819672	alternative	50	FALSE	1.40681e+06	126	0.997143	1	0.993103	1	1	1	1	1	1	1	0.918033	1	1	1	1	1	0.990099
chr1	53707519	53707617	99	+	uc001cvg.3	53704281	53708455	53704281	53704281	3	LOC100507564	2	no	alternative	FALSE	TRUE	hiton3SS	LINE29306xL2c	oldInsertions	degen	ENSG00000226754	antisense	0.71815	0.933866	1	0	1	LINEexon	8	FALSE	29982.5	3.75909	-1	-1	1	-1	-1	-1	0.5	-1	-1	-1	-1	-1	-1	-1	-1	-1	-1
chr1	54520054	54520197	144	+	uc001cwt.1	54519273	54565416	54520095	54562146	5	TCEANC2	2	no	alternative	FALSE	FALSE					ENSG00000116205	protein_coding	0.993533	1	1	0.946309	0.0536913	alternative	49	FALSE	71428.5	0.133957	0.993884	1	1	0.984043	1	0.993151	1	1	0.96875	0.98913	-1	-1	0.978022	1	1	1	0.965909
chr1	54534429	54534570	142	+	uc001cwt.1	54519273	54565416	54520095	54562146	5	TCEANC2	3	yes	alternative	FALSE	FALSE					ENSG00000116205	protein_coding	0.97191	0.976908	1	0.903893	0.0961067	alternative	49	TRUE	67198.5	0.133957	0.977464	0.980888	0.993143	0.973094	0.987594	0.988691	1	0.973092	0.945356	0.950486	-1	-1	0.940291	0.941811	0.967078	0.964138	0.926338
chr1	54554270	54554463	194	+	uc001cwt.1	54519273	54565416	54520095	54562146	5	TCEANC2	4	no	alternative	FALSE	FALSE					ENSG00000116205	protein_coding	0.990849	1	1	0.918699	0.0813008	alternative	47	FALSE	57703	6.53606	0.996865	1	1	0.971429	1	0.992481	1	1	0.966667	0.977778	-1	-1	0.972222	0.986486	0.987342	1	0.970588
chr1	55117622	55117656	35	+	uc001cxo.2	55107426	55129728	55118599	55129466	4	MROH7	2	yes	alternative	FALSE	FALSE					ENSG00000184313	protein_coding	0.913209	0.9875	1	0.0049505	0.99505	alternative	35	FALSE	59948.5	0.0025716	-1	-1	-1	1	0.967742	0.9375	1	0.941176	0.946429	0.978723	0.9875	1	0.989796	0.986667	0.862745	0.918033	0.95122
chr1	55118526	55119830	1305	+	uc001cxo.2	55107426	55129728	55118599	55129466	4	MROH7	3	yes	alternative	FALSE	TRUE	hiton3SS	LINE30226xL2a	oldInsertions	onedistant	ENSG00000184313	protein_coding	0.943368	1	1	0.00980392	0.990196	LINEexon	43	TRUE	123674	0.0121566	-1	-1	0.960784	1	0.991736	0.996805	1	1	1	0.990826	1	1	1	0.990196	0.971014	0.975309	1
chr1	55130840	55130913	74	+	uc010oog.1	55118525	55165896	55118599	55165881	17	MROH7	2	no	alternative	FALSE	FALSE					ENSG00000184313	protein_coding	0.918948	0.99	1	0	1	alternative	33	FALSE	68596	0.000350672	-1	-1	-1	1	0.963303	0.982877	1	0.953488	0.95082	0.952941	1	1	0.99	0.963855	0.87931	0.928571	0.917808
chr1	55134527	55134610	84	+	uc010oog.1	55118525	55165896	55118599	55165881	17	MROH7	3	no	alternative	FALSE	FALSE					ENSG00000184313	protein_coding	0.890442	0.98913	1	0	1	alternative	37	FALSE	74937	2.00164	-1	-1	-1	1	0.991071	0.989583	1	0.92	0.96875	0.970297	0.986486	1	0.98913	0.963415	0.854839	0.914286	0.988372
chr1	55136170	55136249	80	+	uc010oog.1	55118525	55165896	55118599	55165881	17	MROH7	4	yes	alternative	FALSE	FALSE					ENSG00000184313	protein_coding	0.822695	0.867471	0.969843	0	0.969843	alternative	46	TRUE	167820	2.00164	0.76527	0.701549	0.850102	0.960049	0.950698	0.955544	0.969843	0.866982	0.862951	0.911587	0.622681	0.625661	0.790175	0.801396	0.813003	0.762873	0.898084
chr1	55136172	55136249	78	+	uc010ood.1	55107426	55175939	55136226	55175860	22	MROH7	4	yes	alternative	FALSE	FALSE					ENSG00000184313	protein_coding	0.736491	0.801409	0.937296	0	0.937296	alternative	41	TRUE	93027.5	2.00164	-1	-1	0.682866	0.92744	0.903565	0.918502	0.937296	0.759202	0.742537	0.847065	0.470682	0.460612	0.663943	0.667331	0.658327	0.62109	0.798767
chr1	55136473	55136602	130	+	uc010oog.1	55118525	55165896	55118599	55165881	17	MROH7	5	no	alternative	FALSE	FALSE					ENSG00000184313	protein_coding	0.939131	1	1	0	1	alternative	43	FALSE	145864	16.389	-1	-1	0.944444	1	1	0.996914	1	0.96875	1	1	1	1	1	1	0.958904	0.963855	1
chr1	55138764	55138859	96	+	uc010oog.1	55118525	55165896	55118599	55165881	17	MROH7	6	no	alternative	FALSE	FALSE					ENSG00000184313	protein_coding	0.93323	1	1	0	1	alternative	44	FALSE	142028	16.8145	-1	-1	0.95098	1	1	1	1	0.968254	1	1	0.989796	1	1	1	0.958333	0.975904	0.990099
chr1	55139374	55139478	105	+	uc010oog.1	55118525	55165896	55118599	55165881	17	MROH7	7	no	alternative	FALSE	FALSE					ENSG00000184313	protein_coding	0.916432	1	1	0	1	alternative	43	FALSE	121894	11.6822	-1	-1	0.916667	1	0.99187	0.996865	1	0.964912	0.986486	1	1	1	1	1	0.944444	0.975	0.979167
chr1	55139673	55139824	152	+	uc010ooh.1	55118525	55165896	55118525	55118525	18	MROH7	8	yes	alternative	FALSE	FALSE					ENSG00000184313	protein_coding	0.938796	1	1	0	1	alternative	43	FALSE	140692	29.5314	-1	-1	0.905263	1	0.992	0.996904	1	1	1	0.991071	0.990099	1	1	1	0.938272	0.987654	0.990476
chr1	55144415	55144527	113	+	uc010oog.1	55118525	55165896	55118599	55165881	17	MROH7	9	no	alternative	FALSE	FALSE					ENSG00000184313	protein_coding	0.93726	1	1	0	1	alternative	47	FALSE	212026	20.0362	0.835165	0.878261	0.982456	1	1	1	1	1	1	1	1	1	1	1	0.976744	0.988764	1
chr1	55144936	55145112	177	+	uc010oog.1	55118525	55165896	55118599	55165881	17	MROH7	10	no	alternative	FALSE	FALSE					ENSG00000184313	protein_coding	0.943154	1	1	0	1	alternative	42	FALSE	161649	6.51011	-1	-1	0.96	1	0.991736	0.996904	1	1	0.9875	1	1	1	1	1	0.97561	0.988506	1
chr1	55145564	55145718	155	+	uc010oog.1	55118525	55165896	55118599	55165881	17	MROH7	11	yes	alternative	FALSE	FALSE					ENSG00000184313	protein_coding	0.63075	0.674023	0.768408	0.00834879	0.76006	alternative	47	TRUE	226235	6.51011	0.540701	0.546797	0.596308	0.55683	0.584092	0.579923	0.712339	0.726431	0.71367	0.730367	0.674023	0.697533	0.701918	0.698431	0.698967	0.694259	0.745694
chr1	55148329	55148467	139	+	uc010oog.1	55118525	55165896	55118599	55165881	17	MROH7	12	yes	alternative	FALSE	FALSE					ENSG00000184313	protein_coding	0.868696	0.908715	0.963002	0.00458716	0.958415	alternative	45	TRUE	198214	1.56902	-1	0.759068	0.912748	0.958282	0.947423	0.954499	0.907819	0.908715	0.908404	0.906183	0.880623	0.866029	0.908678	0.903124	0.895799	0.876723	0.891797
chr1	55151931	55152121	191	+	uc001cxu.3	55151930	55161455	55151972	55161283	3	MROH7	1	yes	alternative	FALSE	FALSE					ENSG00000184313	protein_coding	0.914673	0.970822	1	0	1	alternative	47	TRUE	224216	0.644418	0.795233	0.883325	0.931651	0.971099	0.973723	0.97233	0.971733	0.979543	0.983515	0.977435	0.972862	0.973857	0.979781	0.979606	0.969047	0.985302	0.983705
chr1	55158097	55158234	138	+	uc001cxu.3	55151930	55161455	55151972	55161283	3	MROH7	2	no	alternative	FALSE	FALSE					ENSG00000184313	protein_coding	0.944779	1	1	0.00469484	0.995305	alternative	47	FALSE	237649	0.350555	0.868932	0.922414	0.991803	1	1	1	1	1	0.987952	1	1	1	1	1	0.988764	1	1
chr1	55161049	55161163	115	+	uc010oog.1	55118525	55165896	55118599	55165881	17	MROH7	15	yes	alternative	FALSE	FALSE					ENSG00000184313	protein_coding	0.926461	0.980831	1	0	1	alternative	47	TRUE	219476	0.350555	0.85473	0.845938	0.974835	0.966617	0.97127	0.966572	0.980831	0.9993	0.981453	0.996077	0.989693	0.991602	0.998162	0.996472	0.995969	0.997906	0.99115
chr1	55161369	55161528	160	+	uc010ooh.1	55118525	55165896	55118525	55118525	18	MROH7	16	no	alternative	FALSE	TRUE	hiton5SS	LINE30260xL2c	oldInsertions	onedistant	ENSG00000184313	protein_coding	3.63207e-05	0	0.00115207	0	0.00115207	LINEexon	0	TRUE	2304	0.22443	0	0	0	0.00070028	0	0	0	0	0	0	0	0	0	0	0	0	0
chr1	55163326	55163363	38	+	uc010oog.1	55118525	55165896	55118599	55165881	17	MROH7	16	no	alternative	FALSE	FALSE					ENSG00000184313	protein_coding	0.000312951	0	0.0077821	0	0.0077821	alternative	0	FALSE	1242.5	0.0660432	0	0	0	0.00487805	0	0.00330033	0	0	0	0	0	0	0	0	0	0	0
chr1	55165742	55165904	163	+	uc001cxt.1	55118525	55175939	55118525	55118525	24	MROH7	17	no	alternative	FALSE	FALSE					ENSG00000184313	protein_coding	0.00791698	0	0.0952381	0	0.0952381	alternative	2	FALSE	2923	0.65225	0.003003	0	0	0.0142857	0.0121951	0	-1	0	0	0.025641	0	0	0	0	0.0298507	0.0277778	0
chr1	55165994	55166134	141	+	uc010ooc.1	55107426	55166134	55130904	55166063	15	MROH7	15	yes	alternative	FALSE	FALSE					ENSG00000271723	protein_coding	0.94679	1	1	0.0107527	0.989247	alternative	48	FALSE	255144	34.5544	0.937799	0.899225	0.992126	1	0.992366	1	1	1	1	1	1	1	1	1	1	1	1
chr1	55166816	55166995	180	+	uc010ood.1	55107426	55175939	55136226	55175860	22	MROH7	17	no	alternative	FALSE	FALSE					ENSG00000184313	protein_coding	0.95058	1	1	0	1	alternative	49	FALSE	289193	33.0535	0.946429	0.937063	0.984615	1	0.992366	1	1	1	1	1	1	1	1	1	0.988889	1	1
chr1	55167763	55167918	156	+	uc010ood.1	55107426	55175939	55136226	55175860	22	MROH7	18	yes	alternative	FALSE	FALSE					ENSG00000184313	protein_coding	0.949335	1	1	0	1	alternative	49	FALSE	271561	30.4324	0.940367	0.93985	0.984615	1	1	1	1	1	1	1	1	1	1	1	1	1	1
chr1	55168296	55168418	123	+	uc010ood.1	55107426	55175939	55136226	55175860	22	MROH7	19	yes	alternative	FALSE	FALSE					ENSG00000184313	protein_coding	0.954445	1	1	0.0114943	0.988506	alternative	49	FALSE	347074	50.7071	0.968379	0.950311	1	1	1	0.99697	1	1	1	1	1	1	1	1	1	1	1
chr1	55172108	55172210	103	+	uc010ood.1	55107426	55175939	55136226	55175860	22	MROH7	20	no	alternative	FALSE	FALSE					ENSG00000184313	protein_coding	0.943844	1	1	0	1	alternative	47	FALSE	219535	2.04582	0.858696	0.858333	0.974138	1	1	0.996942	1	1	1	1	1	1	1	1	1	1	1
chr1	55174687	55174749	63	+	uc010ood.1	55107426	55175939	55136226	55175860	22	MROH7	21	no	alternative	FALSE	FALSE					ENSG00000184313	protein_coding	0.944947	1	1	0	1	alternative	43	FALSE	173700	0.000584454	-1	-1	0.989691	1	1	0.99373	1	1	1	1	1	1	1	1	1	1	1
chr1	55181196	55181283	88	+	uc001cxq.3	55107426	55208328	55107426	55107426	33	HEATR8-TTC4	23	no	alternative	FALSE	TRUE	both	LINE30277xL2b	oldInsertions	degen	ENSG00000271723	protein_coding	0.75055	0.940426	1	0	1	LINEexon	35	TRUE	44690.5	0.000584454	0.0725389	0.0847458	-1	0.994152	0.912088	0.940426	0.9	0.956522	1	0.989362	1	0.991597	0.990654	0.964286	0.846154	0.958333	0.930556
chr1	55182273	55182390	118	+	uc001cxq.3	55107426	55208328	55107426	55107426	33	HEATR8-TTC4	24	no	alternative	FALSE	FALSE					ENSG00000271723	protein_coding	0.999898	1	1	0.997143	0.00285714	alternative	51	FALSE	232794	30.5888	0.997143	1	1	1	1	1	1	1	1	1	1	1	1	1	1	1	1
chr1	55183165	55183326	162	+	uc001cxq.3	55107426	55208328	55107426	55107426	33	HEATR8-TTC4	25	no	alternative	FALSE	FALSE					ENSG00000271723	protein_coding	0.999898	1	1	0.997135	0.00286533	alternative	51	FALSE	302971	40.2402	0.997135	1	1	1	1	1	1	1	1	1	1	1	1	1	1	1	1
chr1	55186836	55186913	78	+	uc001cxq.3	55107426	55208328	55107426	55107426	33	HEATR8-TTC4	26	no	alternative	FALSE	FALSE					ENSG00000271723	protein_coding	0.999898	1	1	0.997143	0.00285714	alternative	51	FALSE	371966	46.7186	0.997143	1	1	1	1	1	1	1	1	1	1	1	1	1	1	1	1
chr1	55188348	55188472	125	+	uc001cxq.3	55107426	55208328	55107426	55107426	33	HEATR8-TTC4	27	no	alternative	FALSE	FALSE					ENSG00000271723	protein_coding	0.999898	1	1	0.997143	0.00285714	alternative	51	FALSE	515226	73.7317	0.997143	1	1	1	1	1	1	1	1	1	1	1	1	1	1	1	1
chr1	55194019	55194105	87	+	uc001cxq.3	55107426	55208328	55107426	55107426	33	HEATR8-TTC4	28	no	alternative	FALSE	FALSE					ENSG00000271723	protein_coding	0.999898	1	1	0.997143	0.00285714	alternative	51	FALSE	539866	52.4788	0.997143	1	1	1	1	1	1	1	1	1	1	1	1	1	1	1	1
chr1	55199302	55199383	82	+	uc001cxq.3	55107426	55208328	55107426	55107426	33	HEATR8-TTC4	31	no	alternative	FALSE	FALSE					ENSG00000271723	protein_coding	0.999446	0.99958	1	0.996367	0.00363279	alternative	51	TRUE	415634	0.021391	0.996367	1	0.999634	0.99989	1	0.999803	1	0.999065	1	0.999413	0.99934	0.999743	0.999726	0.999485	0.999265	1	1
chr1	55203255	55203337	83	+	uc001cxq.3	55107426	55208328	55107426	55107426	33	HEATR8-TTC4	32	no	alternative	FALSE	FALSE					ENSG00000271723	protein_coding	0.999896	1	1	0.997143	0.00285714	alternative	51	TRUE	453881	0.000116891	0.997143	1	1	1	1	1	1	1	1	1	1	0.999867	1	1	1	1	1
chr1	55272669	55272756	88	+	uc001cya.4	55271735	55307937	55271789	55307349	11	C1orf177	2	no	alternative	FALSE	FALSE					ENSG00000162398	protein_coding	0.0304688	0	0.93913	0	0.93913	alternative	2	FALSE	6029	1.08872	0	0	0	0	0	0	0	0	0	0.0123457	0	0	0	0	0	0	-1
chr1	55273199	55273363	165	+	uc001cya.4	55271735	55307937	55271789	55307349	11	C1orf177	3	no	alternative	FALSE	FALSE					ENSG00000162398	protein_coding	0.0573249	0	0.984906	0	0.984906	alternative	7	FALSE	10638	1.39825	0	0	0	0	0	0	0	0	0	0.0869565	0	0	0	0	0	0	0.368421
chr1	55273562	55273684	123	+	uc001cya.4	55271735	55307937	55271789	55307349	11	C1orf177	4	no	alternative	FALSE	FALSE					ENSG00000162398	protein_coding	0.0612983	0	0.992565	0	0.992565	alternative	7	FALSE	13690.5	1.80234	0	0	0	0	0	0	0	0	0	0.107692	0	0	0	0	0	0	0.40678
chr1	55277467	55277604	138	+	uc001cya.4	55271735	55307937	55271789	55307349	11	C1orf177	5	no	alternative	FALSE	FALSE					ENSG00000162398	protein_coding	0.0665372	0	0.996296	0	0.996296	alternative	8	FALSE	15850	1.9031	0	0	0	0	0	0	0	0	0	0.190476	0	0	0	0	0	0	0.465517
chr1	55277719	55277862	144	+	uc001cya.4	55271735	55307937	55271789	55307349	11	C1orf177	6	no	alternative	FALSE	FALSE					ENSG00000162398	protein_coding	0.0656707	0	1	0	1	alternative	7	FALSE	15869.5	1.8069	0	0	0	0	0	0	0	0	0	0.186441	0	0	0	0	0	0.0126582	0.5
chr1	55279487	55279648	162	+	uc001cya.4	55271735	55307937	55271789	55307349	11	C1orf177	7	no	alternative	FALSE	FALSE					ENSG00000162398	protein_coding	0.0781413	0	1	0	1	alternative	7	FALSE	18919	2.61601	0	0	0	0	0	0	0	0	0	-1	0	0	0	0	0	0	0.555556
chr1	55280587	55280712	126	+	uc001cya.4	55271735	55307937	55271789	55307349	11	C1orf177	8	no	alternative	FALSE	FALSE					ENSG00000162398	protein_coding	0.10236	0	1	0	1	alternative	10	FALSE	22532	2.65155	0	0	0	0	0	0	0	0	0	0.31746	0	0	0.0106383	0	0	0	0.602941
chr1	55282662	55282795	134	+	uc001cya.4	55271735	55307937	55271789	55307349	11	C1orf177	9	no	alternative	FALSE	FALSE					ENSG00000162398	protein_coding	0.0937192	0	0.996454	0	0.996454	alternative	8	FALSE	21348.5	2.33933	0	0	0	0	0	0	0	0	0	-1	0	0	0.0103093	0	0	0	0.611111
chr1	55307289	55307375	87	+	uc001cya.4	55271735	55307937	55271789	55307349	11	C1orf177	10	yes	alternative	FALSE	TRUE	hiton5SS	LINE30398xL3	oldInsertions	twodistant	ENSG00000162398	protein_coding	0.0217409	0	0.247493	0	0.247493	LINEexon	7	TRUE	28178	2.33933	0	0	0	0	0	0	0	0	0	0.00899725	0	0	0	0	0	0	0.019105
chr1	56080594	56080675	82	+	uc001cyi.1	56046709	56200675	56197045	56197792	3	AK127270	2	no	alternative	FALSE	FALSE					ENSG00000234810	lincRNA	0.0263391	0	0.961353	0	0.961353	alternative	4	FALSE	4040	0.0713033	0.0186916	0	0	0.00588235	0.0632911	-1	0	0.0149254	0	0	0	0	0	0	0	0	0
chr1	62228530	62228586	57	+	uc009waf.1	62208148	62579918	62228564	62579916	36	INADL	2	no	alternative	FALSE	FALSE					ENSG00000132849	protein_coding	0.678694	0.938776	1	0	1	alternative	26	FALSE	28903	3.41742	-1	-1	-1	0.978261	-1	0.970085	1	0	0	0.0142857	-1	-1	0.0266667	0.0277778	0.0178571	0.037037	0.030303
chr1	62228685	62228851	167	+	uc009waf.1	62208148	62579918	62228564	62579916	36	INADL	3	no	alternative	FALSE	FALSE					ENSG00000132849	protein_coding	0.946394	0.997951	1	0.0434783	0.956522	alternative	35	FALSE	45922	7.31829	0.902857	-1	0.979381	1	0.945055	1	1	-1	0.0434783	-1	0.897436	0.988235	-1	-1	-1	-1	-1
chr1	62231951	62232145	195	+	uc009waf.1	62208148	62579918	62228564	62579916	36	INADL	4	no	alternative	FALSE	FALSE					ENSG00000132849	protein_coding	0.978352	1	1	0.777778	0.222222	alternative	39	FALSE	55245.5	5.59708	0.958716	0.99187	0.972973	1	0.980952	1	1	-1	-1	-1	0.936709	1	-1	-1	-1	-1	-1
chr1	62234955	62235094	140	+	uc009waf.1	62208148	62579918	62228564	62579916	36	INADL	5	no	alternative	FALSE	FALSE					ENSG00000132849	protein_coding	0.986699	1	1	0.825758	0.174242	alternative	39	FALSE	65176	9.63986	0.978814	0.993197	0.984	0.995455	1	1	1	-1	-1	-1	1	1	-1	-1	-1	-1	-1
chr1	62237103	62237298	196	+	uc009waf.1	62208148	62579918	62228564	62579916	36	INADL	6	no	alternative	FALSE	FALSE					ENSG00000132849	protein_coding	0.99352	1	1	0.883562	0.116438	alternative	39	FALSE	82539.5	9.65634	0.985816	0.981818	1	1	1	1	1	-1	-1	-1	1	1	-1	-1	-1	-1	-1
chr1	62240878	62241006	129	+	uc009waf.1	62208148	62579918	62228564	62579916	36	INADL	7	no	alternative	FALSE	FALSE					ENSG00000132849	protein_coding	0.989971	1	1	0.810811	0.189189	alternative	40	FALSE	95599	12.6929	0.989583	1	1	1	1	1	1	-1	-1	-1	0.98913	0.991597	-1	-1	-1	-1	-1
chr1	62253426	62253644	219	+	uc009waf.1	62208148	62579918	62228564	62579916	36	INADL	8	no	alternative	FALSE	FALSE					ENSG00000132849	protein_coding	0.992385	1	1	0.892405	0.107595	alternative	39	FALSE	85433	7.27972	0.988889	0.99422	1	1	0.99187	1	1	-1	-1	-1	0.97	0.991667	-1	-1	-1	-1	-1
chr1	62257020	62257119	100	+	uc009waf.1	62208148	62579918	62228564	62579916	36	INADL	9	no	alternative	FALSE	FALSE					ENSG00000132849	protein_coding	0.988845	1	1	0.831081	0.168919	alternative	39	FALSE	71086.5	9.33898	0.992218	0.986577	1	1	0.991597	1	1	-1	-1	-1	0.989247	0.991304	-1	-1	-1	-1	-1
chr1	62261139	62261230	92	+	uc009waf.1	62208148	62579918	62228564	62579916	36	INADL	10	no	alternative	FALSE	FALSE					ENSG00000132849	protein_coding	0.992216	1	1	0.843137	0.156863	alternative	39	FALSE	81623	9.74296	0.981818	0.994152	0.992	1	1	1	1	-1	-1	-1	0.989691	1	-1	-1	-1	-1	-1
chr1	62262959	62263100	142	+	uc009waf.1	62208148	62579918	62228564	62579916	36	INADL	11	no	alternative	FALSE	FALSE					ENSG00000132849	protein_coding	0.992934	1	1	0.857143	0.142857	alternative	39	FALSE	81796.5	9.37954	0.992674	0.99435	0.991935	1	1	1	1	-1	-1	-1	0.989247	0.991525	-1	-1	-1	-1	-1
chr1	62267295	62267441	147	+	uc009waf.1	62208148	62579918	62228564	62579916	36	INADL	12	no	alternative	FALSE	FALSE					ENSG00000132849	protein_coding	0.991498	1	1	0.894737	0.105263	alternative	39	FALSE	86817.5	10.9168	0.986441	0.994565	1	1	0.98374	1	1	-1	-1	-1	0.978261	1	-1	-1	-1	-1	-1
chr1	62271120	62271196	77	+	uc009waf.1	62208148	62579918	62228564	62579916	36	INADL	13	no	alternative	FALSE	FALSE					ENSG00000132849	protein_coding	0.994406	1	1	0.901961	0.0980392	alternative	39	FALSE	91523	10.4796	0.986842	0.994565	1	1	0.991736	1	1	-1	-1	-1	0.988889	1	-1	-1	-1	-1	-1
chr1	62274146	62274202	57	+	uc009waf.1	62208148	62579918	62228564	62579916	36	INADL	14	no	alternative	FALSE	FALSE					ENSG00000132849	protein_coding	0.986793	1	1	0.756757	0.243243	alternative	40	FALSE	95215	11.7799	0.983923	0.994536	1	1	1	1	1	-1	-1	-1	0.988889	1	-1	-1	-1	-1	-1
chr1	62288617	62288751	135	+	uc009waf.1	62208148	62579918	62228564	62579916	36	INADL	15	no	alternative	FALSE	FALSE					ENSG00000132849	protein_coding	0.986784	1	1	0.759259	0.240741	alternative	41	FALSE	97353	10.9794	0.987138	1	1	1	1	1	1	-1	-1	-1	1	0.991667	-1	-1	-1	-1	-1
chr1	62293094	62293255	162	+	uc009waf.1	62208148	62579918	62228564	62579916	36	INADL	16	no	alternative	FALSE	FALSE					ENSG00000132849	protein_coding	0.995764	1	1	0.940397	0.0596026	alternative	39	FALSE	94797.5	11.1825	0.989933	1	1	1	1	1	1	-1	-1	-1	0.986486	0.989362	-1	-1	-1	-1	-1
chr1	62299326	62299457	132	+	uc009waf.1	62208148	62579918	62228564	62579916	36	INADL	17	no	alternative	FALSE	FALSE					ENSG00000132849	protein_coding	0.995468	1	1	0.933333	0.0666667	alternative	39	FALSE	91945	10.3126	0.989831	0.989418	1	1	1	1	1	-1	-1	-1	0.957746	1	-1	-1	-1	-1	-1
chr1	62321702	62321911	210	+	uc009waf.1	62208148	62579918	62228564	62579916	36	INADL	18	no	alternative	FALSE	FALSE					ENSG00000132849	protein_coding	0.996624	1	1	0.948718	0.0512821	alternative	39	FALSE	93234.5	11.4839	0.990099	0.994845	1	1	1	1	1	-1	-1	-1	0.988889	1	-1	-1	-1	-1	-1
chr1	62327223	62327339	117	+	uc009waf.1	62208148	62579918	62228564	62579916	36	INADL	19	no	alternative	FALSE	FALSE					ENSG00000132849	protein_coding	0.995227	1	1	0.907407	0.0925926	alternative	39	FALSE	94033.5	10.4994	0.993333	1	1	1	1	1	1	-1	-1	-1	1	0.991667	-1	-1	-1	-1	-1
chr1	62329910	62330305	396	+	uc009waf.1	62208148	62579918	62228564	62579916	36	INADL	20	no	alternative	FALSE	FALSE					ENSG00000132849	protein_coding	0.992911	1	1	0.825	0.175	alternative	40	FALSE	103106	13.6049	0.990596	1	1	1	1	1	1	-1	-1	-1	1	1	-1	-1	-1	-1	-1
chr1	62340915	62341038	124	+	uc009waf.1	62208148	62579918	62228564	62579916	36	INADL	21	no	alternative	FALSE	FALSE					ENSG00000132849	protein_coding	0.98907	1	1	0.75	0.25	alternative	42	FALSE	125090	15.6388	0.993846	0.995169	1	1	1	1	1	-1	-1	-1	1	1	-1	-1	-1	-1	0.75
chr1	62349909	62350080	172	+	uc009waf.1	62208148	62579918	62228564	62579916	36	INADL	22	no	alternative	FALSE	FALSE					ENSG00000132849	protein_coding	0.992671	1	1	0.864865	0.135135	alternative	42	FALSE	139884	17.0634	0.996979	1	1	1	1	1	1	-1	-1	-1	1	1	-1	-1	-1	-1	0.864865
chr1	62365255	62365326	72	+	uc009waf.1	62208148	62579918	62228564	62579916	36	INADL	23	no	alternative	FALSE	FALSE					ENSG00000132849	protein_coding	0.992423	1	1	0.892308	0.107692	alternative	43	FALSE	134967	14.4894	0.990991	1	1	1	1	1	1	-1	-1	0.932203	1	1	-1	-1	-1	-1	0.892308
chr1	62366954	62367131	178	+	uc009waf.1	62208148	62579918	62228564	62579916	36	INADL	24	no	alternative	FALSE	FALSE					ENSG00000132849	protein_coding	0.989625	1	1	0.833333	0.166667	alternative	43	FALSE	128353	15.5171	0.991071	1	1	1	1	1	1	-1	-1	-1	1	1	-1	-1	-1	0.833333	0.887097
chr1	62374044	62374154	111	+	uc009waf.1	62208148	62579918	62228564	62579916	36	INADL	25	no	alternative	FALSE	FALSE					ENSG00000132849	protein_coding	0.991792	1	1	0.859375	0.140625	alternative	43	FALSE	130122	14.9029	0.99697	1	1	1	1	1	1	-1	-1	-1	1	1	-1	-1	-1	0.916667	0.859375
chr1	62380259	62380336	78	+	uc009waf.1	62208148	62579918	62228564	62579916	36	INADL	26	no	alternative	FALSE	FALSE					ENSG00000132849	protein_coding	0.991706	1	1	0.862745	0.137255	alternative	43	FALSE	134058	16.4375	0.996988	1	1	1	1	1	1	-1	-1	-1	1	1	-1	-1	-1	0.862745	0.913793
chr1	62393402	62393501	100	+	uc009waf.1	62208148	62579918	62228564	62579916	36	INADL	27	no	alternative	FALSE	FALSE					ENSG00000132849	protein_coding	0.988041	1	1	0.794872	0.205128	alternative	44	FALSE	139904	16.2694	0.994048	1	1	1	1	1	1	-1	-1	-1	1	1	-1	-1	-1	0.9	0.934426
chr1	62455840	62456036	197	+	uc009waf.1	62208148	62579918	62228564	62579916	36	INADL	28	no	alternative	FALSE	FALSE					ENSG00000132849	protein_coding	0.994244	1	1	0.930233	0.0697674	alternative	47	FALSE	145926	0.710929	0.99696	1	1	1	1	1	1	0.930233	-1	0.931507	1	1	1	-1	-1	0.985075	0.972603
chr1	62483528	62483619	92	+	uc009waf.1	62208148	62579918	62228564	62579916	36	INADL	29	yes	alternative	FALSE	FALSE					ENSG00000132849	protein_coding	0.953827	0.959005	1	0.869181	0.130819	alternative	50	TRUE	164988	0.710929	0.955885	0.945576	0.978369	0.964138	0.971164	0.970868	0.982944	0.881344	-1	0.950485	0.944014	0.949323	0.97568	0.907973	0.869181	0.93942	0.926467
chr1	62503649	62503721	73	+	uc009waf.1	62208148	62579918	62228564	62579916	36	INADL	30	no	alternative	FALSE	FALSE					ENSG00000132849	protein_coding	0.991982	1	1	0.893617	0.106383	alternative	51	FALSE	169694	0.000233781	0.996933	1	1	1	1	1	1	0.959184	0.961538	0.977528	1	0.992	0.985507	0.964912	0.893617	1	0.965909
chr1	62516638	62516730	93	+	uc009waf.1	62208148	62579918	62228564	62579916	36	INADL	31	no	alternative	FALSE	FALSE					ENSG00000132849	protein_coding	0.991473	1	1	0.893617	0.106383	alternative	51	TRUE	165932	0.000233781	0.997006	1	1	1	1	1	1	0.960784	0.938776	1	1	0.999816	0.972973	0.964286	0.893617	0.987805	0.953488
chr1	62545122	62545239	118	+	uc009waf.1	62208148	62579918	62228564	62579916	36	INADL	32	no	alternative	FALSE	FALSE					ENSG00000132849	protein_coding	0.99199	1	1	0.882353	0.117647	alternative	50	FALSE	153096	17.3673	0.993846	1	1	1	1	1	1	0.977778	-1	1	1	1	0.984375	0.946429	0.882353	1	0.950617
chr1	62550187	62550320	134	+	uc009waf.1	62208148	62579918	62228564	62579916	36	INADL	33	no	alternative	FALSE	FALSE					ENSG00000132849	protein_coding	0.994469	1	1	0.951613	0.0483871	alternative	47	FALSE	131498	0.390999	0.99322	1	1	1	1	1	1	0.960784	-1	0.973333	1	1	0.969231	-1	-1	0.974359	0.9875
chr1	62565991	62566080	90	+	uc009waf.1	62208148	62579918	62228564	62579916	36	INADL	34	no	alternative	FALSE	FALSE					ENSG00000132849	protein_coding	0.110981	0.105686	0.359827	0.0354423	0.324385	alternative	46	TRUE	132110	13.3745	0.160897	0.103902	0.0684895	0.143433	0.104873	0.136479	0.113025	0.0482512	0.0427891	0.0963252	0.0354423	0.0409367	0.090755	0.0394398	0.0905355	0.0590605	0.0633009
chr1	62574109	62574192	84	+	uc009waf.1	62208148	62579918	62228564	62579916	36	INADL	35	yes	alternative	FALSE	FALSE					ENSG00000132849	protein_coding	0.971914	0.982201	0.994001	0.835931	0.15807	alternative	49	TRUE	133830	0.390999	0.984631	0.980121	0.992205	0.966426	0.982201	0.989991	0.986667	0.955465	0.835931	0.950253	0.902246	0.906596	0.974948	-1	-1	0.950629	0.920388
chr1	62582204	62582351	148	+	uc010oot.2	62417925	62583006	62418061	62582917	12	INADL	11	no	alternative	FALSE	FALSE						unclear	0.998555	1	1	0.977273	0.0227273	alternative	51	FALSE	192282	22.225	0.993994	1	1	1	1	1	1	0.984375	1	1	1	1	1	0.977273	1	1	0.989474
chr1	62586853	62586967	115	+	uc001dab.3	62208148	62629591	62228564	62626607	43	INADL	38	yes	alternative	FALSE	FALSE					ENSG00000132849	protein_coding	0.993684	1	1	0.945455	0.0545455	alternative	51	FALSE	180092	23.904	0.993902	0.994949	1	1	1	1	1	0.961538	0.983871	0.989247	1	1	1	0.962025	0.945455	0.975904	0.947368
chr1	62588693	62588730	38	+	uc001dac.3	62271119	62629176	62271119	62271119	33	INADL	27	no	alternative	FALSE	FALSE					ENSG00000132849	protein_coding	0.992776	1	1	0.936508	0.0634921	alternative	51	FALSE	207406	0.000935126	0.996942	0.990196	1	1	1	1	1	0.944444	0.953846	0.978947	1	1	1	0.961039	0.936508	0.965909	0.978495
chr1	62593644	62593766	123	+	uc001dac.3	62271119	62629176	62271119	62271119	33	INADL	28	no	alternative	FALSE	FALSE					ENSG00000132849	protein_coding	0.996101	1	1	0.952381	0.047619	alternative	51	TRUE	212934	0.000701344	0.997033	1	1	1	0.999663	1	1	0.980769	0.983607	0.989247	1	1	1	0.9875	0.952381	0.988506	1
chr1	62594513	62594617	105	+	uc001dac.3	62271119	62629176	62271119	62271119	33	INADL	29	no	alternative	FALSE	FALSE					ENSG00000132849	protein_coding	0.996645	1	1	0.962963	0.037037	alternative	51	FALSE	202264	22.0904	0.993884	0.995098	1	1	1	1	1	0.980769	1	1	1	1	0.989011	0.975309	0.962963	0.988636	0.989474
chr1	62613956	62614062	107	+	uc001dac.3	62271119	62629176	62271119	62271119	33	INADL	30	no	alternative	FALSE	FALSE					ENSG00000132849	protein_coding	0.993937	1	1	0.941176	0.0588235	alternative	51	FALSE	184091	20.9467	0.993769	0.994819	1	1	1	1	1	0.979592	0.941176	0.978495	1	1	1	0.960526	0.958333	0.977528	0.978723
chr1	62619030	62619153	124	+	uc001dac.3	62271119	62629176	62271119	62271119	33	INADL	31	no	alternative	FALSE	FALSE					ENSG00000132849	protein_coding	0.233787	0.229615	0.361023	0.0933916	0.267632	alternative	51	TRUE	235358	20.9467	0.236464	0.229857	0.162815	0.176917	0.199323	0.203346	0.207757	0.224667	0.221701	0.229615	0.314699	0.312701	0.228901	0.219545	0.19587	0.191039	0.214126
chr1	62626580	62627061	482	+	uc001dac.3	62271119	62629176	62271119	62271119	33	INADL	32	yes	alternative	TRUE	FALSE					ENSG00000132849	protein_coding	0.989723	1	1	0.915254	0.0847458	Aluexon	43	FALSE	89688	0.0206897	0.961353	0.968	0.992424	1	1	1	1	-1	-1	0.915254	1	1	-1	-1	-1	0.961039	0.959459
chr1	62662107	62662200	94	+	uc021ooc.1	62660473	62678001	62672300	62677044	5	L1TD1	2	no	alternative	FALSE	FALSE					ENSG00000240563	protein_coding	0.0538356	0	0.774194	0	0.774194	alternative	8	FALSE	4832	0.52519	0.0258621	0.0114943	0.0430108	0	0.00952381	0	0	0	0	0	0	0	0	0	0	0	0
chr1	62672191	62673308	1118	+	uc021ooc.1	62660473	62678001	62672300	62677044	5	L1TD1	4	no	alternative	FALSE	TRUE	hiton5SS	LINE34950xL1M6	oldInsertions	onedistant	ENSG00000240563	protein_coding	0.0303677	0	0.693548	0	0.693548	LINEexon	5	FALSE	5314.5	0.717241	0.027027	0	0.0547945	0	0	0.00363636	0	0	0	0	0	0	0	0	0	0	0
chr1	67633775	67633873	99	+	uc009waz.3	67604589	67725650	67666537	67724811	11	IL23R	2	no	alternative	FALSE	FALSE					ENSG00000162594	protein_coding	0.0251115	0	0.980392	0	0.980392	alternative	2	FALSE	4045.5	0.480538	0.00310559	0.010101	-1	0	0.00806452	0	0	0	0	0	0	0	0	0	0	0	0
chr1	67635025	67635321	297	+	uc001ddp.2	67635024	67724260	67635024	67635024	8	IL23R	1	no	alternative	FALSE	FALSE						unclear	0.0220051	0	0.990099	0	0.990099	alternative	1	FALSE	3664	0.376037	0	0.00497512	-1	0	0	0	0	0	0	0	0	0	0	0	0	0	0
chr1	67648519	67648642	124	+	uc001ddp.2	67635024	67724260	67635024	67635024	8	IL23R	2	yes	alternative	FALSE	FALSE						unclear	0.0208657	0	0.979798	0	0.979798	alternative	1	FALSE	3213.5	0.375219	0.00304878	0	-1	0	0	0	0	0	0	0	0	0	0	0	0	0	0
chr1	67666420	67666580	161	+	uc001ddp.2	67635024	67724260	67635024	67635024	8	IL23R	3	yes	alternative	FALSE	FALSE						unclear	0.020687	0	0.989583	0	0.989583	alternative	1	FALSE	3116	0.353244	0	0	-1	0	0	0	0	0	0	0	0	0	0	0	0	0	0
chr1	67672593	67672738	146	+	uc001ddp.2	67635024	67724260	67635024	67635024	8	IL23R	4	yes	alternative	FALSE	FALSE						unclear	0.021238	0	0.989247	0	0.989247	alternative	2	FALSE	2599	0.254354	0	0	-1	0	0	0	0	0	0	0	0	0	0	0	0	0	0
chr1	67685257	67685413	157	+	uc001ddp.2	67635024	67724260	67635024	67635024	8	IL23R	5	yes	alternative	FALSE	FALSE						unclear	0.0192803	0	0.935484	0	0.935484	alternative	1	FALSE	2119	0.00783168	0	0	-1	0	0	0	0	0	0	0	0	0	0	0	0	0	0
chr1	67702396	67702485	90	+	uc001ddp.2	67635024	67724260	67635024	67635024	8	IL23R	6	yes	alternative	FALSE	FALSE						unclear	0.0182296	0	0.891304	0	0.891304	alternative	1	FALSE	2086.5	0.0197545	0	0	-1	0	0	0	0	0	0	0	0	0	0	0	0	0	0
chr1	67705862	67705964	103	+	uc010opo.1	67648518	67724260	67648574	67724233	8	IL23R	6	yes	alternative	FALSE	FALSE					ENSG00000162594	protein_coding	0.0170403	0	0.828804	0	0.828804	alternative	1	TRUE	2084	0.0197545	0	0	-1	0	0	0	0	0	0	0	0	0	0	0	0	0	0
chr1	67721520	67721610	91	+	uc001ddp.2	67635024	67724260	67635024	67635024	8	IL23R	7	yes	alternative	FALSE	FALSE						unclear	0.017666	0	0.876404	0	0.876404	alternative	1	FALSE	1566.5	0.165283	0	0	-1	0	0	0	0	0	0	0	0	0	0	0	0	0	0
chr1	67779596	67779683	88	+	uc010oqj.2	67773046	67862583	67786051	67861263	16	IL12RB2	2	yes	alternative	FALSE	FALSE					ENSG00000081985	protein_coding	0.0393677	0	0.660205	0	0.660205	alternative	6	TRUE	6068.5	0.177908	0.0118496	0.108885	0	0.0020202	0.01221	0	0	0	0.135114	0	0	0	0.0606772	0.154545	0.0446795	0	0
chr1	67786016	67786127	112	+	uc010oqk.3	67773046	67862583	67773046	67773046	17	IL12RB2	2	yes	alternative	FALSE	FALSE					ENSG00000081985	protein_coding	0.0586569	0	0.958763	0	0.958763	alternative	5	FALSE	8638.5	1.3543	-1	-1	0.00952381	0.00699301	0.0277778	0.00746269	0	0	-1	0.0102041	0	0	-1	-1	0.208333	0.04	0
chr1	67787285	67787572	288	+	uc010oqk.3	67773046	67862583	67773046	67773046	17	IL12RB2	3	no	alternative	FALSE	FALSE					ENSG00000081985	protein_coding	0.152796	0.0120109	0.990196	0	0.990196	alternative	9	FALSE	14417.5	2.01625	-1	-1	0.011236	0.0932203	-1	0.0211864	0	0.0425532	-1	0	0	0	0.775862	0.75	0.588235	0.0625	0.0113636
chr1	67792418	67792532	115	+	uc010oqk.3	67773046	67862583	67773046	67773046	17	IL12RB2	4	no	alternative	FALSE	FALSE					ENSG00000081985	protein_coding	0.226347	0.0204082	0.990654	0	0.990654	alternative	11	FALSE	17924.5	2.17417	-1	-1	0.0238095	-1	-1	0.0170213	-1	0.0769231	0.777778	0.0108696	0	0.00854701	0.849315	0.835821	0.72	0.0819672	0
chr1	67793883	67794067	185	+	uc010oqk.3	67773046	67862583	67773046	67773046	17	IL12RB2	5	no	alternative	FALSE	FALSE					ENSG00000081985	protein_coding	0.239276	0.0291249	1	0	1	alternative	13	FALSE	19243.5	2.32461	-1	-1	0.04	-1	-1	0.012987	-1	0.138889	0.833333	0.0117647	0	0.00862069	0.885714	0.903226	0.74	0.112903	0.010989
chr1	67795270	67795412	143	+	uc010oqk.3	67773046	67862583	67773046	67773046	17	IL12RB2	6	no	alternative	FALSE	FALSE					ENSG00000081985	protein_coding	0.279047	0.0217391	1	0	1	alternative	13	FALSE	20017.5	2.35511	-1	0.850877	0.0123457	-1	-1	0.0180995	-1	0.289474	0.90566	0.0125	0	0.00854701	0.942857	0.911765	0.773585	0.132075	0
chr1	67796343	67796493	151	+	uc010oqk.3	67773046	67862583	67773046	67773046	17	IL12RB2	7	no	alternative	FALSE	FALSE					ENSG00000081985	protein_coding	0.243857	0.0264943	1	0	1	alternative	11	FALSE	19044.5	2.09714	-1	-1	0.0361446	-1	0.214286	0.0305677	0	0.243243	0.854545	0.0126582	0	0.00869565	0.944444	0.913043	0.813559	0.122807	0
chr1	67804307	67804386	80	+	uc010oqk.3	67773046	67862583	67773046	67773046	17	IL12RB2	8	no	alternative	FALSE	FALSE					ENSG00000081985	protein_coding	0.175419	0.0192593	0.991453	0	0.991453	alternative	13	FALSE	14776	1.35722	-1	-1	0.0246914	0.0625	0.102941	0.00823045	0	0.135135	0.755102	0	0	0	0.878788	0.853333	0.723404	0.09375	0
chr1	67816553	67816772	220	+	uc010oqk.3	67773046	67862583	67773046	67773046	17	IL12RB2	9	no	alternative	FALSE	FALSE					ENSG00000081985	protein_coding	0.145672	0.0115298	1	0	1	alternative	11	FALSE	11202	1.2616	-1	-1	0	0.030303	0.0526316	0.0113208	0	0.0454545	0.652174	0	0	0	0.774194	0.75	0.423729	0.0434783	0
chr1	67833508	67833708	201	+	uc010oqk.3	67773046	67862583	67773046	67773046	17	IL12RB2	10	no	alternative	FALSE	FALSE					ENSG00000081985	protein_coding	0.137199	0.00377358	1	0	1	alternative	11	FALSE	10696.5	0.11654	-1	-1	0.011236	0.0223881	0.0540541	0.00377358	0	0.0666667	0.6	0	0	0	0.813559	0.738462	0.518519	0.056338	0
chr1	67838119	67838217	99	+	uc010oqk.3	67773046	67862583	67773046	67773046	17	IL12RB2	11	yes	alternative	FALSE	FALSE					ENSG00000081985	protein_coding	0.143628	0.00990487	0.989583	0	0.989583	alternative	9	FALSE	10787.5	1.28288	-1	-1	0.0113636	0.0441176	0.056338	0.0077821	0	0.136364	0.704545	0	0	0	0.786885	0.779412	0.54386	0.0441176	0.0102041
chr1	67838308	67838466	159	+	uc010oqk.3	67773046	67862583	67773046	67773046	17	IL12RB2	12	yes	alternative	FALSE	FALSE					ENSG00000081985	protein_coding	0.151053	0.0105061	0.979592	0	0.979592	alternative	12	FALSE	11969.5	1.51537	-1	-1	0.0119048	0.0423729	0.0684932	0.015444	0	0.128205	0.790698	0	0	0	0.848485	0.815385	0.532258	0.0724638	0
chr1	67845669	67845806	138	+	uc010oqk.3	67773046	67862583	67773046	67773046	17	IL12RB2	13	no	alternative	FALSE	FALSE					ENSG00000081985	protein_coding	0.157874	0.0233918	1	0	1	alternative	13	FALSE	12820.5	1.48182	-1	-1	0.0240964	0.0409836	0.0746269	0.0120482	0	0.0652174	0.765957	0	0	0.00826446	0.857143	0.8	0.467742	0.056338	0
chr1	67852262	67852352	91	+	uc010oqk.3	67773046	67862583	67773046	67773046	17	IL12RB2	14	yes	alternative	FALSE	FALSE					ENSG00000081985	protein_coding	0.16081	0.0138258	0.967213	0	0.967213	alternative	14	FALSE	12525.5	0.249795	-1	-1	0	0.0472441	0.104478	0.00784314	0	0.0930233	0.693878	0	0	0.00819672	0.830508	0.736111	0.485294	0.0684932	0
chr1	67855712	67855811	100	+	uc010oqk.3	67773046	67862583	67773046	67773046	17	IL12RB2	16	yes	alternative	FALSE	FALSE					ENSG00000081985	protein_coding	0.153295	0.0186667	0.900491	0	0.900491	alternative	13	TRUE	14851	0.249795	-1	-1	0.0123457	0.0831387	-1	0.0186667	0	0.127322	0.684109	0	0	0	0.764498	0.678338	0.472769	0.064	0.0103093
chr1	68583134	68583415	282	+	uc001deb.2	68297970	68668670	68297970	68297970	10	GNG12-AS1	7	no	alternative	FALSE	FALSE					ENSG00000232284	antisense	0.00560518	0	0.0576923	0	0.0576923	alternative	1	FALSE	4462.5	0.910462	-1	-1	-1	0	-1	-1	-1	0	0	0	0	0	0.0121951	0	0	0.0576923	0.0136986
chr1	68586808	68586924	117	+	uc001deb.2	68297970	68668670	68297970	68297970	10	GNG12-AS1	8	no	alternative	FALSE	FALSE	hiton5SS		unclear	unclear	ENSG00000232284	antisense	0.0073923	0	0.117647	0	0.117647	alternative	1	FALSE	5635	0.0679135	-1	-1	-1	-1	-1	-1	-1	0	0	0	0	0	0.0131579	0	0	0.117647	0.0147059
chr1	68603980	68604133	154	+	uc001deb.2	68297970	68668670	68297970	68297970	10	GNG12-AS1	9	yes	alternative	FALSE	TRUE	hiton3SS	LINE38461xL2a	unclear	unclear	ENSG00000232284	antisense	0.00514957	0	0.0701754	0	0.0701754	LINEexon	1	FALSE	2941	0.105435	-1	-1	-1	0	0.0217391	0.0104712	0	0	0	0	0	0	0	0	0	0.0701754	0.0120482
chr1	70832127	70832220	94	+	uc010oqp.2	70820492	70833705	70820492	70820492	4	HHLA3	2	no	alternative	FALSE	FALSE					ENSG00000197568	protein_coding	0.998157	1	1	0.929577	0.0704225	alternative	50	FALSE	128984	0.0500292	0.993902	1	1	1	1	0.996855	1	1	1	1	1	1	1	1	1	1	1
chr1	70832616	70832667	52	+	uc010oqp.2	70820492	70833705	70820492	70820492	4	HHLA3	3	yes	alternative	FALSE	FALSE					ENSG00000197568	protein_coding	0.393229	0.370186	0.728917	0.174867	0.55405	alternative	51	TRUE	227687	16.3925	0.529427	0.370261	0.216799	0.507369	0.483134	0.555413	0.506931	0.369407	0.355825	0.328509	0.281825	0.327018	0.325651	0.330963	0.3432	0.323686	0.34906
chr1	71557347	71557387	41	+	uc001dfu.2	71547006	71703406	71547006	71547006	4	ZRANB2-AS2	2	no	alternative	FALSE	FALSE					ENSG00000229956	processed_transcript	0.0598228	0.03125	0.578947	0	0.578947	alternative	12	FALSE	5832	0.000818235	0.036036	0.0149254	-1	0.0384615	0.0337079	0.0305677	0.333333	0.0833333	0.06	0.0615385	0.0447761	0.0208333	0.0298507	0.03125	0.0555556	-1	0.027027
chr1	71688740	71688797	58	+	uc001dfu.2	71547006	71703406	71547006	71547006	4	ZRANB2-AS2	3	no	alternative	FALSE	FALSE					ENSG00000229956	processed_transcript	0.0501005	0.028379	0.774924	0	0.774924	alternative	5	TRUE	6727	0.0776154	0.0390244	0.0130208	-1	0.0298137	0.0375	0.0122164	-1	-1	0.0244898	0.00702576	0.0465686	0.010989	0.028379	0.0394345	0.037037	-1	0.0460317
chr1	76194074	76194173	100	+	uc009wbp.3	76190042	76229355	76190472	76228448	12	ACADM	2	yes	alternative	FALSE	FALSE					ENSG00000117054	protein_coding	0.778396	0.767242	0.952469	0.639734	0.312735	alternative	51	TRUE	554442	10.0061	0.745897	0.841646	0.893295	0.732681	0.752752	0.705008	0.823109	0.781915	0.790654	0.791978	0.639734	0.661832	0.768609	0.767242	0.743486	0.683933	0.782317
chr1	76194086	76194173	88	+	uc010orc.1	76190042	76205795	76190472	76200504	6	ACADM	2	yes	alternative	FALSE	FALSE					ENSG00000117054	protein_coding	0.857748	0.851116	0.972058	0.752628	0.21943	alternative	51	TRUE	943847	10.0061	0.83919	0.904255	0.93692	0.826063	0.84177	0.807114	0.890814	0.857126	0.867485	0.871461	0.752628	0.766683	0.852506	0.850562	0.839311	0.792162	0.8604
chr1	76198523	76198607	85	+	uc010ord.2	76190042	76227300	76198579	76227106	11	ACADM	4	yes	alternative	FALSE	FALSE					ENSG00000117054	protein_coding	0.999898	1	1	0.997143	0.00285714	alternative	51	FALSE	529804	0.310929	0.997143	1	1	1	1	1	1	1	1	1	1	1	1	1	1	1	1
chr1	76199213	76199313	101	+	uc010ord.2	76190042	76227300	76198579	76227106	11	ACADM	5	yes	alternative	FALSE	FALSE					ENSG00000117054	protein_coding	0.922701	0.940189	0.989014	0.787719	0.201295	alternative	51	TRUE	1049423	5.19462	0.956532	0.938179	0.981649	0.87476	0.90272	0.908495	0.971384	0.946138	0.941759	0.942641	0.799041	0.824377	0.936939	0.941263	0.932917	0.920348	0.94018
chr1	76200476	76200556	81	+	uc010orc.1	76190042	76205795	76190472	76200504	6	ACADM	5	yes	alternative	FALSE	FALSE					ENSG00000117054	protein_coding	0.999898	1	1	0.997143	0.00285714	alternative	51	FALSE	985936	118.354	0.997143	1	1	1	1	1	1	1	1	1	1	1	1	1	1	1	1
chr1	76205665	76205795	131	+	uc010orc.1	76190042	76205795	76190472	76200504	6	ACADM	6	no	alternative	FALSE	FALSE					ENSG00000117054	protein_coding	0.999898	1	1	0.997143	0.00285714	alternative	51	FALSE	932430	99.631	0.997143	1	1	1	1	1	1	1	1	1	1	1	1	1	1	1	1
chr1	76211491	76211599	109	+	uc009wbs.1	76211490	76227055	76211490	76211490	5	ACADM	1	no	alternative	FALSE	FALSE					ENSG00000117054	protein_coding	0.999898	1	1	0.997143	0.00285714	alternative	51	FALSE	947405	121.855	0.997143	1	1	1	1	1	1	1	1	1	1	1	1	1	1	1	1
chr1	76215104	76215244	141	+	uc009wbs.1	76211490	76227055	76211490	76211490	5	ACADM	2	no	alternative	FALSE	FALSE					ENSG00000117054	protein_coding	0.999898	1	1	0.997143	0.00285714	alternative	51	FALSE	1.06619e+06	127.4	0.997143	1	1	1	1	1	1	1	1	1	1	1	1	1	1	1	1
chr1	76216136	76216231	96	+	uc009wbs.1	76211490	76227055	76211490	76211490	5	ACADM	3	no	alternative	FALSE	FALSE					ENSG00000117054	protein_coding	0.999898	1	1	0.997143	0.00285714	alternative	51	FALSE	1224399	0.00105202	0.997143	1	1	1	1	1	1	1	1	1	1	1	1	1	1	1	1
chr1	78715868	78716694	827	+	uc001dil.1	78695282	78759574	78695282	78695282	6	MGC27382	2	yes	alternative	FALSE	FALSE					ENSG00000237413	processed_transcript	0.00640624	0	0.318182	0	0.318182	alternative	1	FALSE	778	0.0393922	0.00346021	0	0	0	0	0	0	0	0	0	0	0	0	0	0	0	0
chr1	78717178	78717561	384	+	uc001dil.1	78695282	78759574	78695282	78695282	6	MGC27382	3	no	alternative	FALSE	FALSE					ENSG00000237413	processed_transcript	0.00502837	0	0.243902	0	0.243902	alternative	1	FALSE	802	0.00222092	0.00327869	0	0	0	0	0	0	0	0	0	0	0	0	0	0	0	0
chr1	78758164	78758315	152	+	uc001dil.1	78695282	78759574	78695282	78695282	6	MGC27382	4	no	alternative	FALSE	FALSE					ENSG00000237413	processed_transcript	0.00351237	0	0.150838	0	0.150838	alternative	1	FALSE	641	0.0969024	0	0	0	0	0	0	0	0	0	0	0	0	0	0	0	0	0
chr1	78758763	78758961	199	+	uc001dil.1	78695282	78759574	78695282	78695282	6	MGC27382	5	no	alternative	FALSE	FALSE					ENSG00000237413	processed_transcript	0.00249354	0	0.10582	0	0.10582	alternative	1	FALSE	569	0.0361192	0	0	0	0	0	0	0	0	0	0	0	0	0	0	0	0	0
chr1	87181407	87181548	142	+	uc001dlx.3	87170252	87213867	87170582	87208918	11	SH3GLB1	2	yes	alternative	FALSE	FALSE					ENSG00000097033	protein_coding	0.922182	0.94614	0.991087	0.789471	0.201616	alternative	51	TRUE	979130	4.3398	0.954468	0.949203	0.957327	0.913924	0.924984	0.924134	0.954339	0.810624	0.824536	0.837852	0.908208	0.893484	0.86271	0.854679	0.8129	0.84634	0.826776
chr1	87185190	87185318	129	+	uc001dlx.3	87170252	87213867	87170582	87208918	11	SH3GLB1	3	no	alternative	FALSE	FALSE					ENSG00000097033	protein_coding	0.999898	1	1	0.997143	0.00285714	alternative	51	FALSE	1.3867e+06	185.664	0.997143	1	1	1	1	1	1	1	1	1	1	1	1	1	1	1	1
chr1	87188223	87188356	134	+	uc001dlx.3	87170252	87213867	87170582	87208918	11	SH3GLB1	4	no	alternative	FALSE	FALSE					ENSG00000097033	protein_coding	0.999898	1	1	0.997143	0.00285714	alternative	51	FALSE	1.46738e+06	157.382	0.997143	1	1	1	1	1	1	1	1	1	1	1	1	1	1	1	1
chr1	87189996	87190088	93	+	uc001dlx.3	87170252	87213867	87170582	87208918	11	SH3GLB1	5	no	alternative	FALSE	FALSE					ENSG00000097033	protein_coding	0.999898	1	1	0.997143	0.00285714	alternative	51	FALSE	1.33827e+06	155.481	0.997143	1	1	1	1	1	1	1	1	1	1	1	1	1	1	1	1
chr1	87194086	87194124	39	+	uc001dlx.3	87170252	87213867	87170582	87208918	11	SH3GLB1	6	yes	alternative	FALSE	FALSE					ENSG00000097033	protein_coding	0.435552	0.329412	1	0	1	alternative	18	FALSE	27875	0.0966686	0.0989011	-1	0.329412	0	0.0135135	0.0351759	-1	0.755102	0.90625	0.855422	0.990385	1	0.989691	0.946237	0.676923	0.948718	0.860465
chr1	87195771	87195794	24	+	uc001dlx.3	87170252	87213867	87170582	87208918	11	SH3GLB1	7	yes	alternative	FALSE	FALSE					ENSG00000097033	protein_coding	0.708411	0.81831	1	0	1	alternative	15	TRUE	27548.5	0.0966686	-1	-1	0.392405	-1	-1	-1	-1	0.8125	0.905258	0.81831	0.999643	1	0.987155	0.947368	0.733333	0.935065	0.893113
chr1	87200285	87200374	90	+	uc001dlx.3	87170252	87213867	87170582	87208918	11	SH3GLB1	8	no	alternative	FALSE	FALSE					ENSG00000097033	protein_coding	0.999898	1	1	0.997143	0.00285714	alternative	51	FALSE	1573364	212.342	0.997143	1	1	1	1	1	1	1	1	1	1	1	1	1	1	1	1
chr1	87200762	87200862	101	+	uc001dlx.3	87170252	87213867	87170582	87208918	11	SH3GLB1	9	no	alternative	FALSE	FALSE					ENSG00000097033	protein_coding	0.999898	1	1	0.997143	0.00285714	alternative	51	FALSE	1787568	205.558	0.997143	1	1	1	1	1	1	1	1	1	1	1	1	1	1	1	1
chr1	87207891	87208119	229	+	uc001dlx.3	87170252	87213867	87170582	87208918	11	SH3GLB1	10	no	alternative	FALSE	FALSE					ENSG00000097033	protein_coding	0.999898	1	1	0.997143	0.00285714	alternative	51	FALSE	1844993	225.767	0.997143	1	1	1	1	1	1	1	1	1	1	1	1	1	1	1	1
chr1	89992521	89992545	25	+	uc001dni.3	89990396	90063420	90048209	90058602	8	LRRC8B	2	yes	alternative	FALSE	FALSE					ENSG00000197147	protein_coding	0.00974528	0.00374738	0.12849	0	0.12849	alternative	1	TRUE	6769	0.700643	0.00649781	0.0331029	0.0394849	0	0	0.000628931	0	0.00324675	0.012463	0.00168067	0	0	0.0119678	0.0175269	0.0234983	0.0215517	0.0196825
chr1	90015474	90015530	57	+	uc001dni.3	89990396	90063420	90048209	90058602	8	LRRC8B	3	no	alternative	FALSE	TRUE	both	LINE49560xL2	oldInsertions	onedistant	ENSG00000197147	protein_coding	0.000429798	0	0.0113636	0	0.0113636	LINEexon	0	FALSE	1994.5	0.0121566	0	0	-1	0	0	0	0	0	0	0	0	0	0.0113636	0	0	0	0
chr1	90024270	90024595	326	+	uc001dnh.3	89990396	90063420	90048209	90058602	8	LRRC8B	3	yes	alternative	FALSE	TRUE	hiton5SS	LINE49565xL2c	oldInsertions	degen	ENSG00000197147	protein_coding	0.0016447	0	0.025974	0	0.025974	LINEexon	0	TRUE	2856.5	0.0121566	0	0	0	0	0	0	0	0	0	0	0	0	0.0106383	0.010989	0	0	0
chr1	90033806	90033866	61	+	uc001dni.3	89990396	90063420	90048209	90058602	8	LRRC8B	4	no	alternative	FALSE	FALSE					ENSG00000197147	protein_coding	0.520962	0.583333	0.996241	0	0.996241	alternative	11	FALSE	19678	3.89971	-1	-1	0.967213	0.0300752	-1	-1	-1	-1	0.795455	-1	0.0338983	-1	0.893939	0.875	-1	-1	0.583333
chr1	90033998	90034052	55	+	uc001dni.3	89990396	90063420	90048209	90058602	8	LRRC8B	5	no	alternative	FALSE	FALSE					ENSG00000197147	protein_coding	0.841908	0.932203	1	0.15942	0.84058	alternative	27	FALSE	36401	4.61017	0.971963	0.97973	0.985401	-1	-1	-1	0.5	0.783784	0.875	0.84375	0.20339	-1	0.988372	0.949367	0.913793	-1	0.826087
chr1	90045150	90045247	98	+	uc001dni.3	89990396	90063420	90048209	90058602	8	LRRC8B	6	no	alternative	FALSE	FALSE					ENSG00000197147	protein_coding	0.942171	0.967742	1	0.736842	0.263158	alternative	29	FALSE	43816.5	5.63331	0.989247	0.994118	0.992647	-1	-1	-1	-1	0.87234	0.948276	0.927536	-1	-1	0.989362	0.977011	0.897059	0.816327	0.906667
chr1	90048184	90050348	2165	+	uc001dni.3	89990396	90063420	90048209	90058602	8	LRRC8B	7	no	alternative	FALSE	FALSE					ENSG00000197147	protein_coding	0.986112	0.996169	1	0.884058	0.115942	alternative	43	FALSE	78559.5	12.7324	0.993846	1	1	-1	0.967391	-1	1	1	1	0.990196	-1	0.884058	1	0.990291	0.988095	0.957143	0.958333
chr1	92428275	92428503	229	+	uc001dol.4	92414927	92479985	92428311	92479831	20	BRDT	3	yes	alternative	FALSE	FALSE					ENSG00000137948	protein_coding	0.000341996	0	0.00980392	0	0.00980392	alternative	0	FALSE	10823.5	0.0344828	0.00289855	0	0	0	0	0	0	0	0	0	0	0	0	0	0	0	0
chr1	92430184	92430321	138	+	uc001dol.4	92414927	92479985	92428311	92479831	20	BRDT	4	yes	alternative	FALSE	FALSE					ENSG00000137948	protein_coding	0.000208463	0	0.00480769	0	0.00480769	alternative	0	TRUE	16094.5	0.0344828	0.00295858	0	0	0	0	0	0	0	0	0	0	0	0	0	0	0	0
chr1	92441823	92441995	173	+	uc001dol.4	92414927	92479985	92428311	92479831	20	BRDT	6	no	alternative	FALSE	FALSE					ENSG00000137948	protein_coding	0.00136421	0	0.0125	0	0.0125	alternative	0	FALSE	27125	3.09503	0	0	0	0	0	0	0	0	0	0	0	0	0	0	0	0	0
chr1	92442600	92442950	351	+	uc001dol.4	92414927	92479985	92428311	92479831	20	BRDT	7	no	alternative	FALSE	FALSE					ENSG00000137948	protein_coding	0.000906339	0	0.0121951	0	0.0121951	alternative	0	FALSE	27556.5	3.34717	0.00294985	0	0	0	0	0	0	0	0	0	0	0	0	0	0	0	0
chr1	92443725	92443853	129	+	uc001dol.4	92414927	92479985	92428311	92479831	20	BRDT	8	no	alternative	FALSE	FALSE					ENSG00000137948	protein_coding	0.0011629	0	0.0119048	0	0.0119048	alternative	0	FALSE	34388	4.69211	0.0060423	0	0	0	0	0	0	0	0	0	0	0	0	0	0	0	0
chr1	92445126	92445314	189	+	uc001dol.4	92414927	92479985	92428311	92479831	20	BRDT	9	no	alternative	FALSE	FALSE					ENSG00000137948	protein_coding	0.00107598	0	0.0121951	0	0.0121951	alternative	0	FALSE	37207.5	4.00631	0.00309598	0	0	0	0	0	0	0	0	0	0	0	0	0	0	0	0
chr1	92446200	92446372	173	+	uc001dol.4	92414927	92479985	92428311	92479831	20	BRDT	10	no	alternative	FALSE	FALSE					ENSG00000137948	protein_coding	0.00111273	0	0.0113636	0	0.0113636	alternative	0	FALSE	43578	6.18141	0.00310559	0	0	0	0	0	0	0	0	0	0	0	0	0	0	0	0
chr1	92446446	92446735	290	+	uc001dol.4	92414927	92479985	92428311	92479831	20	BRDT	11	no	alternative	FALSE	FALSE					ENSG00000137948	protein_coding	0.00152072	0	0.0128205	0	0.0128205	alternative	0	FALSE	55352.5	6.75897	0.00314465	0	0	0	0	0	0	0	0	0	0	0	0	0	0	0	0
chr1	92446825	92446938	114	+	uc001dol.4	92414927	92479985	92428311	92479831	20	BRDT	12	no	alternative	FALSE	FALSE					ENSG00000137948	protein_coding	0.00207564	0	0.0206186	0	0.0206186	alternative	0	FALSE	56635	6.48124	0.0031348	0.0052356	0	0	0	0	0	0	0	0	0	0	0	0	0	0	0
chr1	92447175	92447312	138	+	uc001dol.4	92414927	92479985	92428311	92479831	20	BRDT	13	no	alternative	FALSE	FALSE					ENSG00000137948	protein_coding	0.000894648	0	0.0119522	0	0.0119522	alternative	0	FALSE	51641	5.59147	0.00307692	0	0	0	0	0	0	0	0	0	0	0	0	0	0	0	0
chr1	92456741	92456802	62	+	uc001dol.4	92414927	92479985	92428311	92479831	20	BRDT	14	no	alternative	FALSE	FALSE					ENSG00000137948	protein_coding	0.000717597	0	0.0102041	0	0.0102041	alternative	0	FALSE	47845.5	5.59392	0.00306748	0	0	0	0	0	0	0	0	0	0	0	0	0	0	0	0
chr1	92457821	92457871	51	+	uc001dol.4	92414927	92479985	92428311	92479831	20	BRDT	15	no	alternative	FALSE	FALSE					ENSG00000137948	protein_coding	0.000857688	0	0.0103093	0	0.0103093	alternative	0	FALSE	48240.5	0.000350672	0.00301205	0	0	0	0	0	0	0	0	0	0	0	0	0	0	0	0
chr1	92459640	92459811	172	+	uc001dol.4	92414927	92479985	92428311	92479831	20	BRDT	16	no	alternative	FALSE	FALSE					ENSG00000137948	protein_coding	0.00122352	0	0.0151515	0	0.0151515	alternative	0	TRUE	58976.5	0.000350672	0.00301205	0	0	0	0	0	0	0	0	0	0	0	0	0	0	0	0
chr1	92467606	92467706	101	+	uc001dol.4	92414927	92479985	92428311	92479831	20	BRDT	17	no	alternative	FALSE	FALSE					ENSG00000137948	protein_coding	0.0013839	0	0.015625	0	0.015625	alternative	0	FALSE	69774	8.20877	0.00307692	0	0	0	0	0	0	0	0	0	0	0	0	0	0	0	0
chr1	92469971	92470176	206	+	uc001dol.4	92414927	92479985	92428311	92479831	20	BRDT	18	no	alternative	FALSE	FALSE					ENSG00000137948	protein_coding	0.00314096	0	0.0728477	0	0.0728477	alternative	1	FALSE	84348	11.5102	0.00641026	0	0	0	0	0	0	0	0	0.00884956	0	0	0	0	0	0	0
chr1	92470676	92470856	181	+	uc001dol.4	92414927	92479985	92428311	92479831	20	BRDT	19	no	alternative	FALSE	FALSE					ENSG00000137948	protein_coding	0.00541028	0	0.135484	0	0.135484	alternative	2	FALSE	90794.5	9.71584	0.00319489	0	0	0	0	0	0	0	0	0.00884956	0	0	0	0	0	0	0
chr1	92765751	92765796	46	+	uc001dot.2	92764521	92853732	92764630	92852568	13	RPAP2	2	no	alternative	FALSE	FALSE					ENSG00000122484	protein_coding	0.980126	1	1	0.673469	0.326531	alternative	43	FALSE	55997.5	0.165283	0.997006	0.995305	1	0.994924	1	1	1	-1	-1	-1	0.946667	0.989247	-1	0.96875	-1	-1	-1
chr1	92767033	92767147	115	+	uc001dot.2	92764521	92853732	92764630	92852568	13	RPAP2	3	no	alternative	FALSE	FALSE					ENSG00000122484	protein_coding	0.962395	0.972964	1	0.8176	0.1824	alternative	44	TRUE	59213.5	0.165283	0.973514	0.980159	0.978151	0.966271	0.972919	0.96937	0.983471	-1	0.854729	-1	0.934083	0.946656	0.881123	0.926005	-1	-1	0.8176
chr1	92769534	92769632	99	+	uc001dot.2	92764521	92853732	92764630	92852568	13	RPAP2	4	no	alternative	FALSE	FALSE					ENSG00000122484	protein_coding	0.989432	1	1	0.872727	0.127273	alternative	50	FALSE	77183	10.8642	0.997101	1	1	1	1	1	1	1	0.918367	0.984375	0.988372	1	0.987013	0.975309	0.872727	0.98	0.940299
chr1	92769841	92769906	66	+	uc001dot.2	92764521	92853732	92764630	92852568	13	RPAP2	5	no	alternative	FALSE	FALSE					ENSG00000122484	protein_coding	0.988617	1	1	0.880597	0.119403	alternative	51	FALSE	97914	12.0263	0.997118	1	1	1	1	1	1	0.977778	0.949153	0.964706	1	1	1	1	0.880597	0.982759	0.925926
chr1	92772745	92772833	89	+	uc001dot.2	92764521	92853732	92764630	92852568	13	RPAP2	6	no	alternative	FALSE	FALSE					ENSG00000122484	protein_coding	0.994222	1	1	0.939024	0.0609756	alternative	51	FALSE	109010	13.4583	0.997126	1	1	1	1	1	1	0.981818	0.96875	0.978261	1	1	1	1	0.971014	0.985915	0.939024
chr1	92786156	92786191	36	+	uc001dot.2	92764521	92853732	92764630	92852568	13	RPAP2	7	no	alternative	FALSE	FALSE					ENSG00000122484	protein_coding	0.993826	1	1	0.94382	0.0561798	alternative	51	FALSE	116322	0.000233781	0.997126	1	1	1	1	1	1	0.982143	0.985075	0.979381	0.979592	0.991597	1	1	0.984848	0.957746	0.94382
chr1	92789002	92789932	931	+	uc001dot.2	92764521	92853732	92764630	92852568	13	RPAP2	8	no	alternative	FALSE	FALSE					ENSG00000122484	protein_coding	0.99339	0.99452	1	0.977559	0.0224407	alternative	51	TRUE	131392	0.0852133	0.990986	0.996662	0.996164	0.992406	0.998403	0.993564	0.986388	0.977559	0.995368	0.997358	0.997903	0.993983	0.994792	0.998246	0.994648	0.991352	0.999117
chr1	92798948	92799030	83	+	uc001dot.2	92764521	92853732	92764630	92852568	13	RPAP2	9	no	alternative	FALSE	FALSE					ENSG00000122484	protein_coding	0.999898	1	1	0.997143	0.00285714	alternative	51	FALSE	154878	19.3965	0.997143	1	1	1	1	1	1	1	1	1	1	1	1	1	1	1	1
chr1	92801904	92801984	81	+	uc001dot.2	92764521	92853732	92764630	92852568	13	RPAP2	10	no	alternative	FALSE	FALSE					ENSG00000122484	protein_coding	0.999618	1	1	0.985714	0.0142857	alternative	51	FALSE	147507	15.0879	0.997143	1	1	1	1	1	1	1	1	1	1	1	1	1	1	1	1
chr1	92811403	92811471	69	+	uc001dot.2	92764521	92853732	92764630	92852568	13	RPAP2	11	no	alternative	FALSE	FALSE					ENSG00000122484	protein_coding	0.99961	1	1	0.985294	0.0147059	alternative	51	FALSE	126633	14.5165	0.997143	1	1	1	1	1	1	1	1	1	1	1	1	1	1	1	1
chr1	92846281	92846430	150	+	uc001dot.2	92764521	92853732	92764630	92852568	13	RPAP2	12	no	alternative	FALSE	FALSE					ENSG00000122484	protein_coding	0.999609	1	1	0.985294	0.0147059	alternative	51	FALSE	128116	15.4346	0.997143	1	1	1	1	1	1	1	1	1	1	1	1	1	1	1	1
chr1	93298946	93299015	70	+	uc001doz.3	93297593	93307481	93297671	93307422	8	RPL5	2	yes	alternative	FALSE	FALSE					ENSG00000122406	protein_coding	0.999898	1	1	0.997143	0.00285714	alternative	51	FALSE	1.85623e+07	2148.73	0.997143	1	1	1	1	1	1	1	1	1	1	1	1	1	1	1	1
chr1	93300336	93300470	135	+	uc001doz.3	93297593	93307481	93297671	93307422	8	RPL5	4	yes	alternative	FALSE	FALSE					ENSG00000122406	protein_coding	0.999898	1	1	0.997143	0.00285714	alternative	51	FALSE	2.29515e+07	2836.04	0.997143	1	1	1	1	1	1	1	1	1	1	1	1	1	1	1	1
chr1	93301747	93301949	203	+	uc001doz.3	93297593	93307481	93297671	93307422	8	RPL5	5	yes	alternative	FALSE	FALSE					ENSG00000122406	protein_coding	0.999898	1	1	0.997143	0.00285714	alternative	51	FALSE	24530524	2898.74	0.997143	1	1	1	1	1	1	1	1	1	1	1	1	1	1	1	1
chr1	93303013	93303190	178	+	uc001dpd.3	93301783	93306565	93303082	93306365	3	RPL5	2	no	alternative	FALSE	FALSE					ENSG00000122406	protein_coding	0.999898	1	1	0.997143	0.00285714	alternative	51	FALSE	1.34175e+07	238.032	0.997143	1	1	1	1	1	1	1	1	1	1	1	1	1	1	1	1
chr1	93306108	93306196	89	+	uc001doz.3	93297593	93307481	93297671	93307422	8	RPL5	7	yes	alternative	FALSE	FALSE					ENSG00000122406	protein_coding	0.999898	1	1	0.997143	0.00285714	alternative	51	FALSE	13681442	2960.43	0.997143	1	1	1	1	1	1	1	1	1	1	1	1	1	1	1	1
chr1	95609447	95609612	166	+	uc021oqe.1	95558072	95663161	95609457	95657424	7	TMEM56	2	no	alternative	FALSE	FALSE					ENSG00000152078	protein_coding	0.904616	0.982579	1	0	1	alternative	43	FALSE	52106.5	8.52846	0.989583	0.963768	1	1	0.982301	0.993266	1	0.978261	0.958904	0.988235	0.967742	0.990826	0.989583	0.976744	0.72549	-1	0.987654
chr1	95614258	95614347	90	+	uc021oqe.1	95558072	95663161	95609457	95657424	7	TMEM56	3	no	alternative	FALSE	FALSE					ENSG00000152078	protein_coding	0.95451	0.990425	1	0.057971	0.942029	alternative	44	FALSE	75080.5	9.02396	0.987461	0.988506	1	0.995413	1	0.996805	1	0.983607	0.973333	0.990196	0.978495	1	0.990654	0.989899	0.862069	0.898305	0.989247
chr1	95615764	95615822	59	+	uc021oqe.1	95558072	95663161	95609457	95657424	7	TMEM56	4	no	alternative	FALSE	FALSE					ENSG00000152078	protein_coding	0.928286	0.991597	1	0.0555556	0.944444	alternative	49	FALSE	85980.5	11.0767	0.990769	1	1	1	1	1	1	0.966667	0.9875	0.971963	0.969072	1	0.990741	0.98	0.934426	0.909091	0.969072
chr1	95616881	95616975	95	+	uc021oqe.1	95558072	95663161	95609457	95657424	7	TMEM56	5	no	alternative	FALSE	FALSE					ENSG00000152078	protein_coding	0.94898	0.994624	1	0.0746269	0.925373	alternative	47	FALSE	87149.5	9.29725	0.993994	0.994624	1	1	1	1	1	1	1	0.981132	0.989899	1	1	0.989796	0.904762	0.970149	0.951456
chr1	95639372	95639445	74	+	uc021oqe.1	95558072	95663161	95609457	95657424	7	TMEM56	6	no	alternative	FALSE	FALSE					ENSG00000152078	protein_coding	0.937258	0.996914	1	0.0263158	0.973684	alternative	46	FALSE	75261	0.0537697	0.996914	0.994048	1	1	1	1	1	1	1	0.990385	0.989691	1	1	0.979167	0.931034	0.964286	0.960396
chr1	100316531	100316680	150	+	uc001dsi.1	100315639	100389579	100316598	100387207	34	AGL	2	yes	alternative	FALSE	FALSE					ENSG00000162688	protein_coding	0.977744	0.993789	1	0.75	0.25	alternative	37	FALSE	64866	10.7743	0.993827	0.982456	0.991667	1	1	1	1	-1	-1	-1	-1	1	-1	-1	-1	-1	-1
chr1	100327813	100327979	167	+	uc001dsi.1	100315639	100389579	100316598	100387207	34	AGL	4	no	alternative	FALSE	FALSE					ENSG00000162688	protein_coding	0.989597	1	1	0.878788	0.121212	alternative	50	FALSE	125837	15.6164	0.997101	1	1	1	1	1	1	0.947368	1	0.984375	0.986842	1	1	0.957143	-1	0.928571	0.985507
chr1	100329942	100330145	204	+	uc001dsi.1	100315639	100389579	100316598	100387207	34	AGL	5	no	alternative	FALSE	FALSE					ENSG00000162688	protein_coding	0.995615	1	1	0.965116	0.0348837	alternative	40	FALSE	108571	9.76552	0.997085	1	1	1	1	1	1	-1	-1	-1	0.985294	1	0.987805	-1	-1	-1	-1
chr1	100335956	100336137	182	+	uc001dsi.1	100315639	100389579	100316598	100387207	34	AGL	6	no	alternative	FALSE	FALSE					ENSG00000162688	protein_coding	0.961004	0.978783	1	0.781818	0.218182	alternative	36	FALSE	79953.5	8.92613	0.986577	0.969925	0.934426	0.976879	0.982301	0.993464	1	-1	-1	-1	0.781818	1	-1	-1	-1	-1	-1
chr1	100336314	100336425	112	+	uc001dsi.1	100315639	100389579	100316598	100387207	34	AGL	7	no	alternative	FALSE	FALSE					ENSG00000162688	protein_coding	0.941015	0.967611	1	0.484848	0.515152	alternative	37	FALSE	89188.5	11.9245	0.980066	0.954545	0.966102	0.977401	0.956897	1	1	-1	-1	-1	0.790323	0.956989	-1	-1	-1	-1	-1
chr1	100340243	100340366	124	+	uc001dsi.1	100315639	100389579	100316598	100387207	34	AGL	8	no	alternative	FALSE	FALSE					ENSG00000162688	protein_coding	0.963633	0.989474	1	0.649123	0.350877	alternative	41	FALSE	105877	12.8276	0.99373	0.988636	0.984	0.994764	0.991736	1	1	-1	-1	-1	0.84058	0.981481	0.970588	-1	-1	-1	0.649123
chr1	100340710	100340812	103	+	uc001dsi.1	100315639	100389579	100316598	100387207	34	AGL	9	no	alternative	FALSE	FALSE					ENSG00000162688	protein_coding	0.962465	0.991363	1	0.66129	0.33871	alternative	42	FALSE	104576	11.6202	0.996933	0.977901	0.976923	1	0.983871	1	1	-1	-1	-1	0.873016	0.990991	0.955882	-1	-1	-1	0.66129
chr1	100340914	100341011	98	+	uc001dsi.1	100315639	100389579	100316598	100387207	34	AGL	10	no	alternative	FALSE	FALSE					ENSG00000162688	protein_coding	0.966942	0.99282	1	0.719298	0.280702	alternative	42	FALSE	103960	12.6836	0.996914	0.988827	0.991803	1	1	1	1	-1	-1	-1	0.815385	1	0.955882	-1	-1	-1	0.719298
chr1	100342014	100342153	140	+	uc001dsi.1	100315639	100389579	100316598	100387207	34	AGL	11	no	alternative	FALSE	FALSE					ENSG00000162688	protein_coding	0.955412	0.991818	1	0.65625	0.34375	alternative	44	FALSE	113441	13.8368	0.99696	0.983957	0.98374	1	1	1	1	-1	-1	-1	0.820896	1	0.96	0.767857	-1	-1	0.711864
chr1	100343197	100343384	188	+	uc001dsi.1	100315639	100389579	100316598	100387207	34	AGL	12	no	alternative	FALSE	FALSE					ENSG00000162688	protein_coding	0.96765	0.992666	1	0.737705	0.262295	alternative	44	FALSE	122366	14.7701	0.993994	0.979275	0.984127	0.995215	0.99187	1	1	-1	-1	-1	0.930556	1	0.972973	0.894737	-1	-1	0.737705
chr1	100345479	100345602	124	+	uc001dsi.1	100315639	100389579	100316598	100387207	34	AGL	13	no	alternative	FALSE	FALSE					ENSG00000162688	protein_coding	0.958648	0.991081	1	0.638889	0.361111	alternative	46	FALSE	130200	15.6683	0.994048	1	0.976744	1	1	1	1	0.638889	-1	-1	0.936709	1	0.975	0.877193	-1	-1	0.737705
chr1	100346188	100346351	164	+	uc001dsi.1	100315639	100389579	100316598	100387207	34	AGL	14	no	alternative	FALSE	FALSE					ENSG00000162688	protein_coding	0.968396	1	1	0.7	0.3	alternative	48	FALSE	151682	19.7923	0.997093	1	0.992366	1	1	1	1	-1	0.808511	0.866667	0.961039	1	1	0.934426	0.7	-1	0.809524
chr1	100346632	100346733	102	+	uc001dsi.1	100315639	100389579	100316598	100387207	34	AGL	15	no	alternative	FALSE	FALSE					ENSG00000162688	protein_coding	0.972471	1	1	0.791667	0.208333	alternative	50	FALSE	172470	20.528	0.994286	1	1	1	1	1	1	0.864865	0.87037	0.928571	0.987805	1	1	0.939394	0.791667	0.792453	0.9
chr1	100346848	100347003	156	+	uc001dsi.1	100315639	100389579	100316598	100387207	34	AGL	16	no	alternative	FALSE	FALSE					ENSG00000162688	protein_coding	0.978529	1	1	0.789474	0.210526	alternative	49	FALSE	174791	20.3349	0.994269	1	1	1	1	1	1	0.847826	0.947368	0.940299	0.988764	1	1	0.970588	0.8125	0.789474	0.864865
chr1	100347097	100347247	151	+	uc001dsi.1	100315639	100389579	100316598	100387207	34	AGL	17	no	alternative	FALSE	FALSE					ENSG00000162688	protein_coding	0.977554	0.998837	1	0.818182	0.181818	alternative	50	FALSE	162542	17.6643	0.994253	1	0.985507	1	1	1	1	0.861111	0.916667	0.917808	0.963855	1	0.989583	0.907692	-1	0.895833	0.849315
chr1	100349676	100349800	125	+	uc001dsi.1	100315639	100389579	100316598	100387207	34	AGL	18	no	alternative	FALSE	FALSE					ENSG00000162688	protein_coding	0.984375	1	1	0.862069	0.137931	alternative	45	FALSE	137361	14.4482	0.994135	1	0.978102	1	1	1	1	-1	0.904762	0.904762	0.949367	1	0.988372	0.862069	-1	-1	0.883333
chr1	100349895	100350007	113	+	uc001dsi.1	100315639	100389579	100316598	100387207	34	AGL	19	no	alternative	FALSE	FALSE					ENSG00000162688	protein_coding	0.975417	0.99664	1	0.818182	0.181818	alternative	48	FALSE	141097	18.5377	0.994135	1	0.985294	1	1	1	1	0.837209	0.954545	0.910448	0.925	1	0.978022	0.885246	-1	-1	0.833333
chr1	100350125	100350259	135	+	uc001dsi.1	100315639	100389579	100316598	100387207	34	AGL	20	no	alternative	FALSE	FALSE					ENSG00000162688	protein_coding	0.979048	1	1	0.770833	0.229167	alternative	50	FALSE	152996	17.2299	0.997101	1	0.992647	1	1	1	1	0.930233	0.913043	0.958333	0.943182	1	1	0.943662	0.770833	0.875	0.878378
chr1	100353534	100353664	131	+	uc001dsi.1	100315639	100389579	100316598	100387207	34	AGL	21	no	alternative	FALSE	FALSE					ENSG00000162688	protein_coding	0.980521	1	1	0.787234	0.212766	alternative	51	FALSE	148723	17.5387	0.997093	1	1	1	1	1	1	0.955556	0.93617	0.926471	0.988095	1	1	0.939394	0.787234	0.877551	0.944444
chr1	100356776	100356912	137	+	uc001dsi.1	100315639	100389579	100316598	100387207	34	AGL	22	no	alternative	FALSE	FALSE					ENSG00000162688	protein_coding	0.986996	1	1	0.882353	0.117647	alternative	51	FALSE	174051	23.1511	0.997101	1	1	1	1	1	1	0.956522	0.951613	0.974359	1	1	1	0.963855	0.882353	0.913793	0.948052
chr1	100357162	100357295	134	+	uc001dsi.1	100315639	100389579	100316598	100387207	34	AGL	23	no	alternative	FALSE	FALSE					ENSG00000162688	protein_coding	0.988621	1	1	0.910714	0.0892857	alternative	51	FALSE	193460	22.0763	0.997126	1	1	1	1	1	1	0.933333	0.935484	1	0.989474	1	1	0.988636	0.910714	0.936508	0.931818
chr1	100357988	100358163	176	+	uc001dsi.1	100315639	100389579	100316598	100387207	34	AGL	24	no	alternative	FALSE	FALSE					ENSG00000162688	protein_coding	0.990053	1	1	0.912281	0.0877193	alternative	51	FALSE	190996	22.5749	0.997135	1	1	1	1	1	1	1	0.955224	1	0.989691	1	1	0.955556	0.912281	0.948276	0.945055
chr1	100361842	100361944	103	+	uc001dsi.1	100315639	100389579	100316598	100387207	34	AGL	25	no	alternative	FALSE	FALSE					ENSG00000162688	protein_coding	0.993598	1	1	0.924242	0.0757576	alternative	51	FALSE	202862	24.8504	0.997126	1	1	1	1	1	1	1	0.971831	1	0.989474	1	0.990826	0.976471	0.924242	0.967742	0.967391
chr1	100366192	100366417	226	+	uc001dsi.1	100315639	100389579	100316598	100387207	34	AGL	26	no	alternative	FALSE	FALSE					ENSG00000162688	protein_coding	0.997358	1	1	0.970588	0.0294118	alternative	51	FALSE	244005	32.1935	0.997126	1	1	1	1	1	1	1	0.986842	1	1	1	1	0.979798	0.970588	0.986301	0.989691
chr1	100368239	100368350	112	+	uc001dsi.1	100315639	100389579	100316598	100387207	34	AGL	27	no	alternative	FALSE	FALSE					ENSG00000162688	protein_coding	0.997379	1	1	0.964286	0.0357143	alternative	51	FALSE	262756	29.2341	0.997143	1	1	1	1	1	1	1	0.987179	0.99115	1	1	1	0.99	0.986301	1	0.990099
chr1	100376268	100376403	136	+	uc001dsi.1	100315639	100389579	100316598	100387207	34	AGL	28	no	alternative	FALSE	FALSE					ENSG00000162688	protein_coding	0.997139	1	1	0.958904	0.0410959	alternative	51	FALSE	263776	32.4317	0.997135	1	1	1	1	1	1	1	0.987179	0.991071	1	1	1	1	0.958904	1	0.97
chr1	100377961	100378073	113	+	uc001dsi.1	100315639	100389579	100316598	100387207	34	AGL	29	no	alternative	FALSE	FALSE					ENSG00000162688	protein_coding	0.99825	1	1	0.980392	0.0196078	alternative	51	FALSE	262372	28.9061	0.997143	1	1	1	1	1	1	0.983333	1	1	0.990099	1	1	0.990099	1	0.987179	1
chr1	100379083	100379294	212	+	uc001dsi.1	100315639	100389579	100316598	100387207	34	AGL	30	no	alternative	FALSE	FALSE					ENSG00000162688	protein_coding	0.998992	1	1	0.982143	0.0178571	alternative	51	FALSE	234088	25.8193	0.997143	1	1	1	1	1	1	1	1	1	1	1	1	1	1	0.987013	1
chr1	100380945	100381042	98	+	uc001dsi.1	100315639	100389579	100316598	100387207	34	AGL	31	no	alternative	FALSE	FALSE					ENSG00000162688	protein_coding	0.9995	1	1	0.984615	0.0153846	alternative	51	FALSE	241179	30.5639	0.997143	1	1	1	1	1	1	1	1	1	1	1	1	1	1	1	1
chr1	100381966	100382053	88	+	uc001dsi.1	100315639	100389579	100316598	100387207	34	AGL	32	no	alternative	FALSE	FALSE					ENSG00000162688	protein_coding	0.999313	1	1	0.984848	0.0151515	alternative	51	FALSE	274954	33.7154	0.997143	1	1	1	1	1	1	1	1	1	1	1	1	1	1	1	0.990099
chr1	100382154	100382287	134	+	uc001dsi.1	100315639	100389579	100316598	100387207	34	AGL	33	no	alternative	FALSE	FALSE					ENSG00000162688	protein_coding	0.999579	1	1	0.988506	0.0114943	alternative	51	FALSE	325160	42.301	0.997143	1	1	1	1	1	1	1	1	1	1	1	1	1	0.988506	1	1
chr1	101538216	101538386	171	+	uc001dua.3	101491408	101552819	101491408	101491408	9	BX538249	2	no	alternative	FALSE	FALSE					ENSG00000233184	antisense	0.478463	0.352564	1	0	1	alternative	7	FALSE	16736.5	0.984454	-1	-1	1	-1	-1	-1	-1	-1	0	0	-1	-1	0	0	0	-1	0.0338983
chr1	101540832	101541272	441	+	uc001dua.3	101491408	101552819	101491408	101491408	9	BX538249	3	yes	alternative	FALSE	FALSE					ENSG00000233184	antisense	0.982193	0.989011	1	0.928144	0.0718563	alternative	13	FALSE	23949	4.1467	-1	0.97479	1	-1	-1	-1	-1	-1	-1	-1	-1	-1	-1	-1	-1	-1	-1
chr1	101542919	101543064	146	+	uc001dua.3	101491408	101552819	101491408	101491408	9	BX538249	4	no	alternative	FALSE	FALSE					ENSG00000233184	antisense	0.973927	0.984615	1	0.891892	0.108108	alternative	35	FALSE	32505.5	3.45248	0.941176	0.974359	0.993007	-1	-1	-1	-1	0.891892	0.959184	0.951807	1	1	0.984615	1	-1	0.985507	0.975309
chr1	101545945	101546169	225	+	uc001dua.3	101491408	101552819	101491408	101491408	9	BX538249	5	no	alternative	FALSE	FALSE					ENSG00000233184	antisense	0.305753	0.310249	0.475872	0.166003	0.309869	alternative	50	TRUE	47416	3.45248	0.292123	0.335856	0.273332	0.258791	0.342078	0.226358	-1	0.291832	0.290572	0.351147	0.346775	0.34251	0.314576	0.274112	0.305175	0.358501	0.330829
chr1	101550608	101550713	106	+	uc001dua.3	101491408	101552819	101491408	101491408	9	BX538249	8	no	alternative	FALSE	TRUE	both	LINE56121xL2b	oldInsertions	twodistant	ENSG00000233184	antisense	0.0179453	0.0167076	0.0509189	0.00320961	0.0477092	LINEexon	1	TRUE	122946	13.8997	0.0261298	0.0193141	0.0134569	0.012707	0.018102	0.0136521	0.0468619	0.0167076	0.00404815	0.0119092	0.0128062	0.00871391	0.00574487	0.00320961	0.00355085	0.00474309	0.00783093
chr1	104095896	104097731	1836	+	uc001duq.3	104095895	104122149	104114224	104122122	12	AMY2B	1	yes	alternative	FALSE	FALSE					ENSG00000240038	protein_coding	0.999898	1	1	0.997143	0.00285714	alternative	51	FALSE	522704	8.24559	0.997143	1	1	1	1	1	1	1	1	1	1	1	1	1	1	1	1
chr1	104108057	104108216	160	+	uc010ouo.2	104078747	104122149	104114224	104122122	22	AMY2B	12	no	alternative	FALSE	FALSE					ENSG00000240038	protein_coding	0.869759	0.936191	0.973708	0.556174	0.417534	alternative	51	TRUE	584534	8.24559	0.944346	0.936191	0.91929	0.943464	0.940149	0.951062	0.951985	0.776294	0.656263	0.718226	0.752608	0.742887	0.556174	0.566141	0.76832	0.613386	0.697458
chr1	104114732	104114878	147	+	uc010ouo.2	104078747	104122149	104114224	104122122	22	AMY2B	14	no	alternative	FALSE	FALSE					ENSG00000240038	protein_coding	0.999822	1	1	0.996094	0.00390625	alternative	51	FALSE	1925258	249.817	0.997143	1	1	1	1	1	1	1	1	1	1	1	1	1	1	1	1
chr1	104115685	104115882	198	+	uc010ouo.2	104078747	104122149	104114224	104122122	22	AMY2B	15	no	alternative	FALSE	FALSE					ENSG00000240038	protein_coding	0.999898	1	1	0.997143	0.00285714	alternative	51	FALSE	2.04112e+06	227.36	0.997143	1	1	1	1	1	1	1	1	1	1	1	1	1	1	1	1
chr1	104116330	104116560	231	+	uc010ouo.2	104078747	104122149	104114224	104122122	22	AMY2B	16	no	alternative	FALSE	FALSE					ENSG00000240038	protein_coding	0.999898	1	1	0.997143	0.00285714	alternative	51	FALSE	3123211	502.789	0.997143	1	1	1	1	1	1	1	1	1	1	1	1	1	1	1	1
chr1	104116882	104117015	134	+	uc010ouo.2	104078747	104122149	104114224	104122122	22	AMY2B	17	no	alternative	FALSE	FALSE					ENSG00000240038	protein_coding	0.999898	1	1	0.997143	0.00285714	alternative	51	FALSE	4016311	436.15	0.997143	1	1	1	1	1	1	1	1	1	1	1	1	1	1	1	1
chr1	104117845	104117967	123	+	uc010ouo.2	104078747	104122149	104114224	104122122	22	AMY2B	18	no	alternative	FALSE	FALSE					ENSG00000240038	protein_coding	0.999826	1	1	0.996324	0.00367647	alternative	51	FALSE	3.25592e+06	325.024	0.997143	1	1	1	1	1	1	1	1	1	1	1	1	1	1	1	1
chr1	104118063	104118162	100	+	uc010ouo.2	104078747	104122149	104114224	104122122	22	AMY2B	19	no	alternative	FALSE	FALSE					ENSG00000240038	protein_coding	0.999824	1	1	0.996212	0.00378788	alternative	51	FALSE	3.01455e+06	8.86452	0.997143	1	1	1	1	1	1	1	1	1	1	1	1	1	1	1	1
chr1	104120112	104120230	119	+	uc010ouo.2	104078747	104122149	104114224	104122122	22	AMY2B	20	no	alternative	FALSE	FALSE					ENSG00000240038	protein_coding	0.908386	0.915378	0.995358	0.794095	0.201263	alternative	51	TRUE	2.74518e+06	8.86452	0.879546	0.909463	0.903459	0.932318	0.913536	0.933415	0.901492	0.91738	0.928504	0.925427	0.916054	0.916507	0.921908	0.931595	0.91359	0.87546	0.916234
chr1	104120342	104120467	126	+	uc010ouo.2	104078747	104122149	104114224	104122122	22	AMY2B	21	no	alternative	FALSE	FALSE					ENSG00000240038	protein_coding	0.99966	1	1	0.987854	0.0121457	alternative	51	FALSE	2343541	303.554	0.997143	1	1	1	1	1	1	1	1	1	1	1	1	1	1	1	1
chr1	108918706	108918918	213	+	uc001dvq.3	108918459	108953434	108918459	108918459	10	NBPF4	2	no	alternative	FALSE	FALSE					ENSG00000243967	transcribed_unprocessed_pseudogene	0.00297164	0	0.0508475	0	0.0508475	alternative	1	FALSE	3270	0.313267	0	0	0	0	0	0.0248963	0	0	0	0	0	0	0	0	0	0	0.0103093
chr1	108920329	108920428	100	+	uc001dvq.3	108918459	108953434	108918459	108918459	10	NBPF4	3	no	alternative	FALSE	FALSE					ENSG00000243967	transcribed_unprocessed_pseudogene	0.00383768	0	0.0769231	0	0.0769231	alternative	2	FALSE	2432	0.255289	0	0	0	0	0.00877193	0	0	0	0	0.0135135	0	0	0	0	0	0	0.0102041
chr1	108921342	108921556	215	+	uc001dvq.3	108918459	108953434	108918459	108918459	10	NBPF4	4	no	alternative	FALSE	FALSE					ENSG00000243967	transcribed_unprocessed_pseudogene	0.0115095	0	0.478261	0	0.478261	alternative	1	FALSE	2806	0.400701	0	0	0	0	0	0.0172414	0	0	0	0.0294118	0	0	0	0	0	0	0
chr1	108922600	108922678	79	+	uc001dvq.3	108918459	108953434	108918459	108918459	10	NBPF4	5	no	alternative	FALSE	FALSE					ENSG00000243967	transcribed_unprocessed_pseudogene	0.0157598	0	0.64	0	0.64	alternative	2	FALSE	3539.5	0.426768	0	0	0	0	0	0.05	0	0	0	-1	0	0	0	0	0	0	0.0107527
chr1	108923547	108923758	212	+	uc001dvq.3	108918459	108953434	108918459	108918459	10	NBPF4	6	no	alternative	FALSE	FALSE					ENSG00000243967	transcribed_unprocessed_pseudogene	0.0023255	0	0.0401786	0	0.0401786	alternative	0	FALSE	3144	0.308241	0	0	0	0	0	0.0401786	0	0	0	0.031746	0	0	0	0	0	0	0
chr1	108925168	108925219	52	+	uc001dvq.3	108918459	108953434	108918459	108918459	10	NBPF4	7	no	alternative	FALSE	FALSE					ENSG00000243967	transcribed_unprocessed_pseudogene	0.00353559	0	0.12963	0	0.12963	alternative	1	FALSE	2389	0.000818235	0	0	0	0	0	0.00754717	0	0	0	0	0	0	0	0	0	0	0
chr1	108926097	108926236	140	+	uc001dvq.3	108918459	108953434	108918459	108918459	10	NBPF4	8	no	alternative	FALSE	FALSE					ENSG00000243967	transcribed_unprocessed_pseudogene	0.00100215	0	0.0384615	0	0.0384615	alternative	0	FALSE	1073.5	0.000701344	0	0	0	0	0	0	0	0	0	0	0	0	0	0	0	0	0
chr1	109704516	109704636	121	+	uc009wex.2	109656584	109743522	109656805	109743522	20	KIAA1324	2	yes	alternative	FALSE	FALSE					ENSG00000116299	protein_coding	0.424122	0.207416	0.995609	0	0.995609	alternative	27	TRUE	89547.5	0.0853302	0.0367877	0.0204082	0.205306	0	0	0	0.125	-1	0.759263	0.853413	-1	-1	0.916999	0.919718	0.779877	0.95264	0.876135
chr1	109707121	109707313	193	+	uc009wex.2	109656584	109743522	109656805	109743522	20	KIAA1324	3	no	alternative	FALSE	FALSE					ENSG00000116299	protein_coding	0.505359	0.5	1	0	1	alternative	29	FALSE	111832	13.8878	0.0585366	0.037037	0.276596	0	0.0120482	0.00395257	0.166667	-1	0.92	0.934211	-1	-1	0.987952	0.95122	0.843137	0.961039	0.894737
chr1	109714488	109714635	148	+	uc009wex.2	109656584	109743522	109656805	109743522	20	KIAA1324	4	no	alternative	FALSE	FALSE					ENSG00000116299	protein_coding	0.55177	0.811163	1	0	1	alternative	32	FALSE	140462	18.9495	0.0676329	0.0569106	0.352273	0.0144928	0	0.0175439	0.166667	0.82	0.96875	0.952941	-1	-1	1	0.965116	0.872727	0.965909	0.925532
chr1	109715110	109715190	81	+	uc009wex.2	109656584	109743522	109656805	109743522	20	KIAA1324	5	no	alternative	FALSE	FALSE					ENSG00000116299	protein_coding	0.614736	0.891304	1	0	1	alternative	30	FALSE	164306	19.4623	0.09375	-1	0.367816	0.0238095	-1	0.0287081	0.166667	0.877551	0.940299	0.979167	-1	-1	0.989583	0.977778	0.953846	0.987952	0.969072
chr1	109716096	109716201	106	+	uc009wex.2	109656584	109743522	109656805	109743522	20	KIAA1324	6	yes	alternative	FALSE	FALSE					ENSG00000116299	protein_coding	0.542134	0.809075	1	0	1	alternative	32	FALSE	141016	0.690006	0.0792079	-1	0.280899	0.00704225	0.0138889	0.0136986	0.125	0.886364	0.918033	0.967033	-1	-1	1	0.988764	0.942857	1	0.958333
chr1	109716310	109716459	150	+	uc021orb.1	109656584	109749403	109656805	109745634	22	KIAA1324	7	yes	alternative	FALSE	FALSE					ENSG00000116299	protein_coding	0.478512	0.469524	0.983783	0	0.983783	alternative	28	TRUE	127564	0.690006	0.0496331	0.0276326	0.258036	0.00632911	0	0.00847458	0.125	0.732194	0.865617	0.954769	-1	-1	0.939574	0.949123	0.888793	0.977775	0.914599
chr1	109727667	109727755	89	+	uc009wex.2	109656584	109743522	109656805	109743522	20	KIAA1324	7	yes	alternative	FALSE	FALSE					ENSG00000116299	protein_coding	0.469611	0.693077	0.970242	0	0.970242	alternative	28	TRUE	138860	0.873174	0.0588313	0.0382939	0.307218	0	0.0119048	0.0087108	-1	0.693077	0.843932	0.912221	-1	-1	0.853552	0.849729	0.719717	0.903102	0.859155
chr1	109731688	109731816	129	+	uc009wex.2	109656584	109743522	109656805	109743522	20	KIAA1324	9	no	alternative	FALSE	FALSE					ENSG00000116299	protein_coding	0.589457	0.828316	1	0	1	alternative	28	FALSE	172159	21.3569	0.0846561	-1	0.367816	0.0150376	0.0240964	0.0127119	0.142857	0.790698	0.935484	0.946809	-1	-1	0.989899	0.978022	0.892857	0.977011	0.956522
chr1	109732214	109732304	91	+	uc009wex.2	109656584	109743522	109656805	109743522	20	KIAA1324	10	no	alternative	FALSE	FALSE					ENSG00000116299	protein_coding	0.602659	0.887922	1	0	1	alternative	30	FALSE	200793	25.5848	0.11236	-1	0.372093	0.0296296	0.025641	0.0221239	0.142857	0.830189	0.923077	0.968085	-1	-1	0.989899	0.967742	0.903226	0.988095	0.939394
chr1	109733988	109734093	106	+	uc009wex.2	109656584	109743522	109656805	109743522	20	KIAA1324	11	no	alternative	FALSE	FALSE					ENSG00000116299	protein_coding	0.640422	0.91018	1	0	1	alternative	29	FALSE	212326	24.0531	-1	-1	0.388235	0.0144928	0.027027	0.0193237	0.142857	0.836364	0.938462	0.956044	-1	-1	0.990196	0.967742	0.936508	0.988235	0.923077
chr1	109734348	109734485	138	+	uc009wex.2	109656584	109743522	109656805	109743522	20	KIAA1324	12	no	alternative	FALSE	FALSE					ENSG00000116299	protein_coding	0.601762	0.891892	1	0	1	alternative	31	FALSE	214985	26.2064	-1	-1	0.377778	0.0266667	0	0.0146341	-1	0.846154	0.913043	0.978022	-1	-1	1	0.978495	0.913043	1	0.910891
chr1	109735233	109735496	264	+	uc009wex.2	109656584	109743522	109656805	109743522	20	KIAA1324	13	no	alternative	FALSE	FALSE					ENSG00000116299	protein_coding	0.699822	0.941176	1	0	1	alternative	28	FALSE	260310	34.6493	-1	-1	0.411111	-1	0.0298507	0.0104167	-1	0.941176	0.954545	0.961165	-1	-1	0.990741	0.979167	0.942857	1	0.969697
chr1	109737043	109737216	174	+	uc009wex.2	109656584	109743522	109656805	109743522	20	KIAA1324	14	no	alternative	FALSE	FALSE					ENSG00000116299	protein_coding	0.788497	0.971429	1	0	1	alternative	28	FALSE	288701	32.8436	-1	-1	0.780822	-1	-1	0.0150754	-1	1	0.971429	0.980769	-1	-1	1	1	0.927536	1	1
chr1	109740096	109740276	181	+	uc001dws.1	109740095	109742859	109740095	109740095	4	KIAA1324	1	no	alternative	FALSE	FALSE					ENSG00000116299	protein_coding	0.802503	0.957746	1	0	1	alternative	30	FALSE	277122	31.9425	-1	-1	0.925532	-1	-1	0.0467836	-1	0.981132	0.957746	1	-1	-1	1	1	0.983871	0.988889	1
chr1	109740601	109740697	97	+	uc009wex.2	109656584	109743522	109656805	109743522	20	KIAA1324	16	yes	alternative	FALSE	FALSE					ENSG00000116299	protein_coding	0.847617	0.985915	1	0.00304878	0.996951	alternative	29	FALSE	297270	37.5538	-1	-1	0.923077	-1	-1	-1	-1	1	0.985915	0.990566	-1	-1	1	1	0.985915	0.989362	0.980392
chr1	109741195	109741296	102	+	uc001dws.1	109740095	109742859	109740095	109740095	4	KIAA1324	2	no	alternative	FALSE	FALSE					ENSG00000116299	protein_coding	0.871992	0.985508	1	0	1	alternative	28	FALSE	313212	35.6694	-1	-1	0.962617	-1	-1	-1	-1	0.948276	0.986111	0.971429	-1	-1	0.991071	1	0.987013	0.989362	0.980769
chr1	109742476	109742602	127	+	uc001dws.1	109740095	109742859	109740095	109740095	4	KIAA1324	3	yes	alternative	FALSE	FALSE					ENSG00000116299	protein_coding	0.923093	0.988294	1	0	1	alternative	27	FALSE	327526	40.9001	-1	-1	0.936364	-1	-1	-1	-1	0.964912	0.986111	0.990741	-1	-1	1	1	1	1	0.990476
chr1	109742681	109742859	179	+	uc001dws.1	109740095	109742859	109740095	109740095	4	KIAA1324	4	no	alternative	FALSE	FALSE					ENSG00000116299	protein_coding	0.945341	1	1	0.00326797	0.996732	alternative	26	FALSE	386648	49.4911	-1	-1	0.938053	-1	-1	-1	-1	1	1	1	-1	-1	1	1	1	1	1
chr1	109743357	109743522	166	+	uc009wex.2	109656584	109743522	109656805	109743522	20	KIAA1324	20	no	alternative	FALSE	FALSE					ENSG00000116299	protein_coding	0.85887	1	1	0.00636943	0.993631	alternative	27	FALSE	371891	37.4501	-1	-1	0.972477	-1	-1	-1	0.166667	1	1	1	-1	-1	1	1	1	1	1
chr1	110255240	110256187	948	+	uc010ovu.1	110254863	110260883	110256051	110258027	5	GSTM5	2	yes	alternative	FALSE	FALSE					ENSG00000134201	protein_coding	0.996034	1	1	0.88764	0.11236	alternative	50	FALSE	449220	64.8373	0.99711	1	1	1	1	1	1	1	1	1	1	1	1	1	1	1	1
chr1	110256283	110256383	101	+	uc010ovu.1	110254863	110260883	110256051	110258027	5	GSTM5	3	no	alternative	FALSE	FALSE					ENSG00000134201	protein_coding	0.997126	1	1	0.93617	0.0638298	alternative	50	FALSE	534437	60.1041	0.997126	1	1	1	0.992424	1	1	1	1	1	1	1	1	1	1	1	1
chr1	110257569	110257664	96	+	uc010ovu.1	110254863	110260883	110256051	110258027	5	GSTM5	4	no	alternative	FALSE	FALSE					ENSG00000134201	protein_coding	0.977616	1	1	0.047619	0.952381	alternative	50	FALSE	582500	76.0735	0.997126	1	1	1	0.992366	1	1	1	1	1	1	1	1	1	1	1	1
chr1	110456881	110457003	123	+	uc001dyt.2	110453232	110467824	110453645	110467811	9	CSF1	2	no	alternative	FALSE	FALSE						unclear	0.986276	0.987568	0.999463	0.968181	0.0312821	alternative	51	TRUE	290599	0.444068	0.979574	0.982275	0.995607	0.98683	0.991124	0.988106	0.986926	0.995127	0.999463	0.991104	0.984644	0.994239	0.990376	0.987568	0.968382	0.978706	0.986891
chr1	110458256	110458318	63	+	uc001dyt.2	110453232	110467824	110453645	110467811	9	CSF1	3	no	alternative	FALSE	FALSE						unclear	0.999077	1	1	0.980583	0.0194175	alternative	51	FALSE	449876	56.416	0.997143	1	1	1	1	1	1	1	1	1	0.980583	1	1	1	1	0.989247	1
chr1	110459915	110460085	171	+	uc001dyt.2	110453232	110467824	110453645	110467811	9	CSF1	4	no	alternative	FALSE	FALSE						unclear	0.999897	1	1	0.997143	0.00285714	alternative	51	FALSE	490887	58.3442	0.997143	1	1	1	1	1	1	1	1	1	1	1	1	1	1	1	1
chr1	110464469	110464616	148	+	uc001dyt.2	110453232	110467824	110453645	110467811	9	CSF1	5	no	alternative	FALSE	FALSE						unclear	0.999897	1	1	0.997143	0.00285714	alternative	51	FALSE	519430	5.43203	0.997143	1	1	1	1	1	1	1	1	1	1	1	1	1	1	1	1
chr1	110465788	110466333	546	+	uc001dyt.2	110453232	110467824	110453645	110467811	9	CSF1	6	yes	alternative	FALSE	FALSE						unclear	0.820765	0.834212	0.954602	0.575371	0.379231	alternative	51	TRUE	318934	5.43203	0.914604	0.900865	0.727063	0.954602	0.936131	0.950154	0.87425	0.792267	0.768092	0.769461	0.905148	0.87808	0.76093	0.741386	0.724568	0.738957	0.75236
chr1	110465788	110466812	1025	+	uc001dyu.2	110453232	110469365	110453645	110467811	9	CSF1	6	yes	alternative	FALSE	FALSE					ENSG00000184371	protein_coding	0.999898	1	1	0.997143	0.00285714	alternative	51	FALSE	656789	90.4563	0.997143	1	1	1	1	1	1	1	1	1	1	1	1	1	1	1	1
chr1	110467398	110467450	53	+	uc001dyt.2	110453232	110467824	110453645	110467811	9	CSF1	8	no	alternative	FALSE	FALSE						unclear	0.999898	1	1	0.997143	0.00285714	alternative	51	FALSE	765383	0.000584454	0.997143	1	1	1	1	1	1	1	1	1	1	1	1	1	1	1	1
chr1	110467769	110467824	56	+	uc001dyt.2	110453232	110467824	110453645	110467811	9	CSF1	9	no	alternative	FALSE	FALSE						unclear	0.999896	1	1	0.997122	0.0028777	alternative	51	TRUE	647639	0.000584454	0.997122	1	1	1	1	0.99998	1	1	1	1	1	1	1	1	1	1	1
chr1	110551656	110551767	112	+	uc001dyx.3	110527386	110566364	110527674	110564302	17	AHCYL1	2	no	alternative	FALSE	FALSE					ENSG00000168710	protein_coding	0.999898	1	1	0.997143	0.00285714	alternative	51	FALSE	1223745	153.826	0.997143	1	1	1	1	1	1	1	1	1	1	1	1	1	1	1	1
chr1	110553836	110553979	144	+	uc001dyx.3	110527386	110566364	110527674	110564302	17	AHCYL1	3	no	alternative	FALSE	FALSE					ENSG00000168710	protein_coding	0.999898	1	1	0.997143	0.00285714	alternative	51	FALSE	1164988	1.30614	0.997143	1	1	1	1	1	1	1	1	1	1	1	1	1	1	1	1
chr1	110554984	110555084	101	+	uc001dyx.3	110527386	110566364	110527674	110564302	17	AHCYL1	4	no	alternative	FALSE	FALSE					ENSG00000168710	protein_coding	0.999898	1	1	0.997143	0.00285714	alternative	51	FALSE	970125	108.271	0.997143	1	1	1	1	1	1	1	1	1	1	1	1	1	1	1	1
chr1	110555519	110555621	103	+	uc001dyx.3	110527386	110566364	110527674	110564302	17	AHCYL1	5	no	alternative	FALSE	FALSE					ENSG00000168710	protein_coding	0.999898	1	1	0.997143	0.00285714	alternative	51	FALSE	969086	118.283	0.997143	1	1	1	1	1	1	1	1	1	1	1	1	1	1	1	1
chr1	110557385	110557479	95	+	uc001dyx.3	110527386	110566364	110527674	110564302	17	AHCYL1	6	no	alternative	FALSE	FALSE					ENSG00000168710	protein_coding	0.999898	1	1	0.997143	0.00285714	alternative	51	FALSE	1072664	0.000467563	0.997143	1	1	1	1	1	1	1	1	1	1	1	1	1	1	1	1
chr1	110558047	110558153	107	+	uc001dyx.3	110527386	110566364	110527674	110564302	17	AHCYL1	7	no	alternative	FALSE	FALSE					ENSG00000168710	protein_coding	0.999895	1	1	0.997143	0.00285714	alternative	51	TRUE	1013106	0.000467563	0.997143	1	1	1	1	1	1	1	1	1	1	0.99989	0.99998	1	1	1	1
chr1	110558966	110559082	117	+	uc001dyx.3	110527386	110566364	110527674	110564302	17	AHCYL1	8	no	alternative	FALSE	FALSE					ENSG00000168710	protein_coding	0.999898	1	1	0.997143	0.00285714	alternative	51	FALSE	1183745	172.379	0.997143	1	1	1	1	1	1	1	1	1	1	1	1	1	1	1	1
chr1	110559289	110559352	64	+	uc001dyx.3	110527386	110566364	110527674	110564302	17	AHCYL1	9	no	alternative	FALSE	FALSE					ENSG00000168710	protein_coding	0.999898	1	1	0.997143	0.00285714	alternative	51	FALSE	1.32775e+06	138.023	0.997143	1	1	1	1	1	1	1	1	1	1	1	1	1	1	1	1
chr1	110560117	110560205	89	+	uc001dyx.3	110527386	110566364	110527674	110564302	17	AHCYL1	10	no	alternative	FALSE	FALSE					ENSG00000168710	protein_coding	0.999898	1	1	0.997143	0.00285714	alternative	51	FALSE	1.25709e+06	155.86	0.997143	1	1	1	1	1	1	1	1	1	1	1	1	1	1	1	1
chr1	110560568	110560638	71	+	uc001dyx.3	110527386	110566364	110527674	110564302	17	AHCYL1	11	no	alternative	FALSE	FALSE					ENSG00000168710	protein_coding	0.999898	1	1	0.997143	0.00285714	alternative	51	FALSE	1360353	0.0904734	0.997143	1	1	1	1	1	1	1	1	1	1	1	1	1	1	1	1
chr1	110560995	110561089	95	+	uc001dyx.3	110527386	110566364	110527674	110564302	17	AHCYL1	12	no	alternative	FALSE	FALSE					ENSG00000168710	protein_coding	0.999898	1	1	0.997143	0.00285714	alternative	51	FALSE	1.37156e+06	158.481	0.997143	1	1	1	1	1	1	1	1	1	1	1	1	1	1	1	1
chr1	110561174	110561272	99	+	uc001dyx.3	110527386	110566364	110527674	110564302	17	AHCYL1	13	no	alternative	FALSE	FALSE					ENSG00000168710	protein_coding	0.999898	1	1	0.997143	0.00285714	alternative	51	FALSE	1351045	157.368	0.997143	1	1	1	1	1	1	1	1	1	1	1	1	1	1	1	1
chr1	110561673	110561741	69	+	uc001dyx.3	110527386	110566364	110527674	110564302	17	AHCYL1	14	no	alternative	FALSE	FALSE					ENSG00000168710	protein_coding	0.999898	1	1	0.997143	0.00285714	alternative	51	FALSE	1.39928e+06	169.758	0.997143	1	1	1	1	1	1	1	1	1	1	1	1	1	1	1	1
chr1	110562170	110562248	79	+	uc001dyx.3	110527386	110566364	110527674	110564302	17	AHCYL1	15	no	alternative	FALSE	FALSE					ENSG00000168710	protein_coding	0.999898	1	1	0.997143	0.00285714	alternative	51	FALSE	1.38361e+06	153.705	0.997143	1	1	1	1	1	1	1	1	1	1	1	1	1	1	1	1
chr1	110563353	110563473	121	+	uc001dyx.3	110527386	110566364	110527674	110564302	17	AHCYL1	16	no	alternative	FALSE	FALSE					ENSG00000168710	protein_coding	0.999898	1	1	0.997143	0.00285714	alternative	51	FALSE	1.1821e+06	122.648	0.997143	1	1	1	1	1	1	1	1	1	1	1	1	1	1	1	1
chr1	111025397	111025547	151	+	uc009wft.1	111016377	111031285	111016377	111016377	8	CYMP	3	no	alternative	FALSE	FALSE					ENSG00000240194	unitary_pseudogene	0.00554731	0	0.168	0	0.168	alternative	2	FALSE	923.5	0.109176	0.00340136	0.0218579	0	0	0	0	0	0	0	0	0	0	0	0	0	0	0
chr1	111026536	111026653	118	+	uc009wft.1	111016377	111031285	111016377	111016377	8	CYMP	4	no	alternative	FALSE	FALSE					ENSG00000240194	unitary_pseudogene	0.00345269	0	0.124088	0	0.124088	alternative	1	FALSE	1014	0.127878	0.00660066	0.021164	0	0	0	0	0	0	0	0	0	0	0	0	0	0	0
chr1	111032049	111032193	145	+	uc009wfu.1	111023387	111033891	111023387	111023387	9	CYMP	7	no	alternative	FALSE	FALSE					ENSG00000240194	unitary_pseudogene	0.00429589	0	0.129503	0	0.129503	alternative	1	TRUE	1697.5	0.0976037	0.0157928	0.0190259	0	0	0	0	0	0	0	0	0	0	0.00128041	0	0	0	0
chr1	111032794	111032892	99	+	uc009wfu.1	111023387	111033891	111023387	111023387	9	CYMP	8	no	alternative	FALSE	FALSE					ENSG00000240194	unitary_pseudogene	0.0272291	0	0.525424	0	0.525424	alternative	6	FALSE	3286.5	0.570894	0.0925926	0.133333	0	0	0.00952381	0	0	0.0188679	0	0	0.0175439	0	-1	-1	0	0.0263158	0
chr1	111434014	111434093	80	+	uc001dzw.3	111413820	111442558	111434030	111441817	9	CD53	3	no	alternative	FALSE	FALSE					ENSG00000143119	protein_coding	0.970823	1	1	0.0360825	0.963918	alternative	49	FALSE	1275696	0.000116891	0.997143	1	0.993056	1	1	1	1	0.983333	0.985507	1	0.903226	-1	0.990741	0.990566	0.95122	0.967033	0.978947
chr1	111434967	111435155	189	+	uc001dzw.3	111413820	111442558	111434030	111441817	9	CD53	4	no	alternative	FALSE	FALSE					ENSG00000143119	protein_coding	0.975503	1	1	0.0454545	0.954545	alternative	49	TRUE	1688077	0.000350672	0.997143	1	1	1	1	1	1	0.984848	1	0.990991	0.958904	-1	0.990991	1	0.988506	0.988889	0.989899
chr1	111436949	111437023	75	+	uc001dzw.3	111413820	111442558	111434030	111441817	9	CD53	5	no	alternative	FALSE	FALSE					ENSG00000143119	protein_coding	0.975924	1	1	0.0555556	0.944444	alternative	50	FALSE	1646709	0.000350672	0.997135	1	1	1	1	1	1	0.984615	0.986486	1	0.945205	-1	1	1	0.988506	1	0.990099
chr1	111437582	111437677	96	+	uc001dzw.3	111413820	111442558	111434030	111441817	9	CD53	6	yes	alternative	FALSE	FALSE					ENSG00000143119	protein_coding	0.973779	1	1	0.0352941	0.964706	alternative	49	TRUE	1.35021e+06	0.000350672	0.997135	1	1	1	1	1	1	0.984615	1	1	0.927273	-1	1	1	0.988372	0.989011	1
chr1	111439275	111439355	81	+	uc001dzw.3	111413820	111442558	111434030	111441817	9	CD53	7	yes	alternative	FALSE	FALSE					ENSG00000143119	protein_coding	0.974869	1	1	0.0338983	0.966102	alternative	48	TRUE	1287306	0.000116891	0.997143	1	1	1	1	1	1	0.969697	0.985915	1	-1	-1	0.990566	1	0.988506	1	1
chr1	111440431	111440514	84	+	uc001dzw.3	111413820	111442558	111434030	111441817	9	CD53	8	no	alternative	FALSE	FALSE					ENSG00000143119	protein_coding	0.973765	1	1	0.0213904	0.97861	alternative	49	FALSE	1.35413e+06	168.476	0.997143	1	1	1	1	1	1	1	0.985915	0.991071	0.928571	-1	1	1	1	0.989011	0.989796
chr1	111690264	111690675	412	+	uc001eag.3	111682248	111703577	111690336	111702184	3	CEPT1	2	yes	alternative	FALSE	FALSE					ENSG00000134255	protein_coding	0.999711	1	1	0.990566	0.00943396	alternative	51	FALSE	167077	26.6656	0.997135	1	1	1	1	1	1	1	1	1	1	1	1	1	1	1	0.990566
chr1	111703777	111703918	142	+	uc001eah.1	111682248	111727724	111690336	111726932	9	CEPT1	4	no	alternative	FALSE	FALSE					ENSG00000134255	protein_coding	0.9998	1	1	0.995122	0.00487805	alternative	51	FALSE	258908	32.875	0.997135	1	1	1	1	1	1	1	1	1	1	1	1	1	1	1	1
chr1	111717501	111717585	85	+	uc001eah.1	111682248	111727724	111690336	111726932	9	CEPT1	5	no	alternative	FALSE	FALSE					ENSG00000134255	protein_coding	0.999708	1	1	0.987952	0.0120482	alternative	51	FALSE	292560	35.5199	0.997143	1	1	1	1	1	1	1	1	1	1	1	1	1	1	1	1
chr1	111724809	111724940	132	+	uc001eah.1	111682248	111727724	111690336	111726932	9	CEPT1	6	no	alternative	FALSE	FALSE					ENSG00000134255	protein_coding	0.999898	1	1	0.997143	0.00285714	alternative	51	FALSE	410327	60.4069	0.997143	1	1	1	1	1	1	1	1	1	1	1	1	1	1	1	1
chr1	111725421	111725579	159	+	uc001eah.1	111682248	111727724	111690336	111726932	9	CEPT1	7	no	alternative	FALSE	FALSE					ENSG00000134255	protein_coding	0.999898	1	1	0.997143	0.00285714	alternative	51	FALSE	454208	45.7784	0.997143	1	1	1	1	1	1	1	1	1	1	1	1	1	1	1	1
chr1	111726084	111726209	126	+	uc001eah.1	111682248	111727724	111690336	111726932	9	CEPT1	8	no	alternative	FALSE	FALSE					ENSG00000134255	protein_coding	0.999898	1	1	0.997143	0.00285714	alternative	51	FALSE	447534	58.8468	0.997143	1	1	1	1	1	1	1	1	1	1	1	1	1	1	1	1
chr1	111853022	111853114	93	+	uc001eav.4	111833473	111863188	111860305	111863088	12	CHIA	2	yes	alternative	FALSE	FALSE					ENSG00000134216	protein_coding	0.0190877	0	0.778378	0	0.778378	alternative	2	FALSE	18315	4.26441	0.00294985	0	0	0	0	0	0	0	0	0	0	0	0	0	0	0	0
chr1	111854311	111854340	30	+	uc001eav.4	111833473	111863188	111860305	111863088	12	CHIA	3	yes	alternative	FALSE	FALSE					ENSG00000134216	protein_coding	0.0233935	0	0.782609	0	0.782609	alternative	2	FALSE	42371.5	0.000116891	0.0030581	0.00452489	0	0.00458716	0	0	0	0	0	0	0	0	0	0	0	0	0
chr1	111854812	111855013	202	+	uc001eas.4	111833473	111863188	111853089	111863088	12	CHIA	4	yes	alternative	FALSE	FALSE					ENSG00000134216	protein_coding	0.00481684	0	0.220381	0	0.220381	alternative	1	TRUE	67258	5.64126	0.00043554	0	0	0	0.00260417	0	0	0	0	0	0	0	0	0	0	0	0
chr1	111857162	111857218	57	+	uc001eav.4	111833473	111863188	111860305	111863088	12	CHIA	4	no	alternative	FALSE	FALSE					ENSG00000134216	protein_coding	0.0302354	0	0.801102	0	0.801102	alternative	3	TRUE	61165.5	0.000233781	0.020979	0.00943396	0	0	0.00806452	0	0	0	0	0	0	0	0	0	0	0	0
[truncated: 42,234 more rows]
[truncated: 36 more columns]
