# Supplementary material for: Heteromeric RNP Assembly at LINEs Controls Lineage-Specific RNA Processing
Source: Cell. 2018 Aug 23;174(5):1067–1081.e17. doi: 10.1016/j.cell.2018.07.001 (PMC6108849; doi:10.1016/j.cell.2018.07.001)
Supplement: Table S7. Summary Statistics of Pentamer Frequencies in Antisense L1 Sequences, Related to Figure 6 — This table provides summary statistics on the frequency of every pentamer within antisense L1 repeats. Column 1 contains the pentamer itself, column 2 the percentage of repeats that have at least one occurrence of the sequence, column 3 the median count in primate-specific elements as percent of 100nt sequence (excluding 0 counts). Column 4 is the difference in the median count of primate-specific versus old L1 insertions, and column 5 the rank based on column 4. Column 6 specifies the possible binding partner of the pentamer, if known. [file mmc7.zip]

Archive with 1 entries (1 files):
- cell_10304_mmc7.txt
