# Supplementary material for: Heteromeric RNP Assembly at LINEs Controls Lineage-Specific RNA Processing
Source: Cell. 2018 Aug 23;174(5):1067–1081.e17. doi: 10.1016/j.cell.2018.07.001 (PMC6108849; doi:10.1016/j.cell.2018.07.001)
Supplement: Table S7. Summary Statistics of Pentamer Frequencies in Antisense L1 Sequences, Related to Figure 6 — This table provides summary statistics on the frequency of every pentamer within antisense L1 repeats. Column 1 contains the pentamer itself, column 2 the percentage of repeats that have at least one occurrence of the sequence, column 3 the median count in primate-specific elements as percent of 100nt sequence (excluding 0 counts). Column 4 is the difference in the median count of primate-specific versus old L1 insertions, and column 5 the rank based on column 4. Column 6 specifies the possible binding partner of the pentamer, if known. [file mmc7.zip › cell_10304_mmc7.txt]

pentamer	primatespecific_percentnotzero	primatespecific_mediancount	median_diff	rank	RBP_binding_partner
TTTTG	0.198272733	0.029411765	0.003568942	1	
TTTGT	0.199393642	0.026737968	0.002964093	2	ELAVL1/TARDBP
TCTTT	0.196783526	0.029261156	0.002380922	3	PTBP
TTTTT	0.125416338	0.040920716	0.001770662	4	HNRNPC
TTGTT	0.245740547	0.021929825	0.001541194	5	ELAVL1
GTTTT	0.221376796	0.023866348	0.001023219	6	
TTGGT	0.436831458	0.007788162	0.000962001	7	
GGTTT	0.423201742	0.008197561	0.000883617	8	
TTTGG	0.36035346	0.012468828	0.000858913	9	ELAVL1
TGGTT	0.432016888	0.0078125	0.000765352	10	ELAVL1
TTTCT	0.165163226	0.031847134	0.000749251	11	PTBP
TTCTT	0.211819715	0.025510204	0.000670748	12	PTBP
TTGAT	0.375552448	0.011574074	0.000570093	13	
GTTTG	0.433866388	0.007606973	0.00055274	14	
TAGTT	0.393132032	0.00997009	0.000119319	15	ELAVL1
TGTTG	0.381605355	0.010822511	0.000100587	16	
CTTTG	0.369819801	0.011820331	-3.69E-06	17	
CTTTT	0.195675961	0.026842362	-6.42E-05	18	
TGATT	0.388768495	0.010552091	-0.000135624	19	
TCTGT	0.353550612	0.012776831	-0.000173699	20	
TTTGA	0.341356727	0.014245014	-0.000211259	21	
TGGTG	0.526637594	0	-0.00022091	22	hnRNPM
TGATG	0.463493072	0.005636979	-0.000276936	23	
TGCTG	0.456193821	0.006142506	-0.000351755	24	
AGTTT	0.317932404	0.01510574	-0.000354293	25	ELAVL1
TGTCT	0.370262826	0.011655012	-0.000406532	26	
TTCTG	0.331997139	0.013960909	-0.000470823	27	
TGTTT	0.226162009	0.02245509	-0.000541678	28	
TTGCT	0.369083203	0.011520737	-0.000591669	29	
GATTT	0.370273502	0.011053795	-0.000623515	30	
GTCTT	0.423513995	0.008460237	-0.000674996	31	
TGTTC	0.427725409	0.0078125	-0.000683276	32	
ATGTG	0.446255097	0.006153846	-0.000787113	33	
GGTGT	0.575690693	0	-0.000789022	34	
TTTGC	0.374687747	0.011160714	-0.000799268	35	
GTTGA	0.539146401	0	-0.000924394	36	
TGAGA	0.490090633	0.00319081	-0.000954365	37	
GATGG	0.67033275	0	-0.000955962	38	
GTTCT	0.450050174	0.006485084	-0.000963872	39	
TGGCT	0.50878312	0	-0.00096575	40	
TTATT	0.204760659	0.024856597	-0.000999055	41	ELAVL1/TIA1
TGTGT	0.365589705	0.011189884	-0.001003398	42	TARDBP
TCCAT	0.369184619	0.010822511	-0.00101476	43	
CTGTT	0.393497662	0.010080645	-0.001045852	44	
ATGGT	0.529682729	0	-0.001108901	45	
TTTAT	0.171693853	0.028248588	-0.001175088	46	ELAVL1/TIA1
ATTTG	0.31887717	0.014184397	-0.001238178	47	
GTGTC	0.570102163	0	-0.001241686	48	
TTTTC	0.175462241	0.028462998	-0.001271878	49	PTBP
TGTGG	0.528316288	0	-0.001317741	50	hnRNPM
TGGTA	0.517761065	0	-0.001325197	51	
GTGGT	0.56771356	0	-0.00135825	52	
TCCTT	0.346448855	0.0125	-0.001366934	53	PTBP
TTGTA	0.38542712	0.010447991	-0.001390017	54	
GGTTG	0.6106497	0	-0.001405808	55	
GTGTT	0.4502877	0.006060606	-0.001415251	56	
GGTCT	0.6580588	0	-0.001441399	57	
GGTAT	0.523845998	0	-0.001488943	58	
TGGGT	0.549277281	0	-0.001489527	59	
GGCTG	0.664538719	0	-0.001516182	60	
TAGGT	0.525810257	0	-0.001519123	61	
TCTTG	0.449783291	0.006596306	-0.001550652	62	
TTGAG	0.500835344	0	-0.001553179	63	
TATTT	0.156497534	0.030487805	-0.001553438	64	
CCAGT	0.551580481	0	-0.001562708	65	
GGGTT	0.607100156	0	-0.001580771	66	
GTCTG	0.601466255	0	-0.001593088	67	
GCTTT	0.455721438	0.0067659	-0.001596281	68	
GCTGC	0.64945716	0	-0.001648694	69	
GCTGG	0.693108547	0	-0.001662212	70	
TATTG	0.389454384	0.009247435	-0.001668574	71	
TTGTC	0.453957341	0.006351088	-0.00167184	72	
CTTGT	0.486759933	0.004208754	-0.001681682	73	
TTGTG	0.380241583	0.00984252	-0.001688437	74	
AGTCT	0.541404232	0	-0.001691844	75	
TGTGA	0.465227811	0.00499002	-0.001716097	76	
TGTAG	0.534942994	0	-0.00174	77	
ATGAT	0.486231505	0.003460806	-0.001752514	78	
ATGGG	0.645323142	0	-0.001766607	79	
ATAGT	0.464307065	0.004790419	-0.001792743	80	
TCTCT	0.395344493	0.009474183	-0.001793692	81	PTBP
TTGGC	0.599483314	0	-0.00180082	82	
TTGAA	0.448056558	0.006618134	-0.001843412	83	
CTCTT	0.426911416	0.00761035	-0.00184506	84	PTBP
GTTCC	0.55689946	0	-0.001857567	85	
TTGGG	0.548924995	0	-0.001864543	86	
CATTG	0.456199159	0.005512679	-0.001894807	87	
GTTGG	0.627471337	0	-0.001895298	88	
ATTTT	0.123454747	0.036873156	-0.001900764	89	ELAVL1/TIA1
TCTTC	0.399187608	0.009584665	-0.001902458	90	PTBP
TTCCA	0.355215962	0.011792453	-0.001923592	91	
AGGTT	0.513031898	0	-0.001928291	92	
ATTGT	0.351623716	0.010676157	-0.001933586	93	
TGCTT	0.450002135	0.006811989	-0.001934138	94	
ATTTC	0.28239693	0.016611296	-0.001939884	95	
CTGTG	0.484790337	0.003987241	-0.001958648	96	
TTCTC	0.362573927	0.011415525	-0.001960501	97	PTBP
GTAGT	0.595354634	0	-0.001963084	98	
TCCTG	0.524769413	0	-0.001964643	99	
TTCCT	0.320665286	0.013550136	-0.001965409	100	PTBP
CTGAG	0.62424739	0	-0.001971464	101	
TGAAT	0.431667272	0.007429421	-0.001992914	102	
ATTGA	0.491160834	0.003309067	-0.002025725	103	
TGAAG	0.594156329	0	-0.002028499	104	
CTGCA	0.546659158	0	-0.002054021	105	
ACATG	0.540811751	0	-0.00207962	106	
GTGAT	0.558933108	0	-0.002091873	107	
GAATG	0.597273523	0	-0.002097944	108	
GTGGG	0.726687768	0	-0.002111237	109	
GTGAG	0.614428764	0	-0.002128306	110	
CCATG	0.55395574	0	-0.002140814	111	
GGATT	0.580112945	0	-0.002143024	112	
GTCTA	0.600081132	0	-0.002144579	113	
CTTCT	0.397669044	0.008976661	-0.002146435	114	PTBP
GTATT	0.39544057	0.008553066	-0.002147962	115	
CATGT	0.43276683	0.006075334	-0.002153228	116	
CCATT	0.382736939	0.009887937	-0.002156389	117	
CTCTG	0.534201059	0	-0.002184283	118	
TATGT	0.363740205	0.010537408	-0.002185697	119	
CCTTG	0.583547729	0	-0.00219249	120	
GATTG	0.608175694	0	-0.002195759	121	
AGTTC	0.511708158	0	-0.0021958	122	
CTGGT	0.613748212	0	-0.002203028	123	
GCTCT	0.633356107	0	-0.002219427	124	
TGGGG	0.680466298	0	-0.002223579	125	
TGTGC	0.53615998	0	-0.002256879	126	
ATTGG	0.621581229	0	-0.002264719	127	
GCTGT	0.587620364	0	-0.002285181	128	
GTGTG	0.561756731	0	-0.002298172	129	TARDBP
AGTGT	0.500971454	0	-0.002307855	130	
TGAGT	0.513101287	0	-0.002318094	131	
ATGTT	0.339974272	0.011337868	-0.002334345	132	
ATGGC	0.647874544	0	-0.002338366	133	
CCTTT	0.352034716	0.011363636	-0.002338877	134	PTBP
CAGGT	0.605239981	0	-0.002353485	135	
TTAGT	0.464830156	0.004906771	-0.002353889	136	ELAVL1
TCTAT	0.383019835	0.009025271	-0.002356712	137	
GGGGT	0.714704721	0	-0.00238255	138	
TCCCA	0.501238337	0	-0.002385952	139	
TCTGC	0.579373679	0	-0.002389421	140	
TGTTA	0.422772061	0.006839945	-0.002391985	141	
GGGAT	0.671138736	0	-0.002412082	142	
ATGTC	0.502527382	0	-0.00241976	143	
TGGTC	0.695481137	0	-0.002430528	144	
TGCCT	0.551609838	0	-0.002436829	145	
CCCAC	0.619710379	0	-0.002439561	146	
TATGG	0.5469981	0	-0.002444454	147	
CTTTA	0.361498388	0.010905125	-0.002445009	148	
GTTGT	0.476674424	0.004573322	-0.002447512	149	
TGATC	0.626422486	0	-0.002481161	150	
CTGCT	0.594228388	0	-0.002485929	151	
GTGCT	0.621135534	0	-0.00249003	152	
GCTGA	0.651178555	0	-0.002498828	153	
GAGTT	0.561914192	0	-0.00250323	154	
GATGT	0.544193159	0	-0.002504805	155	
ATTCT	0.341298012	0.012562814	-0.002506192	156	
GGTAG	0.705390503	0	-0.002507894	157	
GGAGT	0.719110959	0	-0.002510937	158	
TGCAT	0.431597882	0.006958135	-0.002515636	159	
TCTCC	0.464587292	0.004816956	-0.002521256	160	
CTTGG	0.630810043	0	-0.002523899	161	
CCACA	0.600214574	0	-0.002537163	162	
TGTCA	0.507694237	0	-0.002542133	163	
TTAGG	0.558279245	0	-0.002551288	164	
TCTAG	0.540961206	0	-0.002563413	165	
TTCAG	0.486901381	0.003597122	-0.002564918	166	
GAGGA	0.725067788	0	-0.002579895	167	
GTTTC	0.447776331	0.006381621	-0.002586665	168	
AGGAG	0.759258172	0	-0.002594144	169	
AATGG	0.597441659	0	-0.002599392	170	
GTATA	0.451072336	0.005186722	-0.002601969	171	
TCTGG	0.542335653	0	-0.002610762	172	
TGTAT	0.324866025	0.012048193	-0.00261206	173	
GGGTA	0.654004847	0	-0.002612213	174	
CTATT	0.375640519	0.009451796	-0.002613936	175	
AAGTC	0.630364349	0	-0.00261615	176	
TGAGG	0.624298098	0	-0.002645732	177	
CTTCC	0.501329077	0	-0.002647546	178	
TCAGG	0.660834383	0	-0.002655489	179	
TCATT	0.300398189	0.014450867	-0.002656288	180	
TAGTG	0.575722719	0	-0.002662049	181	
GATCT	0.639526443	0	-0.002673452	182	
TTTAG	0.38182153	0.009469697	-0.002683202	183	ELAVL1
GTTTA	0.469545979	0.004970179	-0.002690715	184	
CAGTG	0.562333198	0	-0.002692136	185	
CATGA	0.580782821	0	-0.002703087	186	
GTTAG	0.681048103	0	-0.002710369	187	
GCTTG	0.69547313	0	-0.002720081	188	
CCTGA	0.654036873	0	-0.002720544	189	
TGCAG	0.58014764	0	-0.002721829	190	
GGGTG	0.781174606	0	-0.002725645	191	
AGCTT	0.552458526	0	-0.002729835	192	
TTGCC	0.565853385	0	-0.002730525	193	
CCAGC	0.652921302	0	-0.002751371	194	
TAGCT	0.575028823	0	-0.00276009	195	
TCCAG	0.523942076	0	-0.002774784	196	
GTTCA	0.543467237	0	-0.002777338	197	
GGTGG	0.752986421	0	-0.002784473	198	
TAGAT	0.522180648	0	-0.002785885	199	
GTCCT	0.621429105	0	-0.002790974	200	
CTGAT	0.539060999	0	-0.002793671	201	
TGGAG	0.717720499	0	-0.00279433	202	
ATGAG	0.593054103	0	-0.002802074	203	
ATCCA	0.503771057	0	-0.002804904	204	
TGGAT	0.532367573	0	-0.002823144	205	
TGGGC	0.725726989	0	-0.002838482	206	
TGTCC	0.555984051	0	-0.002851153	207	
TGGCC	0.697613532	0	-0.002855212	208	
CTCCC	0.581866366	0	-0.002858758	209	
TGGGA	0.621242287	0	-0.002860235	210	
CTAGG	0.692879027	0	-0.002872998	211	
TAATG	0.460517326	0.004341377	-0.002883781	212	
GAGAA	0.584620599	0	-0.002884135	213	
TTCTA	0.356721182	0.010976948	-0.002900071	214	
GGCTT	0.630802037	0	-0.002903399	215	
CTGGG	0.65091701	0	-0.002906165	216	
CTTTC	0.404656041	0.008605852	-0.002908347	217	PTBP
GGGTC	0.760253646	0	-0.002908614	218	
CTTGA	0.59050537	0	-0.002912582	219	
TCCCT	0.483178363	0.003610108	-0.002915787	220	
AGGGA	0.762634242	0	-0.00291694	221	
GTTAT	0.516456007	0	-0.002927319	222	
TTGCA	0.478022183	0.00435161	-0.00292958	223	
AGCTG	0.723904178	0	-0.002934444	224	
TTTTA	0.136983048	0.030864198	-0.002942561	225	
GATTC	0.624025877	0	-0.00294421	226	
AGGTC	0.715118389	0	-0.002948203	227	
AGGTG	0.700226317	0	-0.002952744	228	
TAGGG	0.716207272	0	-0.002966087	229	
AGCTC	0.680444947	0	-0.002968592	230	
ATGCT	0.535580844	0	-0.002981504	231	
ATATG	0.435972095	0.005973716	-0.002986144	232	
AGTGA	0.573811837	0	-0.002987019	233	
GATGA	0.651672289	0	-0.002988212	234	
GTGTA	0.515009501	0	-0.002990486	235	
CAGCT	0.626585285	0	-0.002991332	236	
GAGTG	0.690647885	0	-0.003009934	237	
GGTTC	0.673129684	0	-0.003009934	238	
GTCTC	0.670004484	0	-0.003017179	239	
CTCCA	0.539279843	0	-0.003018824	240	
GCATT	0.495900677	0.002528445	-0.00303485	241	
GGTGA	0.708593099	0	-0.00303666	242	
TTGGA	0.569755215	0	-0.003037651	243	
ATCCT	0.527793198	0	-0.003037819	244	
ATCTT	0.403521788	0.008319468	-0.003041054	245	MATR3
CCTGG	0.698171318	0	-0.003041663	246	
GGCCT	0.763608365	0	-0.003059639	247	
GCTAT	0.557441232	0	-0.003066038	248	
ATTGC	0.540688985	0	-0.003076782	249	
GAGAT	0.616622542	0	-0.003088912	250	
GCCAT	0.610561629	0	-0.003111642	251	
CTTGC	0.617487243	0	-0.003118343	252	
GATCC	0.744187288	0	-0.003118862	253	
CTAGT	0.623030403	0	-0.003121664	254	
AGATG	0.643417597	0	-0.003130064	255	
GCCAG	0.760453808	0	-0.003131868	256	
GCCTT	0.641968422	0	-0.003143473	257	
GGTGC	0.804633623	0	-0.00314463	258	
GGGCT	0.774467835	0	-0.003147739	259	
GACTT	0.619787775	0	-0.003149863	260	
GCAGG	0.746397079	0	-0.003154557	261	
GAATT	0.508123919	0	-0.00316253	262	
GTAGG	0.726543651	0	-0.003167425	263	
TGATA	0.509210133	0	-0.003168504	264	
TTTCA	0.268962039	0.016722408	-0.003173409	265	
GATAT	0.505265602	0	-0.003173999	266	
TATCC	0.51441969	0	-0.003174657	267	
GTTGC	0.642672994	0	-0.00318033	268	
AGGGT	0.682054252	0	-0.003186291	269	
GTGCA	0.607711318	0	-0.003187353	270	
TATCT	0.404255717	0.007267442	-0.003193606	271	
TGCCA	0.572589513	0	-0.003209948	272	
AGTCC	0.703946666	0	-0.003212944	273	
GTCAG	0.707963256	0	-0.003237143	274	
GCAGT	0.668184341	0	-0.003244926	275	
GGAAT	0.61801834	0	-0.003245376	276	
CTGCC	0.721432842	0	-0.003251207	277	
GGATA	0.621893482	0	-0.003252858	278	
CTGTC	0.612512544	0	-0.003255208	279	
GGGAG	0.799845742	0	-0.003257281	280	
ATTAG	0.566517924	0	-0.003258061	281	
GCATG	0.657287508	0	-0.00325944	282	RBFOX2
TTATG	0.417391699	0.006702413	-0.00326501	283	
TCTGA	0.535837052	0	-0.003269142	284	
CAGGG	0.767659649	0	-0.003269422	285	
ACTTA	0.584818093	0	-0.003272978	286	
TAAGT	0.499169994	0.001630656	-0.003276324	287	
ATAGG	0.670260691	0	-0.003283951	288	
TGACT	0.577110511	0	-0.003284833	289	
TAGTA	0.537747934	0	-0.003286872	290	
CCTTC	0.552407819	0	-0.003287515	291	
TGCTA	0.545759763	0	-0.003297883	292	
GTCCA	0.65340436	0	-0.0033015	293	
CTTAT	0.464192305	0.00385505	-0.003302995	294	
GGCTA	0.727333625	0	-0.003304797	295	
AGATC	0.657517027	0	-0.003307331	296	
CCCTT	0.543976984	0	-0.003307953	297	
CCTGT	0.566947606	0	-0.003317376	298	
GTATG	0.592888635	0	-0.003319637	299	
GCTCC	0.739807737	0	-0.003320908	300	
AATTT	0.265404488	0.018231541	-0.003322703	301	
CATGG	0.620537716	0	-0.003323249	302	
TTATC	0.449844674	0.00509165	-0.003324439	303	
ATTCC	0.459126866	0.004456328	-0.003334181	304	
TCCAC	0.59908299	0	-0.003334503	305	
GAAGT	0.615544335	0	-0.003337391	306	
ATCTC	0.533429767	0	-0.003338502	307	
GGATG	0.714275039	0	-0.003353595	308	
TGCAA	0.5667768	0	-0.003355631	309	
TTCCC	0.455798834	0.005149331	-0.003360717	310	
CAAGT	0.643871298	0	-0.003363138	311	
TTAGC	0.589146935	0	-0.003363993	312	
TGAGC	0.69533702	0	-0.003364136	313	
CCCAG	0.629483635	0	-0.003376771	314	
GAGGT	0.716658304	0	-0.003379908	315	
GCTAG	0.767352734	0	-0.003387028	316	
CAGTT	0.494216645	0.00304878	-0.003387036	317	
AATGT	0.418547302	0.00673446	-0.003390964	318	
TTAAT	0.354377949	0.011057975	-0.003391918	319	
TAATT	0.33749226	0.011634671	-0.003393665	320	
CTTAG	0.624370156	0	-0.003399342	321	
GAGCT	0.769778701	0	-0.003401332	322	
CTGGC	0.71053067	0	-0.003401758	323	
CTCCT	0.5467926	0	-0.003402904	324	
AGATT	0.490960672	0.003026634	-0.003404249	325	
GGTTA	0.668411192	0	-0.003420779	326	
CATTT	0.226548989	0.02140411	-0.00342221	327	
AGGAT	0.642165916	0	-0.003430186	328	
TTTCC	0.300758482	0.014164306	-0.003438553	329	PTBP
AATAG	0.576827615	0	-0.003439417	330	
GGCCA	0.772877212	0	-0.003442543	331	
GGAGG	0.83765239	0	-0.00344692	332	SRSF1/7/9
CTGGA	0.63757019	0	-0.003460518	333	
TGCTC	0.66031663	0	-0.003469118	334	
GGGGG	0.877519376	0	-0.003476671	335	
TATAG	0.527873263	0	-0.003479538	336	
GATAG	0.697213208	0	-0.00348666	337	
TAGGA	0.672078165	0	-0.003488575	338	
CTGTA	0.535554156	0	-0.003491287	339	
GTAGA	0.658146871	0	-0.003492522	340	
GAACT	0.671984756	0	-0.003505816	341	
GTGCC	0.724550035	0	-0.003507864	342	
GGCTC	0.798108333	0	-0.003508721	343	
CTTCA	0.499287422	0.001718213	-0.003523608	344	
TAAGG	0.706845016	0	-0.00352472	345	
GTCCC	0.720178491	0	-0.003533604	346	
CCCAT	0.555081986	0	-0.003533836	347	
AGGAC	0.764681235	0	-0.003542363	348	
GCTTC	0.644167538	0	-0.003544791	349	
CAGCA	0.640268378	0	-0.003544894	350	
TTCAA	0.437159724	0.005834306	-0.00355101	351	
TACAT	0.394207571	0.007318263	-0.00355309	352	
CTATG	0.581183146	0	-0.003553677	353	
CATCC	0.573368811	0	-0.003553977	354	
TCAGC	0.672083502	0	-0.003554502	355	
GTATC	0.604327241	0	-0.003559593	356	
TCAGT	0.539301194	0	-0.003561737	357	
AGGTA	0.605042488	0	-0.003562053	358	
AGGCC	0.804633623	0	-0.003562116	359	
GCCTG	0.730143903	0	-0.003566551	360	
CCAGG	0.745745885	0	-0.003567155	361	
TTGAC	0.609694259	0	-0.003572031	362	
AGGGG	0.827596238	0	-0.003572833	363	
GACTG	0.757416679	0	-0.003576013	364	
TCAAT	0.514678566	0	-0.003576106	365	
ACAGG	0.728123599	0	-0.003581488	366	
AGTAT	0.473282341	0.004118616	-0.003584933	367	
GTCAT	0.567476034	0	-0.003588517	368	
TCAAG	0.663503213	0	-0.003592971	369	
ATCTG	0.561615283	0	-0.003594276	370	
GGGGA	0.817110404	0	-0.003598032	371	
AGTTG	0.595306595	0	-0.00359899	372	
TATTC	0.371741358	0.008488964	-0.003601391	373	
GATGC	0.732132182	0	-0.003605154	374	
TCTCA	0.496535858	0.002205072	-0.003607217	375	
AGCAT	0.556064116	0	-0.003607583	376	
TTAAG	0.503562888	0	-0.003610086	377	
GCTTA	0.672643957	0	-0.003619321	378	
CACTT	0.490200056	0.002541942	-0.003619408	379	
TAGTC	0.669588146	0	-0.00361991	380	
CAATT	0.469225719	0.004708098	-0.003623297	381	
AGTGG	0.657541047	0	-0.003625476	382	
GGAGC	0.849875633	0	-0.00362672	383	
GCCTA	0.747304481	0	-0.003631082	384	
CAGTC	0.679908513	0	-0.003634625	385	
AGTGC	0.705467899	0	-0.003635692	386	
ACACG	0.939134658	0	-0.003637138	387	
TAGCC	0.727157482	0	-0.00363913	388	
AATGA	0.53378739	0	-0.003642227	389	
GTACT	0.709495164	0	-0.003643177	390	
ATCAG	0.633967269	0	-0.003647563	391	
GGGCA	0.77099035	0	-0.003648132	392	
GCACC	0.750032026	0	-0.003657356	393	
GGTCC	0.802074215	0	-0.003661195	394	
GCCCA	0.756178342	0	-0.003670389	395	
TCATG	0.531676346	0	-0.00367419	396	
TCGCC	0.919065055	0	-0.003681683	397	
GGGCC	0.908656618	0	-0.003685017	398	
ATCCC	0.641047676	0	-0.003688552	399	
AGGCT	0.747133676	0	-0.003691597	400	
GCATC	0.705571984	0	-0.003695559	401	
TACGA	0.948045883	0	-0.003696077	402	
TCAGA	0.613886991	0	-0.003697376	403	
CTATC	0.618971113	0	-0.003697654	404	
GGTCA	0.722190789	0	-0.003698161	405	
GAGTC	0.779487905	0	-0.003698513	406	
GGCAG	0.804270662	0	-0.003701729	407	
TACTG	0.573112603	0	-0.00370237	408	
AGCCT	0.707477528	0	-0.003704462	409	
GTGGC	0.771425369	0	-0.003705609	410	
GAATC	0.688288639	0	-0.003706937	411	
TTCAT	0.296707197	0.013927577	-0.003711333	412	
CAGTA	0.591415441	0	-0.003713684	413	
GTTAC	0.639123449	0	-0.003714047	414	
CTCAT	0.509845315	0	-0.003720138	415	
GCTAA	0.786360143	0	-0.003720238	416	
CCTCT	0.542984179	0	-0.003721353	417	
AAGTT	0.47200664	0.004009623	-0.003736495	418	
CCACT	0.573579649	0	-0.003746214	419	
CCCTC	0.629937336	0	-0.003750938	420	
GGGGC	0.893860623	0	-0.003754222	421	
CTCTA	0.588621176	0	-0.003755812	422	
GGACA	0.722655166	0	-0.003760301	423	
ACTGA	0.626080876	0	-0.00377882	424	
GTCAA	0.680573051	0	-0.003779174	425	
CGCCA	0.923575378	0	-0.00378027	426	
CATAG	0.596024511	0	-0.003781297	427	
AAGTG	0.58769776	0	-0.003787465	428	
GATCG	0.937015607	0	-0.003789122	429	
GAGCA	0.725550847	0	-0.003789437	430	
GGACT	0.799613553	0	-0.003789728	431	
TGCCC	0.702025108	0	-0.003790093	432	
CCTGC	0.719148323	0	-0.003793376	433	
ACAAG	0.794035698	0	-0.00379486	434	
ACTTG	0.630383031	0	-0.003797383	435	
CTACT	0.636761535	0	-0.00380044	436	
AGCTA	0.730664325	0	-0.003801588	437	
GTGAA	0.574180135	0	-0.003806247	438	
AAGGA	0.678357922	0	-0.003811841	439	SRSF1/7/9
CCTAT	0.602763307	0	-0.0038126	440	
CCAAG	0.743762944	0	-0.003814758	441	
CAATG	0.595869718	0	-0.003819361	442	
CCTCC	0.586301962	0	-0.003824493	443	
AGAAT	0.503210603	0	-0.003828933	444	
ACTTT	0.352376326	0.009813543	-0.003830253	445	
GGTAA	0.679788415	0	-0.003831298	446	
CAGGC	0.790419433	0	-0.003834446	447	
GCCAC	0.773765933	0	-0.00384106	448	
GGCCC	0.844431219	0	-0.003842321	449	
TATAT	0.321092299	0.012578616	-0.003843124	450	
TATAC	0.526106497	0	-0.003846272	451	
ACGTG	0.855560241	0	-0.00384769	452	
CCCTG	0.667111472	0	-0.0038532	453	
GTAGC	0.771684245	0	-0.00386174	454	
GCACT	0.769877447	0	-0.00386323	455	
GAATA	0.537673207	0	-0.003881398	456	
CACTG	0.605098533	0	-0.003886126	457	
TGCGG	0.914776245	0	-0.003890089	458	
GCGAT	0.930183402	0	-0.003891439	459	
ACTGG	0.706658198	0	-0.003894649	460	
CTGAA	0.58587228	0	-0.003899371	461	
GTAAG	0.714517903	0	-0.003901989	462	
GATCA	0.680970707	0	-0.003902566	463	
ACTGT	0.545383458	0	-0.003904592	464	
TCCCC	0.59404157	0	-0.00390502	465	
TTGCG	0.896345304	0	-0.003905459	466	
AATCC	0.648797959	0	-0.003907492	467	
ATACG	0.888512287	0	-0.003910068	468	
TCCTA	0.575589278	0	-0.00391179	469	
CTAAT	0.536456221	0	-0.00391227	470	
TCTAC	0.610631018	0	-0.003912603	471	
TGCGA	0.92439204	0	-0.003914621	472	
CTCAC	0.714691376	0	-0.003914625	473	
GGCAT	0.68714638	0	-0.003915641	474	
GTGGA	0.717312168	0	-0.003915767	475	
ATGCG	0.910402033	0	-0.003916717	476	
GGATC	0.774168926	0	-0.003918428	477	
CTAGC	0.745775242	0	-0.003924666	478	
GATTA	0.640770118	0	-0.003932224	479	
TCCAA	0.55621357	0	-0.003933576	480	
TGAAC	0.625277558	0	-0.003936013	481	
CGCGT	0.993311912	0	-0.003936063	482	
CAAGG	0.787662532	0	-0.00393668	483	
GTACC	0.717346863	0	-0.003936685	484	
GGGAA	0.752263168	0	-0.003936717	485	
GAAGG	0.780950424	0	-0.003939491	486	SRSF1/7/9
CATTC	0.456719581	0.004901961	-0.003940607	487	
GCCTC	0.728950936	0	-0.003943051	488	
CCACC	0.670919892	0	-0.003949425	489	
TGACC	0.768158721	0	-0.003953928	490	
ATGCC	0.682772167	0	-0.003960101	491	
AGTAG	0.673105664	0	-0.003962361	492	
ATGAC	0.729313897	0	-0.00396766	493	
AGTTA	0.589029507	0	-0.003968919	494	
TACGT	0.85173047	0	-0.003969107	495	
GTAAT	0.569117364	0	-0.003972481	496	
CTTAC	0.719935628	0	-0.003973376	497	
GACTA	0.79779608	0	-0.003978951	498	
ATATC	0.513242735	0	-0.003981036	499	
ATAAG	0.632128445	0	-0.003981938	500	
GAGGC	0.859013707	0	-0.003984021	501	
GACAT	0.635317698	0	-0.003991325	502	
TCGTT	0.847294874	0	-0.003994069	503	
ACCCA	0.629734505	0	-0.003994837	504	
GAGGG	0.822621539	0	-0.00399615	505	
AAGAC	0.804465487	0	-0.003999269	506	
GTTAA	0.631757478	0	-0.004000386	507	
CTGAC	0.729703546	0	-0.004000522	508	
ATCTA	0.553419305	0	-0.004010866	509	
GCGGT	0.924610885	0	-0.004011236	510	
CGTGT	0.857535175	0	-0.00401628	511	
TAGGC	0.793915601	0	-0.00402073	512	
GACAC	0.855034481	0	-0.004020875	513	
GAGAG	0.76916487	0	-0.004030954	514	
AATCT	0.532794585	0	-0.004031543	515	
GAGTA	0.717912655	0	-0.004033304	516	
CTCTC	0.57558394	0	-0.004033487	517	
TGGCA	0.678966415	0	-0.004036507	518	
TTACT	0.471771783	0.003441156	-0.00403713	519	
TCCTC	0.535834383	0	-0.004038582	520	
CCCCT	0.658413754	0	-0.004040626	521	
GCATA	0.597839315	0	-0.004045343	522	
AATTG	0.516429319	0	-0.004046747	523	
GGAGA	0.777299464	0	-0.004048035	524	
CATGC	0.654405171	0	-0.004052011	525	
TGTAA	0.501046181	0	-0.004059136	526	
GGAAC	0.839232338	0	-0.004063348	527	
GCAAT	0.664141064	0	-0.004065133	528	
GGTAC	0.723778743	0	-0.004066844	529	
GCAAG	0.839029507	0	-0.004076886	530	
ATCGC	0.925758482	0	-0.004078111	531	
TTTAA	0.24404584	0.017605634	-0.004080013	532	
AGCAG	0.716412772	0	-0.004083673	533	
TATGA	0.508604309	0	-0.004087288	534	
CTAAG	0.747819566	0	-0.004087333	535	
AGGCA	0.784310481	0	-0.00408766	536	
CGACA	0.963912078	0	-0.004090523	537	
TCTTA	0.46135267	0.004084967	-0.004090747	538	
CCCCA	0.629547687	0	-0.00409273	539	
TACTC	0.688592886	0	-0.004093839	540	
GACCT	0.800251404	0	-0.004103774	541	
CAGAT	0.607940837	0	-0.004103908	542	
ACGAG	0.965190448	0	-0.004111629	543	
GGCAC	0.858330487	0	-0.004124967	544	
CCTAG	0.716909174	0	-0.004124967	545	
TACTA	0.66725292	0	-0.004128025	546	
ACTCT	0.590473344	0	-0.00413265	547	
ATTTA	0.294297244	0.014005602	-0.004134906	548	
CCAAC	0.701296518	0	-0.004135637	549	
AATGC	0.61950221	0	-0.004141761	550	
CTCAG	0.704651237	0	-0.00414925	551	
CGGTG	0.904946944	0	-0.00415157	552	
GTCAC	0.766442663	0	-0.004158631	553	
AAGGT	0.700776096	0	-0.004161198	554	
CCAAT	0.605101202	0	-0.004165089	555	
TCATC	0.510443133	0	-0.004167049	556	
CGTAT	0.889368982	0	-0.004178237	557	
CGATA	0.922764054	0	-0.004178792	558	
AATCG	0.921966074	0	-0.004180145	559	
CACCT	0.652235412	0	-0.004181438	560	
GCAGC	0.81301375	0	-0.004185565	561	
CCTCA	0.646195849	0	-0.004185922	562	
CAAGC	0.834529859	0	-0.004187555	563	
TTACA	0.45136057	0.004424779	-0.004188935	564	
ACGCG	0.994574268	0	-0.004191818	565	
GAACA	0.622187053	0	-0.004196723	566	
AGAAC	0.648330914	0	-0.004198899	567	
GACAG	0.77774249	0	-0.004200604	568	
TAACT	0.578178043	0	-0.004204147	569	
TTCGT	0.846331426	0	-0.004210047	570	
ACTTC	0.59625403	0	-0.004213649	571	
TTTCG	0.855066507	0	-0.004214355	572	
TTATA	0.360665713	0.009569378	-0.004214863	573	
GCCCC	0.813547516	0	-0.004221467	574	
CAGAG	0.732759357	0	-0.004221854	575	
TGCAC	0.678267182	0	-0.004223005	576	
TACTT	0.45065333	0.004075312	-0.004227876	577	
CACCC	0.698067233	0	-0.004228125	578	
ACCTT	0.627925038	0	-0.004228705	579	
CTCAA	0.701107031	0	-0.004229481	580	
AGAGG	0.779698742	0	-0.004231359	581	
ACGAC	0.976311463	0	-0.004234652	582	
TGTAC	0.575517219	0	-0.004235228	583	
GCGGG	0.958336892	0	-0.004237367	584	
AGACT	0.717624421	0	-0.004240081	585	
TTAGA	0.560555757	0	-0.004241987	586	
CGTTT	0.814809873	0	-0.004243416	587	
ACCCT	0.723602601	0	-0.00424376	588	
CCGCA	0.938753016	0	-0.00424602	589	
GCCGC	0.953567692	0	-0.004251151	590	
AGGAA	0.653225548	0	-0.004253087	591	
CACAG	0.722916711	0	-0.004254385	592	
CGAGT	0.950837479	0	-0.004256954	593	
CATCT	0.4744246	0.00397088	-0.004257634	594	
GCAGA	0.725892457	0	-0.00425895	595	
CTACG	0.955817516	0	-0.004260274	596	
AAGGG	0.783995559	0	-0.004262163	597	
GAAGA	0.703874608	0	-0.004263361	598	
AGGGC	0.843908128	0	-0.004265074	599	
AAGCT	0.692217157	0	-0.004270869	600	
GACCA	0.833045989	0	-0.004271737	601	
TAAGA	0.650652796	0	-0.004280746	602	
ATAGC	0.691101586	0	-0.004283135	603	
TACGC	0.968897453	0	-0.004283169	604	
GACTC	0.8296459	0	-0.00428669	605	
TTACG	0.912633175	0	-0.004293714	606	
TGACA	0.658432436	0	-0.00429483	607	
GATAC	0.73090452	0	-0.004295615	608	
GTGAC	0.800961313	0	-0.004298698	609	
CAGGA	0.729319235	0	-0.004304773	610	
AACTT	0.529981638	0	-0.00430516	611	
TCTAA	0.545666354	0	-0.004310474	612	
TGGAC	0.741438393	0	-0.004311128	613	
CTAAC	0.752215129	0	-0.004312094	614	QKI
GAAGC	0.769018084	0	-0.004312529	615	
GGGAC	0.87342539	0	-0.004313838	616	
GCTAC	0.81559184	0	-0.00431435	617	
CGTTG	0.89108504	0	-0.004317386	618	
CCACG	0.924045093	0	-0.004318786	619	
AACTC	0.685689199	0	-0.00432316	620	
CTATA	0.581909068	0	-0.004325555	621	
ATCAT	0.476562333	0.00355682	-0.004326283	622	
ACAGT	0.580072912	0	-0.004328659	623	
TGAAA	0.529223691	0	-0.004343398	624	
TGCGT	0.894538506	0	-0.004352695	625	
AGAGT	0.657882657	0	-0.004355418	626	
GCAAA	0.654052886	0	-0.00435682	627	
TATTA	0.395187032	0.007968933	-0.004361758	628	
AACGT	0.877500694	0	-0.004368316	629	
AACCT	0.738377244	0	-0.004371431	630	
TCAAC	0.698518265	0	-0.004375645	631	
CGTAA	0.949564447	0	-0.004385275	632	
GTCGA	0.946575357	0	-0.004385965	633	
GAGAC	0.816397827	0	-0.004388396	634	
AGCCA	0.719271089	0	-0.004393034	635	
TATGC	0.635557892	0	-0.004398462	636	
GCCAA	0.804775071	0	-0.004402351	637	
CACGT	0.88079403	0	-0.004406608	638	
CAACA	0.661047889	0	-0.004407403	639	
ACTGC	0.723997587	0	-0.004411765	640	
TAATC	0.594852894	0	-0.004413042	641	
ACCTG	0.735788479	0	-0.004414366	642	
GAAAC	0.783923501	0	-0.004414377	643	
CATAT	0.405883703	0.006756757	-0.004417428	644	
TACCT	0.634799944	0	-0.004420682	645	
AGATA	0.608429233	0	-0.004422827	646	
ACTCC	0.729351261	0	-0.004426242	647	
CCATC	0.580425198	0	-0.004431997	648	
TCGTA	0.925352819	0	-0.00443445	649	
CAACG	0.945622585	0	-0.004438179	650	
CACAT	0.519874778	0	-0.004441476	651	
GCTCA	0.782074001	0	-0.004444329	652	
GTACG	0.955115614	0	-0.004458183	653	
GATAA	0.65623332	0	-0.004463228	654	
AGAGC	0.822034396	0	-0.004463925	655	
ACGTT	0.861354271	0	-0.004464469	656	
TCTCG	0.912862694	0	-0.00446664	657	
TAATA	0.507203173	0	-0.004468106	658	
CCCAA	0.713602494	0	-0.004468256	659	
CAAGA	0.771089096	0	-0.004473142	660	
CCTTA	0.66896364	0	-0.004473267	661	
CAACT	0.676033371	0	-0.004474504	662	
TCACC	0.628941862	0	-0.004476919	663	
TTAAC	0.576961056	0	-0.00448788	664	
TTCGG	0.911234708	0	-0.00448805	665	
TTTAC	0.426108098	0.00613221	-0.00449636	666	
CCTAA	0.699156116	0	-0.004496964	667	
TGCCG	0.921672503	0	-0.004497111	668	
TACGG	0.95261492	0	-0.004503295	669	
CCTAC	0.749479578	0	-0.004503854	670	
AGACC	0.841717019	0	-0.004504034	671	
TCACT	0.525172406	0	-0.004511718	672	
CCGTA	0.949532421	0	-0.00451705	673	
GGCAA	0.81223712	0	-0.004518434	674	
ACTAA	0.718198219	0	-0.004518716	675	QKI
ACCAG	0.730941884	0	-0.004520608	676	
CTCGT	0.890412494	0	-0.004522688	677	
GACCC	0.874028546	0	-0.004524535	678	
CTACA	0.670511561	0	-0.004527109	679	
CGCAA	0.954080108	0	-0.004528402	680	
AACGA	0.963485065	0	-0.004540965	681	
CAAAG	0.654103593	0	-0.004542061	682	
ACTAG	0.76710987	0	-0.00454254	683	
TATCG	0.928288533	0	-0.00454518	684	
GCCCT	0.760034802	0	-0.004545383	685	
GAGCC	0.871826761	0	-0.004545386	686	
AGAAG	0.665035122	0	-0.004551821	687	
CGAAT	0.937322523	0	-0.004553261	688	
CATTA	0.490069283	0.002464268	-0.004554958	689	
TAAGC	0.754558362	0	-0.004560054	690	
ACCTC	0.726917288	0	-0.004560987	691	
AACAG	0.661015864	0	-0.004562104	692	
AAGGC	0.816680723	0	-0.004562152	693	
ACCTA	0.714520571	0	-0.004566745	694	
TCCGT	0.885888827	0	-0.004567154	695	
TAGCA	0.651207913	0	-0.004568776	696	
CCCCC	0.764467729	0	-0.004569688	697	
TCGTC	0.900046971	0	-0.004570263	698	
AGTCA	0.679940538	0	-0.004573171	699	
CAGCC	0.774873497	0	-0.004575721	700	
AAATC	0.607145526	0	-0.004576976	701	
CTTCG	0.908368384	0	-0.004580752	702	
TATCA	0.497427248	0.002067397	-0.004585698	703	
CTTAA	0.580606678	0	-0.004589406	704	
GGTCG	0.966039136	0	-0.004589881	705	
ATACT	0.561655315	0	-0.004590894	706	
TTCCG	0.905264534	0	-0.004591172	707	
CGGTA	0.946855584	0	-0.004591881	708	
CGTTC	0.908403079	0	-0.004599838	709	
AAATG	0.478686722	0.003309614	-0.00460278	710	
AAGAT	0.631015543	0	-0.004606824	711	
TAGAA	0.577871128	0	-0.004607275	712	
TCCGG	0.959343041	0	-0.004610464	713	
TGGCG	0.938494139	0	-0.004610577	714	
AATTC	0.508382796	0	-0.004610805	715	
ACGGT	0.937528023	0	-0.004611472	716	
GTACA	0.600398723	0	-0.004614249	717	
TGACG	0.941194995	0	-0.004615654	718	
GAACG	0.947973824	0	-0.004618382	719	
GCGTT	0.919195828	0	-0.004619279	720	
TTCGC	0.933546128	0	-0.004619279	721	
CGGGC	0.964032175	0	-0.004620935	722	
GAAAT	0.559258706	0	-0.004622086	723	
CAATA	0.589856844	0	-0.004629412	724	
ACTAT	0.609219207	0	-0.004629768	725	
AAGAG	0.73097391	0	-0.004629962	726	
AGCAC	0.746898819	0	-0.004633908	727	
ATCAA	0.61810908	0	-0.004637829	728	
CGTAC	0.96064543	0	-0.00463925	729	
ATTAT	0.360460213	0.009451796	-0.004640459	730	
TCATA	0.51279971	0	-0.004640682	731	
TGGAA	0.617417853	0	-0.004645355	732	
TTCGA	0.915478148	0	-0.004646219	733	
CAAAT	0.504595726	0	-0.00465911	734	
ACTAC	0.814115977	0	-0.004662081	735	
GGCGT	0.949324252	0	-0.004669638	736	
ATTCA	0.477768644	0.00390625	-0.004670235	737	
CCGTT	0.898317569	0	-0.004670315	738	
ACTCA	0.675336806	0	-0.004674596	739	
TAACG	0.935086043	0	-0.004680803	740	
CACTC	0.689342827	0	-0.004691878	741	
AAGCC	0.786312104	0	-0.004695048	742	
CTACC	0.767827786	0	-0.004698508	743	
CAGAC	0.823691739	0	-0.004702227	744	
AGCGT	0.930044623	0	-0.004702761	745	
TCGAT	0.907244806	0	-0.004704005	746	
CGTCT	0.898960758	0	-0.004705459	747	
ACGTC	0.932470589	0	-0.004718696	748	
GTAAA	0.601759827	0	-0.004721989	749	
ACCGT	0.945395734	0	-0.004722325	750	
TGTCG	0.914349232	0	-0.0047293	751	
ACGCA	0.965091701	0	-0.004731556	752	
ACGTA	0.907554391	0	-0.00473251	753	
GGAAG	0.768647117	0	-0.004732922	754	SRSF1/7/9
CGATT	0.909006234	0	-0.004735562	755	
CACAA	0.667626556	0	-0.004740596	756	
ACATA	0.497798215	0.001285347	-0.004749575	757	
GGACC	0.899812114	0	-0.004752922	758	
ACGAA	0.956882379	0	-0.004756658	759	
ATCGT	0.902390204	0	-0.004761065	760	
TACCC	0.682726797	0	-0.004762401	761	
TACAC	0.711707624	0	-0.004763329	762	
ACACT	0.634036659	0	-0.004769715	763	
ATGCA	0.616625211	0	-0.00477352	764	
CGGCT	0.940164827	0	-0.00477499	765	
ACGGA	0.968158187	0	-0.004778796	766	
CGTGA	0.918381835	0	-0.004784564	767	
AACAT	0.465881675	0.003261579	-0.004785121	768	
CGGTT	0.915101843	0	-0.00478802	769	
CTGCG	0.933991823	0	-0.004789976	770	
ATTCG	0.901712321	0	-0.004792545	771	
CTAGA	0.682820206	0	-0.004800918	772	
CCCTA	0.740819224	0	-0.004812563	773	
TAAAT	0.414341226	0.00698633	-0.004814579	774	
CGTGG	0.920498217	0	-0.004816665	775	
TCGAA	0.939660418	0	-0.004817882	776	
ATAGA	0.633518906	0	-0.004819852	777	
GCGTG	0.934627004	0	-0.004826801	778	
GTCGT	0.936900848	0	-0.004834953	779	
TAGAC	0.78041132	0	-0.004835528	780	
CCATA	0.632179153	0	-0.004836632	781	
CCAAA	0.704693939	0	-0.004836668	782	hnRNPK
TAGAG	0.728740099	0	-0.004840537	783	
AGTAA	0.649582595	0	-0.004841062	784	
CGGAT	0.959257638	0	-0.004847105	785	
ACGGG	0.964357773	0	-0.004848737	786	
ATGGA	0.643905993	0	-0.004851773	787	
AAACG	0.943287358	0	-0.004851773	788	
AACGG	0.963938766	0	-0.004860083	789	
CGGGT	0.9527964	0	-0.004866437	790	
GACGG	0.973450477	0	-0.004876248	791	
CGATG	0.915438115	0	-0.00487931	792	
ATGTA	0.467285479	0.003684598	-0.004891304	793	
AAAGG	0.703492965	0	-0.004898507	794	
TCGGT	0.920871853	0	-0.004899769	795	
GTTCG	0.936860815	0	-0.004903921	796	
AGTAC	0.714947584	0	-0.004904702	797	
ATACC	0.664965732	0	-0.004909375	798	
AGCCC	0.794737601	0	-0.004921061	799	
ATTAA	0.487691355	0.002303086	-0.0049233	800	
AACTG	0.671773918	0	-0.004924242	801	
TCGAG	0.938758353	0	-0.004937873	802	
CGTCA	0.905763606	0	-0.004940108	803	
GGCGA	0.965865662	0	-0.004945594	804	
CGCAT	0.942401307	0	-0.004953197	805	
AACCC	0.801617845	0	-0.004954515	806	hnRNPK
AACGC	0.972930055	0	-0.004964428	807	
TCGTG	0.90769317	0	-0.004965571	808	
GACAA	0.788617973	0	-0.004966777	809	
CGTGC	0.91618005	0	-0.004968171	810	
CGGCG	0.992321776	0	-0.004971083	811	
TCGGG	0.953594381	0	-0.004973217	812	
ATAAC	0.746864125	0	-0.004979696	813	
TAAAG	0.649427803	0	-0.00498109	814	
ATATT	0.293864893	0.014097744	-0.00498428	815	
AAAGC	0.772044537	0	-0.004994264	816	
CACCA	0.626849499	0	-0.004996593	817	
GGCCG	0.97038666	0	-0.004997346	818	
ACTCG	0.928616799	0	-0.004998186	819	
CGCTA	0.968307641	0	-0.005001729	820	
CAACC	0.776472127	0	-0.005002126	821	
TCGGC	0.949001324	0	-0.005004431	822	
GGAAA	0.738209108	0	-0.005010878	823	
GACGT	0.93748799	0	-0.005016134	824	
CGTAG	0.931384376	0	-0.005016798	825	
TACCA	0.614442108	0	-0.005017537	826	
CCGGT	0.940954801	0	-0.005020142	827	
ACAAC	0.783325683	0	-0.005026874	828	
AGCAA	0.745513696	0	-0.005036623	829	
TACAA	0.587486923	0	-0.005039821	830	
CATAC	0.677744091	0	-0.005050633	831	
CACCG	0.955334458	0	-0.005051502	832	
ATTAC	0.623019728	0	-0.005056838	833	
ATGAA	0.518278818	0	-0.005059574	834	
TCGAC	0.968764011	0	-0.005060447	835	
GCGAA	0.964429831	0	-0.005067421	836	
AGACA	0.742313769	0	-0.0050793	837	
AAACT	0.63752482	0	-0.005083589	838	
CCGAA	0.969935628	0	-0.005097997	839	
GCTCG	0.959730021	0	-0.005101415	840	
CAATC	0.712831202	0	-0.005102923	841	
GAACC	0.826539381	0	-0.005110466	842	
ACCCC	0.770595363	0	-0.005112969	843	
TCCGA	0.95514764	0	-0.00511645	844	
CCTCG	0.93876636	0	-0.005121611	845	
CATCA	0.565159489	0	-0.00512754	846	
TCGCT	0.923924995	0	-0.005134354	847	
TTACC	0.660353994	0	-0.005135212	848	
AAGCG	0.957893866	0	-0.005136039	849	
CCCCG	0.925886585	0	-0.005139506	850	
ACATC	0.653036061	0	-0.005140604	851	
TTCAC	0.51756624	0	-0.005140738	852	
GTCGG	0.969399193	0	-0.005146046	853	
CGTTA	0.912318253	0	-0.005147642	854	
AATCA	0.60724961	0	-0.005150186	855	
ACGAT	0.919975127	0	-0.005151721	856	
TAGCG	0.945486474	0	-0.005160309	857	
AGTCG	0.964040182	0	-0.005169955	858	
CGACT	0.963076734	0	-0.005174674	859	
CACTA	0.72317025	0	-0.00517729	860	
ACCAA	0.696951662	0	-0.005177462	861	
ACAGC	0.796902022	0	-0.005180292	862	
ACCGA	0.967960693	0	-0.005181007	863	
CGGGG	0.959169567	0	-0.005182705	864	
ATAAT	0.411749792	0.005820722	-0.005185586	865	
AGAGA	0.71929244	0	-0.005187051	866	
CTCCG	0.939081282	0	-0.005189511	867	
GCACA	0.743864359	0	-0.00519259	868	
AATAC	0.66127474	0	-0.005203512	869	
AAACC	0.787486389	0	-0.005203699	870	hnRNPK
CCCGC	0.95370914	0	-0.005206643	871	
GCCGG	0.973549224	0	-0.005214185	872	
CGAAG	0.957837821	0	-0.005219325	873	
ATCCG	0.943479514	0	-0.005220149	874	
CGCTG	0.926489741	0	-0.005225481	875	
AAAGT	0.568540897	0	-0.005227603	876	
GCGGC	0.971811815	0	-0.005233322	877	
AGCGG	0.957651002	0	-0.00524762	878	
ATACA	0.512658262	0	-0.005250972	879	
GTAAC	0.795140594	0	-0.005251863	880	
TTAAA	0.42017262	0.005966587	-0.005252101	881	
CGTCC	0.936092192	0	-0.005252548	882	
ATCGA	0.939764502	0	-0.005254124	883	
TCAAA	0.53029656	0	-0.005256319	884	
CGCTT	0.926916754	0	-0.005259031	885	
CGAAC	0.97275925	0	-0.00526662	886	
CGATC	0.964400474	0	-0.005267462	887	
AAGCA	0.727675235	0	-0.005274184	888	
GGACG	0.971742426	0	-0.005274391	889	
CGAGG	0.951806264	0	-0.005278527	890	
CCGTG	0.919961782	0	-0.005293312	891	
CCGGG	0.969735466	0	-0.005300893	892	
TCACA	0.619755749	0	-0.005301577	893	
AACAC	0.745930034	0	-0.005301716	894	
ACAAT	0.560454342	0	-0.005310641	895	
GTCCG	0.959377736	0	-0.005315832	896	
AACCG	0.970845699	0	-0.005327012	897	
AAGAA	0.617497918	0	-0.00533049	898	
GCGAG	0.967034609	0	-0.005330841	899	
AAGTA	0.648907381	0	-0.005330902	900	
TCCCG	0.932590687	0	-0.005331229	901	
TGCGC	0.95514764	0	-0.005331556	902	
AATTA	0.502316545	0	-0.005331849	903	
CTAAA	0.694426949	0	-0.005333766	904	
CAAAC	0.742826184	0	-0.005337351	905	
AATAT	0.404359801	0.007062147	-0.005337932	906	
ACGGC	0.972065354	0	-0.005341216	907	
ATCAC	0.652670431	0	-0.005342545	908	
AACTA	0.697045071	0	-0.005346924	909	
AACAA	0.723002114	0	-0.005349987	910	
CGGGA	0.965951064	0	-0.00535454	911	
CGACG	0.994787775	0	-0.005355721	912	
CACGA	0.936527211	0	-0.005356442	913	
ATATA	0.400078997	0.006602597	-0.00537335	914	
ACACA	0.724485983	0	-0.005386083	915	
GCGTA	0.942657514	0	-0.005388907	916	
GCGCT	0.9569491	0	-0.005394602	917	
GTGCG	0.948200675	0	-0.005395142	918	
TATAA	0.437981724	0.005121202	-0.00542445	919	
GCCGT	0.949812648	0	-0.0054249	920	
CTCGA	0.946946324	0	-0.005425209	921	
TCACG	0.912222175	0	-0.005425228	922	
ACGCT	0.948179324	0	-0.005438471	923	
CTCGC	0.949860687	0	-0.005441792	924	
CTCGG	0.952804407	0	-0.005443973	925	
CGGAC	0.984091103	0	-0.005457017	926	
ACCAC	0.717525674	0	-0.005458594	927	
TACAG	0.634749237	0	-0.005458594	928	
GAAAG	0.740648419	0	-0.005467533	929	
GCAAC	0.830265068	0	-0.005472362	930	
ATCGG	0.953444926	0	-0.005477602	931	
GGGCG	0.971630335	0	-0.005477909	932	
CCGAT	0.949887375	0	-0.005478679	933	
CCCGT	0.925278092	0	-0.005483506	934	
CGAGA	0.956815659	0	-0.005484183	935	
CCGCG	0.994571599	0	-0.005487972	936	
CGAGC	0.964291052	0	-0.005489515	937	
TACCG	0.951592758	0	-0.005490831	938	
TAAAC	0.643772552	0	-0.005498889	939	
AATAA	0.508529581	0	-0.005504184	940	
CGCGG	0.994721054	0	-0.005505748	941	
GCGTC	0.95537449	0	-0.005516544	942	
CACGG	0.951739544	0	-0.005517537	943	
GACGA	0.966247304	0	-0.005524354	944	
TCGGA	0.958440976	0	-0.00552885	945	
TAACC	0.765692722	0	-0.005535803	946	
CCAGA	0.703300809	0	-0.005538397	947	
GGCGG	0.972001302	0	-0.005560249	948	
TAACA	0.631189017	0	-0.005560357	949	
ACAAA	0.637687619	0	-0.005569965	950	
GCCCG	0.966306019	0	-0.005591286	951	
ACACC	0.818159254	0	-0.005613927	952	
AGACG	0.952038453	0	-0.005615084	953	
CGCAG	0.961422059	0	-0.00561744	954	
CATCG	0.930375558	0	-0.005620252	955	
CCGAC	0.958771911	0	-0.005623032	956	
GACCG	0.977891411	0	-0.005631725	957	
CGGTC	0.963778637	0	-0.005637916	958	
TCCGC	0.953831906	0	-0.005640315	959	
ACCAT	0.595581485	0	-0.005640322	960	
AGCGA	0.962713773	0	-0.005656138	961	
ACAGA	0.712526955	0	-0.005657222	962	
CCGAG	0.955913594	0	-0.005658519	963	
GACGC	0.98078976	0	-0.005666763	964	
CAGCG	0.947045071	0	-0.005672181	965	
TCGCA	0.955361146	0	-0.005679905	966	
AGGCG	0.968291628	0	-0.005688807	967	
GAGCG	0.96842507	0	-0.005689472	968	
AGCCG	0.969033563	0	-0.005714933	969	
CGGCA	0.963954779	0	-0.005716483	970	
GCCGA	0.967432265	0	-0.005717582	971	
AAAGA	0.652133997	0	-0.005721656	972	
CGAAA	0.961958494	0	-0.005721733	973	
ACATT	0.370236138	0.008333333	-0.005743925	974	
ACCGG	0.97041068	0	-0.005744299	975	
CACAC	0.746872131	0	-0.005750825	976	
CGCGA	0.995930034	0	-0.005795739	977	
ACCGC	0.97307951	0	-0.00580171	978	
AAAAC	0.710007579	0	-0.005820808	979	
GCGGA	0.975604223	0	-0.005824984	980	
CCGTC	0.936193608	0	-0.005836115	981	
GCGAC	0.986279544	0	-0.00584428	982	
ACGCC	0.972455004	0	-0.005847734	983	
CCCGG	0.945617247	0	-0.005867566	984	
AGAAA	0.587131968	0	-0.005878411	985	
CGCCT	0.955425198	0	-0.005883053	986	
CCGGA	0.970234537	0	-0.005896974	987	
CCCGA	0.945780046	0	-0.005899907	988	
CGCCC	0.948857207	0	-0.005944779	989	
GTCGC	0.973012789	0	-0.005946453	990	
GAAAA	0.634175438	0	-0.005946875	991	
CGGAA	0.967675129	0	-0.005948689	992	
CGGAG	0.962817858	0	-0.005962091	993	
CAGAA	0.618648184	0	-0.005964455	994	
GGCGC	0.978475884	0	-0.005997968	995	
AAATT	0.39213389	0.007692308	-0.006013621	996	
CATAA	0.592154707	0	-0.006015903	997	
AAATA	0.459150885	0.003417927	-0.006018164	998	
CCGCT	0.945515832	0	-0.006032241	999	
CCGGC	0.966802421	0	-0.006076725	1000	
CGGCC	0.96689583	0	-0.006085427	1001	
CCGCC	0.95745084	0	-0.006114443	1002	
GCGCA	0.972882016	0	-0.00611519	1003	
ACCCG	0.947837714	0	-0.006144071	1004	
AGCGC	0.972711211	0	-0.006161567	1005	
CGCAC	0.972930055	0	-0.006165761	1006	
GCACG	0.956244529	0	-0.006168105	1007	
CGCTC	0.959284326	0	-0.006202415	1008	
CACGC	0.957781775	0	-0.006219735	1009	
CAAAA	0.620025301	0	-0.006229963	1010	
AAAAG	0.623841728	0	-0.006237735	1011	
GCGCC	0.97638619	0	-0.006277542	1012	
AAACA	0.593601213	0	-0.006421905	1013	
AACCA	0.702769712	0	-0.006503089	1014	
TAAAA	0.475030425	0.002635046	-0.00662083	1015	KHDRBS1
CGACC	0.967829921	0	-0.00663391	1016	
TCGCG	0.992618016	0	-0.006659992	1017	
ATAAA	0.47978628	0.003255208	-0.006803472	1018	
AAAAA	0.58888539	0	-0.006811028	1019	
AAAAT	0.437995068	0.004728132	-0.006865769	1020	
CGTCG	0.98809168	0	-0.006916027	1021	
CGCCG	0.992166983	0	-0.007502528	1022	
CGCGC	0.993690885	0	-0.007686732	1023	
GCGCG	0.995025301	0	-0.008235359	1024	
